# Supplementary material for: Disordered RNA chaperones can enhance nucleic acid folding via local charge screening
Source: Nat Commun. 2019 Jun 5;10:2453. doi: 10.1038/s41467-019-10356-0 (PMC6549165; doi:10.1038/s41467-019-10356-0)
Supplement: Supplementary file 4 — Supplementary Software [file 41467_2019_10356_MOESM4_ESM.gz]

Archive with 10 entries (9 files):
- hcvncd_models
- hcvncd_models/write_debye_table.py
- hcvncd_models/3bead_stack-3.5_inter-0.06_LJ.top
- hcvncd_models/README
- hcvncd_models/3bead_protein_dna.pdb
- hcvncd_models/3bead_stack-3.5_inter-0.06_go_-1.306_LJ.top
- hcvncd_models/debye_table_60mM_300K.xvg
- hcvncd_models/sdlong_T300.mdp
- hcvncd_models/3bead_protein_dna_qlist.dat
- hcvncd_models/3bead_stack-3.5_inter-0.06_go_-2.0_LJ.top
