# Supplementary material for: Disordered RNA chaperones can enhance nucleic acid folding via local charge screening
Source: Nat Commun. 2019 Jun 5;10:2453. doi: 10.1038/s41467-019-10356-0 (PMC6549165; doi:10.1038/s41467-019-10356-0)
Supplement: Supplementary file 4 — Supplementary Software [file 41467_2019_10356_MOESM4_ESM.gz › hcvncd_models/write_debye_table.py]

#!/usr/bin/env python

import sys,os,math

ionicstr = sys.argv[1]
Temp = sys.argv[2]
ionicstr_flt = float(ionicstr) # mM
Temp_flt = float(Temp) # K

epsilon_0 = 8.854187817e-12 # C**2 x N**(-1) x m**(-1)
kB= 1.38e-23 # J/K
epsilon_r = 80.0
e = 1.602177e-19 # C
N_A = 6.022e23
r_debye_m = ( (epsilon_r*epsilon_0*kB*Temp_flt) / (2 *N_A * e**2 * ionicstr_flt) )**0.5
r_debye = r_debye_m * 1.e9
#print ( (epsilon_r*epsilon_0*kB*Temp_flt) / (2e3 *N_A * e**2 ) )**0.5 * 1e12

print "Ionic strength = %s mM, Temp = %s K\n"%(ionicstr,Temp)
print "Debye length = %8.4f nm\n" %(r_debye)


#rdeb = 1.0	# nm
rlo = 0.	# nm
rhi = 11.0	# nm
dr = 0.002	
#dr = 0.0001
nr = int(math.floor((rhi-rlo)/dr))+1

outp_name = "debye_table_%smM_%sK.xvg"%(ionicstr, Temp)

outp = open(outp_name,"w")

for i in range(nr):
	r = rlo+float(i)*dr
	rx = r
	if r == 0:
		r = dr
	expr = math.exp(-r/r_debye)
	f = expr/(epsilon_r*r)
	df = f * ( 1./r + 1./r_debye )
	outp.write("%15.10e   %15.10e %15.10e   %15.10e %15.10e   %15.10e %15.10e\n" \
			% (rx,f,df,f,df,f,df))

outp.close()
