# Supplementary material for: Disordered RNA chaperones can enhance nucleic acid folding via local charge screening
Source: Nat Commun. 2019 Jun 5;10:2453. doi: 10.1038/s41467-019-10356-0 (PMC6549165; doi:10.1038/s41467-019-10356-0)
Supplement: Supplementary file 4 — Supplementary Software [file 41467_2019_10356_MOESM4_ESM.gz › hcvncd_models/3bead_stack-3.5_inter-0.06_LJ.top]

[ defaults ]
1		1		no		1.0	1.0

[ atomtypes ]
   A0    A0  100.000    1.000  A 0.0 0.0 
   A1    A1  100.000    0.000  A 0.0 0.0 
   A2    A2  100.000    0.000  A 0.0 0.0 
   A3    A3  100.000    0.000  A 0.0 0.0 
   A4    A4  100.000    0.000  A 0.0 0.0 
   A5    A5  100.000    0.000  A 0.0 0.0 
   A6    A6  100.000    0.000  A 0.0 0.0 
   A7    A7  100.000    0.000  A 0.0 0.0 
   A8    A8  100.000    1.000  A 0.0 0.0 
   A9    A9  100.000    0.000  A 0.0 0.0 
  A10   A10  100.000    0.000  A 0.0 0.0 
  A11   A11  100.000    1.000  A 0.0 0.0 
  A12   A12  100.000    1.000  A 0.0 0.0 
  A13   A13  100.000    0.000  A 0.0 0.0 
  A14   A14  100.000    1.000  A 0.0 0.0 
  A15   A15  100.000    1.000  A 0.0 0.0 
  A16   A16  100.000    0.000  A 0.0 0.0 
  A17   A17  100.000    0.000  A 0.0 0.0 
  A18   A18  100.000    0.000  A 0.0 0.0 
  A19   A19  100.000    1.000  A 0.0 0.0 
  A20   A20  100.000    1.000  A 0.0 0.0 
  A21   A21  100.000    0.000  A 0.0 0.0 
  A22   A22  100.000    0.000  A 0.0 0.0 
  A23   A23  100.000   -1.000  A 0.0 0.0 
  A24   A24  100.000    0.000  A 0.0 0.0 
  A25   A25  100.000    1.000  A 0.0 0.0 
  A26   A26  100.000    0.000  A 0.0 0.0 
  A27   A27  100.000    0.000  A 0.0 0.0 
  A28   A28  100.000    0.000  A 0.0 0.0 
  A29   A29  100.000    0.000  A 0.0 0.0 
  A30   A30  100.000    0.000  A 0.0 0.0 
  A31   A31  100.000    0.000  A 0.0 0.0 
  A32   A32  100.000    0.000  A 0.0 0.0 
  A33   A33  100.000    0.000  A 0.0 0.0 
  A34   A34  100.000    0.000  A 0.0 0.0 
  A35   A35  100.000    0.000  A 0.0 0.0 
  A36   A36  100.000    0.000  A 0.0 0.0 
  A37   A37  100.000    0.000  A 0.0 0.0 
  A38   A38  100.000    0.000  A 0.0 0.0 
  A39   A39  100.000    0.000  A 0.0 0.0 
  A40   A40  100.000    0.000  A 0.0 0.0 
  A41   A41  100.000    1.000  A 0.0 0.0 
  A42   A42  100.000    1.000  A 0.0 0.0 
  A43   A43  100.000    0.000  A 0.0 0.0 
  A44   A44  100.000    0.000  A 0.0 0.0 
  A45   A45  100.000    1.000  A 0.0 0.0 
  A46   A46  100.000    0.000  A 0.0 0.0 
  A47   A47  100.000    0.000  A 0.0 0.0 
  A48   A48  100.000    0.000  A 0.0 0.0 
  A49   A49  100.000    1.000  A 0.0 0.0 
  A50   A50  100.000    0.000  A 0.0 0.0 
  A51   A51  100.000    0.000  A 0.0 0.0 
  A52   A52  100.000    1.000  A 0.0 0.0 
  A53   A53  100.000    1.000  A 0.0 0.0 
  A54   A54  100.000    0.000  A 0.0 0.0 
  A55   A55  100.000    0.000  A 0.0 0.0 
  A56   A56  100.000   -1.000  A 0.0 0.0 
  A57   A57  100.000    1.000  A 0.0 0.0 
  A58   A58  100.000    0.000  A 0.0 0.0 
  A59   A59  100.000    0.000  A 0.0 0.0 
  A60   A60  100.000    0.000  A 0.0 0.0 
  A61   A61  100.000    1.000  A 0.0 0.0 
  A62   A62  100.000    0.000  A 0.0 0.0 
  A63   A63  100.000    1.000  A 0.0 0.0 
  A64   A64  100.000    1.000  A 0.0 0.0 
  A65   A65  100.000    0.000  A 0.0 0.0 
  A66   A66  100.000    0.000  A 0.0 0.0 
  A67   A67  100.000    0.000  A 0.0 0.0 
  A68   A68  100.000    0.000  A 0.0 0.0 
  A69   A69  100.000    1.000  A 0.0 0.0 
  A70   A70  100.000    0.500  A 0.0 0.0 
  A71   A71  100.000    0.000  A 0.0 0.0 
  A72   A72  100.000    0.000  A 0.0 0.0 
  A73   A73  100.000    0.000  A 0.0 0.0 
  A74   A74  100.000    1.000  A 0.0 0.0 
  A75   A75  100.000    0.000  A 0.0 0.0 
  A76   A76  100.000    0.000  A 0.0 0.0 
  A77   A77  100.000    0.000  A 0.0 0.0 
  A78   A78  100.000    0.000  A 0.0 0.0 
  A79   A79  100.000    0.000  A 0.0 0.0 
  A80   A80  100.000    0.000  A 0.0 0.0 
  A81   A81  100.000    0.000  A 0.0 0.0 
  A82   A82  100.000    0.000  A 0.0 0.0 
  A83   A83  100.000    0.000  A 0.0 0.0 
  A84   A84  100.000    0.000  A 0.0 0.0 
  A85   A85  100.000    0.000  A 0.0 0.0 
  A86   A86  100.000    0.000  A 0.0 0.0 
  A87   A87  100.000    0.000  A 0.0 0.0 
  A88   A88  100.000    0.000  A 0.0 0.0 
  A89   A89  100.000    0.000  A 0.0 0.0 
  A90   A90  100.000    0.000  A 0.0 0.0 
  A91   A91  100.000    1.000  A 0.0 0.0 
  A92   A92  100.000    0.000  A 0.0 0.0 
  A93   A93  100.000    0.000  A 0.0 0.0 
  A94   A94  100.000    0.000  A 0.0 0.0 
  A95   A95  100.000    0.000  A 0.0 0.0 
  A96   A96  100.000    1.000  A 0.0 0.0 
  A97   A97  100.000   -1.000  A 0.0 0.0 
  A98   A98  100.000    0.000  A 0.0 0.0 
  A99   A99  100.000    0.000  A 0.0 0.0 
 A100  A100  100.000    0.000  A 0.0 0.0 
 A101  A101  100.000    0.000  A 0.0 0.0 
 A102  A102  100.000    0.000  A 0.0 0.0 
 A103  A103  100.000    0.000  A 0.0 0.0 
 A104  A104  100.000    0.000  A 0.0 0.0 
 A105  A105  100.000    0.000  A 0.0 0.0 
 A106  A106  100.000    0.000  A 0.0 0.0 
 A107  A107  100.000    0.000  A 0.0 0.0 
 A108  A108  100.000    0.000  A 0.0 0.0 
 A109  A109  100.000    0.000  A 0.0 0.0 
 A110  A110  100.000    0.000  A 0.0 0.0 
 A111  A111  100.000    0.000  A 0.0 0.0 
 A112  A112  100.000    0.000  A 0.0 0.0 
 A113  A113  100.000    0.000  A 0.0 0.0 
 A114  A114  100.000    0.000  A 0.0 0.0 
 A115  A115  100.000    0.000  A 0.0 0.0 
 A116  A116  100.000    0.000  A 0.0 0.0 
 A117  A117  100.000    0.000  A 0.0 0.0 
 A118  A118  100.000    1.000  A 0.0 0.0 
 A119  A119  100.000    0.000  A 0.0 0.0 
 A120  A120  100.000    0.000  A 0.0 0.0 
 A121  A121  100.000    0.000  A 0.0 0.0 
 A122  A122  100.000    0.000  A 0.0 0.0 
 A123  A123  100.000    1.000  A 0.0 0.0 
 A124  A124  100.000    0.000  A 0.0 0.0 
 A125  A125  100.000    0.000  A 0.0 0.0 
 A126  A126  100.000    0.000  A 0.0 0.0 
 A127  A127  100.000    0.000  A 0.0 0.0 
 A128  A128  100.000    0.000  A 0.0 0.0 
 A129  A129  100.000    1.000  A 0.0 0.0 
 A130  A130  100.000    0.000  A 0.0 0.0 
 A131  A131  100.000    0.000  A 0.0 0.0 
 A132  A132  100.000    0.000  A 0.0 0.0 
 A133  A133  100.000    0.000  A 0.0 0.0 
 A134  A134  100.000    0.000  A 0.0 0.0 
 A135  A135  100.000   -1.000  A 0.0 0.0 
   R0    R0  100.000    0.000  A 0.0 0.0 
   B0    B0  100.000    0.000  A 0.0 0.0 
   P0    P0  100.000    0.000  A 0.0 0.0 
   R1    R1  100.000    0.000  A 0.0 0.0 
   B1    B1  100.000    0.000  A 0.0 0.0 
   P1    P1  100.000    0.000  A 0.0 0.0 
   R2    R2  100.000    0.000  A 0.0 0.0 
   B2    B2  100.000    0.000  A 0.0 0.0 
   P2    P2  100.000    0.000  A 0.0 0.0 
   R3    R3  100.000    0.000  A 0.0 0.0 
   B3    B3  100.000    0.000  A 0.0 0.0 
   P3    P3  100.000    0.000  A 0.0 0.0 
   R4    R4  100.000    0.000  A 0.0 0.0 
   B4    B4  100.000    0.000  A 0.0 0.0 
   P4    P4  100.000    0.000  A 0.0 0.0 
   R5    R5  100.000    0.000  A 0.0 0.0 
   B5    B5  100.000    0.000  A 0.0 0.0 
   P5    P5  100.000    0.000  A 0.0 0.0 
   R6    R6  100.000    0.000  A 0.0 0.0 
   B6    B6  100.000    0.000  A 0.0 0.0 
   P6    P6  100.000    0.000  A 0.0 0.0 
   R7    R7  100.000    0.000  A 0.0 0.0 
   B7    B7  100.000    0.000  A 0.0 0.0 
   P7    P7  100.000    0.000  A 0.0 0.0 
   R8    R8  100.000    0.000  A 0.0 0.0 
   B8    B8  100.000    0.000  A 0.0 0.0 
   P8    P8  100.000    0.000  A 0.0 0.0 
   R9    R9  100.000    0.000  A 0.0 0.0 
   B9    B9  100.000    0.000  A 0.0 0.0 
   P9    P9  100.000    0.000  A 0.0 0.0 
  R10   R10  100.000    0.000  A 0.0 0.0 
  B10   B10  100.000    0.000  A 0.0 0.0 
  P10   P10  100.000    0.000  A 0.0 0.0 
  R11   R11  100.000    0.000  A 0.0 0.0 
  B11   B11  100.000    0.000  A 0.0 0.0 
  P11   P11  100.000    0.000  A 0.0 0.0 
  R12   R12  100.000    0.000  A 0.0 0.0 
  B12   B12  100.000    0.000  A 0.0 0.0 
  P12   P12  100.000    0.000  A 0.0 0.0 
  R13   R13  100.000    0.000  A 0.0 0.0 
  B13   B13  100.000    0.000  A 0.0 0.0 
  P13   P13  100.000    0.000  A 0.0 0.0 
  R14   R14  100.000    0.000  A 0.0 0.0 
  B14   B14  100.000    0.000  A 0.0 0.0 
  P14   P14  100.000    0.000  A 0.0 0.0 
  R15   R15  100.000    0.000  A 0.0 0.0 
  B15   B15  100.000    0.000  A 0.0 0.0 
  P15   P15  100.000    0.000  A 0.0 0.0 
  R16   R16  100.000    0.000  A 0.0 0.0 
  B16   B16  100.000    0.000  A 0.0 0.0 
  P16   P16  100.000    0.000  A 0.0 0.0 
  R17   R17  100.000    0.000  A 0.0 0.0 
  B17   B17  100.000    0.000  A 0.0 0.0 
  P17   P17  100.000    0.000  A 0.0 0.0 
  R18   R18  100.000    0.000  A 0.0 0.0 
  B18   B18  100.000    0.000  A 0.0 0.0 
  P18   P18  100.000    0.000  A 0.0 0.0 
  R19   R19  100.000    0.000  A 0.0 0.0 
  B19   B19  100.000    0.000  A 0.0 0.0 
  P19   P19  100.000    0.000  A 0.0 0.0 
  R20   R20  100.000    0.000  A 0.0 0.0 
  B20   B20  100.000    0.000  A 0.0 0.0 
  P20   P20  100.000    0.000  A 0.0 0.0 
  R21   R21  100.000    0.000  A 0.0 0.0 
  B21   B21  100.000    0.000  A 0.0 0.0 
  P21   P21  100.000    0.000  A 0.0 0.0 
  R22   R22  100.000    0.000  A 0.0 0.0 
  B22   B22  100.000    0.000  A 0.0 0.0 
  P22   P22  100.000    0.000  A 0.0 0.0 
  R23   R23  100.000    0.000  A 0.0 0.0 
  B23   B23  100.000    0.000  A 0.0 0.0 
  P23   P23  100.000    0.000  A 0.0 0.0 
  R24   R24  100.000    0.000  A 0.0 0.0 
  B24   B24  100.000    0.000  A 0.0 0.0 
  P24   P24  100.000    0.000  A 0.0 0.0 
  R25   R25  100.000    0.000  A 0.0 0.0 
  B25   B25  100.000    0.000  A 0.0 0.0 
  P25   P25  100.000    0.000  A 0.0 0.0 
  R26   R26  100.000    0.000  A 0.0 0.0 
  B26   B26  100.000    0.000  A 0.0 0.0 
  P26   P26  100.000    0.000  A 0.0 0.0 
  R27   R27  100.000    0.000  A 0.0 0.0 
  B27   B27  100.000    0.000  A 0.0 0.0 
  P27   P27  100.000    0.000  A 0.0 0.0 
  R28   R28  100.000    0.000  A 0.0 0.0 
  B28   B28  100.000    0.000  A 0.0 0.0 
  P28   P28  100.000    0.000  A 0.0 0.0 
  R29   R29  100.000    0.000  A 0.0 0.0 
  B29   B29  100.000    0.000  A 0.0 0.0 
  P29   P29  100.000    0.000  A 0.0 0.0 
  R30   R30  100.000    0.000  A 0.0 0.0 
  B30   B30  100.000    0.000  A 0.0 0.0 
  P30   P30  100.000    0.000  A 0.0 0.0 
  R31   R31  100.000    0.000  A 0.0 0.0 
  B31   B31  100.000    0.000  A 0.0 0.0 
  P31   P31  100.000    0.000  A 0.0 0.0 
  R32   R32  100.000    0.000  A 0.0 0.0 
  B32   B32  100.000    0.000  A 0.0 0.0 
  P32   P32  100.000    0.000  A 0.0 0.0 
  R33   R33  100.000    0.000  A 0.0 0.0 
  B33   B33  100.000    0.000  A 0.0 0.0 
  P33   P33  100.000    0.000  A 0.0 0.0 
  R34   R34  100.000    0.000  A 0.0 0.0 
  B34   B34  100.000    0.000  A 0.0 0.0 
  P34   P34  100.000    0.000  A 0.0 0.0 
  R35   R35  100.000    0.000  A 0.0 0.0 
  B35   B35  100.000    0.000  A 0.0 0.0 
  P35   P35  100.000    0.000  A 0.0 0.0 
  R36   R36  100.000    0.000  A 0.0 0.0 
  B36   B36  100.000    0.000  A 0.0 0.0 
  P36   P36  100.000    0.000  A 0.0 0.0 
  R37   R37  100.000    0.000  A 0.0 0.0 
  B37   B37  100.000    0.000  A 0.0 0.0 
  P37   P37  100.000    0.000  A 0.0 0.0 
  R38   R38  100.000    0.000  A 0.0 0.0 
  B38   B38  100.000    0.000  A 0.0 0.0 
  P38   P38  100.000    0.000  A 0.0 0.0 
  R39   R39  100.000    0.000  A 0.0 0.0 
  B39   B39  100.000    0.000  A 0.0 0.0 
  P39   P39  100.000    0.000  A 0.0 0.0 
  R40   R40  100.000    0.000  A 0.0 0.0 
  B40   B40  100.000    0.000  A 0.0 0.0 
  P40   P40  100.000    0.000  A 0.0 0.0 
  R41   R41  100.000    0.000  A 0.0 0.0 
  B41   B41  100.000    0.000  A 0.0 0.0 
  P41   P41  100.000    0.000  A 0.0 0.0 
  R42   R42  100.000    0.000  A 0.0 0.0 
  B42   B42  100.000    0.000  A 0.0 0.0 
  P42   P42  100.000    0.000  A 0.0 0.0 
  R43   R43  100.000    0.000  A 0.0 0.0 
  B43   B43  100.000    0.000  A 0.0 0.0 
  P43   P43  100.000    0.000  A 0.0 0.0 
  R44   R44  100.000    0.000  A 0.0 0.0 
  B44   B44  100.000    0.000  A 0.0 0.0 
  P44   P44  100.000    0.000  A 0.0 0.0 
  R45   R45  100.000    0.000  A 0.0 0.0 
  B45   B45  100.000    0.000  A 0.0 0.0 
  P45   P45  100.000    0.000  A 0.0 0.0 
  R46   R46  100.000    0.000  A 0.0 0.0 
  B46   B46  100.000    0.000  A 0.0 0.0 
  P46   P46  100.000    0.000  A 0.0 0.0 
  R47   R47  100.000    0.000  A 0.0 0.0 
  B47   B47  100.000    0.000  A 0.0 0.0 
  P47   P47  100.000    0.000  A 0.0 0.0 
  R48   R48  100.000    0.000  A 0.0 0.0 
  B48   B48  100.000    0.000  A 0.0 0.0 
  P48   P48  100.000    0.000  A 0.0 0.0 
  R49   R49  100.000    0.000  A 0.0 0.0 
  B49   B49  100.000    0.000  A 0.0 0.0 
  P49   P49  100.000    0.000  A 0.0 0.0 
  R50   R50  100.000    0.000  A 0.0 0.0 
  B50   B50  100.000    0.000  A 0.0 0.0 
  P50   P50  100.000    0.000  A 0.0 0.0 
  R51   R51  100.000    0.000  A 0.0 0.0 
  B51   B51  100.000    0.000  A 0.0 0.0 
  P51   P51  100.000    0.000  A 0.0 0.0 
  R52   R52  100.000    0.000  A 0.0 0.0 
  B52   B52  100.000    0.000  A 0.0 0.0 
  P52   P52  100.000    0.000  A 0.0 0.0 
  R53   R53  100.000    0.000  A 0.0 0.0 
  B53   B53  100.000    0.000  A 0.0 0.0 
  P53   P53  100.000    0.000  A 0.0 0.0 
  R54   R54  100.000    0.000  A 0.0 0.0 
  B54   B54  100.000    0.000  A 0.0 0.0 
  P54   P54  100.000    0.000  A 0.0 0.0 
  R55   R55  100.000    0.000  A 0.0 0.0 
  B55   B55  100.000    0.000  A 0.0 0.0 
  P55   P55  100.000    0.000  A 0.0 0.0 
  R56   R56  100.000    0.000  A 0.0 0.0 
  B56   B56  100.000    0.000  A 0.0 0.0 
  P56   P56  100.000    0.000  A 0.0 0.0 
  R57   R57  100.000    0.000  A 0.0 0.0 
  B57   B57  100.000    0.000  A 0.0 0.0 
  P57   P57  100.000    0.000  A 0.0 0.0 
  R58   R58  100.000    0.000  A 0.0 0.0 
  B58   B58  100.000    0.000  A 0.0 0.0 
  P58   P58  100.000    0.000  A 0.0 0.0 
  R59   R59  100.000    0.000  A 0.0 0.0 
  B59   B59  100.000    0.000  A 0.0 0.0 
  P59   P59  100.000    0.000  A 0.0 0.0 

[ nonbond_params ]
   A0    A0   1  7.027513e-02 3.278757e-03
   A0    A1   1  7.027513e-02 3.278757e-03
   A0    A2   1  7.027513e-02 3.278757e-03
   A0    A3   1  7.027513e-02 3.278757e-03
   A0    A4   1  7.027513e-02 3.278757e-03
   A0    A5   1  7.027513e-02 3.278757e-03
   A0    A6   1  7.027513e-02 3.278757e-03
   A0    A7   1  7.027513e-02 3.278757e-03
   A0    A8   1  7.027513e-02 3.278757e-03
   A0    A9   1  7.027513e-02 3.278757e-03
   A0   A10   1  7.027513e-02 3.278757e-03
   A0   A11   1  7.027513e-02 3.278757e-03
   A0   A12   1  7.027513e-02 3.278757e-03
   A0   A13   1  7.027513e-02 3.278757e-03
   A0   A14   1  7.027513e-02 3.278757e-03
   A0   A15   1  7.027513e-02 3.278757e-03
   A0   A16   1  7.027513e-02 3.278757e-03
   A0   A17   1  7.027513e-02 3.278757e-03
   A0   A18   1  7.027513e-02 3.278757e-03
   A0   A19   1  7.027513e-02 3.278757e-03
   A0   A20   1  7.027513e-02 3.278757e-03
   A0   A21   1  7.027513e-02 3.278757e-03
   A0   A22   1  7.027513e-02 3.278757e-03
   A0   A23   1  7.027513e-02 3.278757e-03
   A0   A24   1  7.027513e-02 3.278757e-03
   A0   A25   1  7.027513e-02 3.278757e-03
   A0   A26   1  7.027513e-02 3.278757e-03
   A0   A27   1  7.027513e-02 3.278757e-03
   A0   A28   1  7.027513e-02 3.278757e-03
   A0   A29   1  7.027513e-02 3.278757e-03
   A0   A30   1  7.027513e-02 3.278757e-03
   A0   A31   1  7.027513e-02 3.278757e-03
   A0   A32   1  7.027513e-02 3.278757e-03
   A0   A33   1  7.027513e-02 3.278757e-03
   A0   A34   1  7.027513e-02 3.278757e-03
   A0   A35   1  7.027513e-02 3.278757e-03
   A0   A36   1  7.027513e-02 3.278757e-03
   A0   A37   1  7.027513e-02 3.278757e-03
   A0   A38   1  7.027513e-02 3.278757e-03
   A0   A39   1  7.027513e-02 3.278757e-03
   A0   A40   1  7.027513e-02 3.278757e-03
   A0   A41   1  7.027513e-02 3.278757e-03
   A0   A42   1  7.027513e-02 3.278757e-03
   A0   A43   1  7.027513e-02 3.278757e-03
   A0   A44   1  7.027513e-02 3.278757e-03
   A0   A45   1  7.027513e-02 3.278757e-03
   A0   A46   1  7.027513e-02 3.278757e-03
   A0   A47   1  7.027513e-02 3.278757e-03
   A0   A48   1  7.027513e-02 3.278757e-03
   A0   A49   1  7.027513e-02 3.278757e-03
   A0   A50   1  7.027513e-02 3.278757e-03
   A0   A51   1  7.027513e-02 3.278757e-03
   A0   A52   1  7.027513e-02 3.278757e-03
   A0   A53   1  7.027513e-02 3.278757e-03
   A0   A54   1  7.027513e-02 3.278757e-03
   A0   A55   1  7.027513e-02 3.278757e-03
   A0   A56   1  7.027513e-02 3.278757e-03
   A0   A57   1  7.027513e-02 3.278757e-03
   A0   A58   1  7.027513e-02 3.278757e-03
   A0   A59   1  7.027513e-02 3.278757e-03
   A0   A60   1  7.027513e-02 3.278757e-03
   A0   A61   1  7.027513e-02 3.278757e-03
   A0   A62   1  7.027513e-02 3.278757e-03
   A0   A63   1  7.027513e-02 3.278757e-03
   A0   A64   1  7.027513e-02 3.278757e-03
   A0   A65   1  7.027513e-02 3.278757e-03
   A0   A66   1  7.027513e-02 3.278757e-03
   A0   A67   1  7.027513e-02 3.278757e-03
   A0   A68   1  7.027513e-02 3.278757e-03
   A0   A69   1  7.027513e-02 3.278757e-03
   A0   A70   1  7.027513e-02 3.278757e-03
   A0   A71   1  7.027513e-02 3.278757e-03
   A0   A72   1  7.027513e-02 3.278757e-03
   A0   A73   1  7.027513e-02 3.278757e-03
   A0   A74   1  7.027513e-02 3.278757e-03
   A0   A75   1  7.027513e-02 3.278757e-03
   A0   A76   1  7.027513e-02 3.278757e-03
   A0   A77   1  7.027513e-02 3.278757e-03
   A0   A78   1  7.027513e-02 3.278757e-03
   A0   A79   1  7.027513e-02 3.278757e-03
   A0   A80   1  7.027513e-02 3.278757e-03
   A0   A81   1  7.027513e-02 3.278757e-03
   A0   A82   1  7.027513e-02 3.278757e-03
   A0   A83   1  7.027513e-02 3.278757e-03
   A0   A84   1  7.027513e-02 3.278757e-03
   A0   A85   1  7.027513e-02 3.278757e-03
   A0   A86   1  7.027513e-02 3.278757e-03
   A0   A87   1  7.027513e-02 3.278757e-03
   A0   A88   1  7.027513e-02 3.278757e-03
   A0   A89   1  7.027513e-02 3.278757e-03
   A0   A90   1  7.027513e-02 3.278757e-03
   A0   A91   1  7.027513e-02 3.278757e-03
   A0   A92   1  7.027513e-02 3.278757e-03
   A0   A93   1  7.027513e-02 3.278757e-03
   A0   A94   1  7.027513e-02 3.278757e-03
   A0   A95   1  7.027513e-02 3.278757e-03
   A0   A96   1  7.027513e-02 3.278757e-03
   A0   A97   1  7.027513e-02 3.278757e-03
   A0   A98   1  7.027513e-02 3.278757e-03
   A0   A99   1  7.027513e-02 3.278757e-03
   A0  A100   1  7.027513e-02 3.278757e-03
   A0  A101   1  7.027513e-02 3.278757e-03
   A0  A102   1  7.027513e-02 3.278757e-03
   A0  A103   1  7.027513e-02 3.278757e-03
   A0  A104   1  7.027513e-02 3.278757e-03
   A0  A105   1  7.027513e-02 3.278757e-03
   A0  A106   1  7.027513e-02 3.278757e-03
   A0  A107   1  7.027513e-02 3.278757e-03
   A0  A108   1  7.027513e-02 3.278757e-03
   A0  A109   1  7.027513e-02 3.278757e-03
   A0  A110   1  7.027513e-02 3.278757e-03
   A0  A111   1  7.027513e-02 3.278757e-03
   A0  A112   1  7.027513e-02 3.278757e-03
   A0  A113   1  7.027513e-02 3.278757e-03
   A0  A114   1  7.027513e-02 3.278757e-03
   A0  A115   1  7.027513e-02 3.278757e-03
   A0  A116   1  7.027513e-02 3.278757e-03
   A0  A117   1  7.027513e-02 3.278757e-03
   A0  A118   1  7.027513e-02 3.278757e-03
   A0  A119   1  7.027513e-02 3.278757e-03
   A0  A120   1  7.027513e-02 3.278757e-03
   A0  A121   1  7.027513e-02 3.278757e-03
   A0  A122   1  7.027513e-02 3.278757e-03
   A0  A123   1  7.027513e-02 3.278757e-03
   A0  A124   1  7.027513e-02 3.278757e-03
   A0  A125   1  7.027513e-02 3.278757e-03
   A0  A126   1  7.027513e-02 3.278757e-03
   A0  A127   1  7.027513e-02 3.278757e-03
   A0  A128   1  7.027513e-02 3.278757e-03
   A0  A129   1  7.027513e-02 3.278757e-03
   A0  A130   1  7.027513e-02 3.278757e-03
   A0  A131   1  7.027513e-02 3.278757e-03
   A0  A132   1  7.027513e-02 3.278757e-03
   A0  A133   1  7.027513e-02 3.278757e-03
   A0  A134   1  7.027513e-02 3.278757e-03
   A0  A135   1  7.027513e-02 3.278757e-03
   A1    A1   1  7.027513e-02 3.278757e-03
   A1    A2   1  7.027513e-02 3.278757e-03
   A1    A3   1  7.027513e-02 3.278757e-03
   A1    A4   1  7.027513e-02 3.278757e-03
   A1    A5   1  7.027513e-02 3.278757e-03
   A1    A6   1  7.027513e-02 3.278757e-03
   A1    A7   1  7.027513e-02 3.278757e-03
   A1    A8   1  7.027513e-02 3.278757e-03
   A1    A9   1  7.027513e-02 3.278757e-03
   A1   A10   1  7.027513e-02 3.278757e-03
   A1   A11   1  7.027513e-02 3.278757e-03
   A1   A12   1  7.027513e-02 3.278757e-03
   A1   A13   1  7.027513e-02 3.278757e-03
   A1   A14   1  7.027513e-02 3.278757e-03
   A1   A15   1  7.027513e-02 3.278757e-03
   A1   A16   1  7.027513e-02 3.278757e-03
   A1   A17   1  7.027513e-02 3.278757e-03
   A1   A18   1  7.027513e-02 3.278757e-03
   A1   A19   1  7.027513e-02 3.278757e-03
   A1   A20   1  7.027513e-02 3.278757e-03
   A1   A21   1  7.027513e-02 3.278757e-03
   A1   A22   1  7.027513e-02 3.278757e-03
   A1   A23   1  7.027513e-02 3.278757e-03
   A1   A24   1  7.027513e-02 3.278757e-03
   A1   A25   1  7.027513e-02 3.278757e-03
   A1   A26   1  7.027513e-02 3.278757e-03
   A1   A27   1  7.027513e-02 3.278757e-03
   A1   A28   1  7.027513e-02 3.278757e-03
   A1   A29   1  7.027513e-02 3.278757e-03
   A1   A30   1  7.027513e-02 3.278757e-03
   A1   A31   1  7.027513e-02 3.278757e-03
   A1   A32   1  7.027513e-02 3.278757e-03
   A1   A33   1  7.027513e-02 3.278757e-03
   A1   A34   1  7.027513e-02 3.278757e-03
   A1   A35   1  7.027513e-02 3.278757e-03
   A1   A36   1  7.027513e-02 3.278757e-03
   A1   A37   1  7.027513e-02 3.278757e-03
   A1   A38   1  7.027513e-02 3.278757e-03
   A1   A39   1  7.027513e-02 3.278757e-03
   A1   A40   1  7.027513e-02 3.278757e-03
   A1   A41   1  7.027513e-02 3.278757e-03
   A1   A42   1  7.027513e-02 3.278757e-03
   A1   A43   1  7.027513e-02 3.278757e-03
   A1   A44   1  7.027513e-02 3.278757e-03
   A1   A45   1  7.027513e-02 3.278757e-03
   A1   A46   1  7.027513e-02 3.278757e-03
   A1   A47   1  7.027513e-02 3.278757e-03
   A1   A48   1  7.027513e-02 3.278757e-03
   A1   A49   1  7.027513e-02 3.278757e-03
   A1   A50   1  7.027513e-02 3.278757e-03
   A1   A51   1  7.027513e-02 3.278757e-03
   A1   A52   1  7.027513e-02 3.278757e-03
   A1   A53   1  7.027513e-02 3.278757e-03
   A1   A54   1  7.027513e-02 3.278757e-03
   A1   A55   1  7.027513e-02 3.278757e-03
   A1   A56   1  7.027513e-02 3.278757e-03
   A1   A57   1  7.027513e-02 3.278757e-03
   A1   A58   1  7.027513e-02 3.278757e-03
   A1   A59   1  7.027513e-02 3.278757e-03
   A1   A60   1  7.027513e-02 3.278757e-03
   A1   A61   1  7.027513e-02 3.278757e-03
   A1   A62   1  7.027513e-02 3.278757e-03
   A1   A63   1  7.027513e-02 3.278757e-03
   A1   A64   1  7.027513e-02 3.278757e-03
   A1   A65   1  7.027513e-02 3.278757e-03
   A1   A66   1  7.027513e-02 3.278757e-03
   A1   A67   1  7.027513e-02 3.278757e-03
   A1   A68   1  7.027513e-02 3.278757e-03
   A1   A69   1  7.027513e-02 3.278757e-03
   A1   A70   1  7.027513e-02 3.278757e-03
   A1   A71   1  7.027513e-02 3.278757e-03
   A1   A72   1  7.027513e-02 3.278757e-03
   A1   A73   1  7.027513e-02 3.278757e-03
   A1   A74   1  7.027513e-02 3.278757e-03
   A1   A75   1  7.027513e-02 3.278757e-03
   A1   A76   1  7.027513e-02 3.278757e-03
   A1   A77   1  7.027513e-02 3.278757e-03
   A1   A78   1  7.027513e-02 3.278757e-03
   A1   A79   1  7.027513e-02 3.278757e-03
   A1   A80   1  7.027513e-02 3.278757e-03
   A1   A81   1  7.027513e-02 3.278757e-03
   A1   A82   1  7.027513e-02 3.278757e-03
   A1   A83   1  7.027513e-02 3.278757e-03
   A1   A84   1  7.027513e-02 3.278757e-03
   A1   A85   1  7.027513e-02 3.278757e-03
   A1   A86   1  7.027513e-02 3.278757e-03
   A1   A87   1  7.027513e-02 3.278757e-03
   A1   A88   1  7.027513e-02 3.278757e-03
   A1   A89   1  7.027513e-02 3.278757e-03
   A1   A90   1  7.027513e-02 3.278757e-03
   A1   A91   1  7.027513e-02 3.278757e-03
   A1   A92   1  7.027513e-02 3.278757e-03
   A1   A93   1  7.027513e-02 3.278757e-03
   A1   A94   1  7.027513e-02 3.278757e-03
   A1   A95   1  7.027513e-02 3.278757e-03
   A1   A96   1  7.027513e-02 3.278757e-03
   A1   A97   1  7.027513e-02 3.278757e-03
   A1   A98   1  7.027513e-02 3.278757e-03
   A1   A99   1  7.027513e-02 3.278757e-03
   A1  A100   1  7.027513e-02 3.278757e-03
   A1  A101   1  7.027513e-02 3.278757e-03
   A1  A102   1  7.027513e-02 3.278757e-03
   A1  A103   1  7.027513e-02 3.278757e-03
   A1  A104   1  7.027513e-02 3.278757e-03
   A1  A105   1  7.027513e-02 3.278757e-03
   A1  A106   1  7.027513e-02 3.278757e-03
   A1  A107   1  7.027513e-02 3.278757e-03
   A1  A108   1  7.027513e-02 3.278757e-03
   A1  A109   1  7.027513e-02 3.278757e-03
   A1  A110   1  7.027513e-02 3.278757e-03
   A1  A111   1  7.027513e-02 3.278757e-03
   A1  A112   1  7.027513e-02 3.278757e-03
   A1  A113   1  7.027513e-02 3.278757e-03
   A1  A114   1  7.027513e-02 3.278757e-03
   A1  A115   1  7.027513e-02 3.278757e-03
   A1  A116   1  7.027513e-02 3.278757e-03
   A1  A117   1  7.027513e-02 3.278757e-03
   A1  A118   1  7.027513e-02 3.278757e-03
   A1  A119   1  7.027513e-02 3.278757e-03
   A1  A120   1  7.027513e-02 3.278757e-03
   A1  A121   1  7.027513e-02 3.278757e-03
   A1  A122   1  7.027513e-02 3.278757e-03
   A1  A123   1  7.027513e-02 3.278757e-03
   A1  A124   1  7.027513e-02 3.278757e-03
   A1  A125   1  7.027513e-02 3.278757e-03
   A1  A126   1  7.027513e-02 3.278757e-03
   A1  A127   1  7.027513e-02 3.278757e-03
   A1  A128   1  7.027513e-02 3.278757e-03
   A1  A129   1  7.027513e-02 3.278757e-03
   A1  A130   1  7.027513e-02 3.278757e-03
   A1  A131   1  7.027513e-02 3.278757e-03
   A1  A132   1  7.027513e-02 3.278757e-03
   A1  A133   1  7.027513e-02 3.278757e-03
   A1  A134   1  7.027513e-02 3.278757e-03
   A1  A135   1  7.027513e-02 3.278757e-03
   A2    A2   1  7.027513e-02 3.278757e-03
   A2    A3   1  7.027513e-02 3.278757e-03
   A2    A4   1  7.027513e-02 3.278757e-03
   A2    A5   1  7.027513e-02 3.278757e-03
   A2    A6   1  7.027513e-02 3.278757e-03
   A2    A7   1  7.027513e-02 3.278757e-03
   A2    A8   1  7.027513e-02 3.278757e-03
   A2    A9   1  7.027513e-02 3.278757e-03
   A2   A10   1  7.027513e-02 3.278757e-03
   A2   A11   1  7.027513e-02 3.278757e-03
   A2   A12   1  7.027513e-02 3.278757e-03
   A2   A13   1  7.027513e-02 3.278757e-03
   A2   A14   1  7.027513e-02 3.278757e-03
   A2   A15   1  7.027513e-02 3.278757e-03
   A2   A16   1  7.027513e-02 3.278757e-03
   A2   A17   1  7.027513e-02 3.278757e-03
   A2   A18   1  7.027513e-02 3.278757e-03
   A2   A19   1  7.027513e-02 3.278757e-03
   A2   A20   1  7.027513e-02 3.278757e-03
   A2   A21   1  7.027513e-02 3.278757e-03
   A2   A22   1  7.027513e-02 3.278757e-03
   A2   A23   1  7.027513e-02 3.278757e-03
   A2   A24   1  7.027513e-02 3.278757e-03
   A2   A25   1  7.027513e-02 3.278757e-03
   A2   A26   1  7.027513e-02 3.278757e-03
   A2   A27   1  7.027513e-02 3.278757e-03
   A2   A28   1  7.027513e-02 3.278757e-03
   A2   A29   1  7.027513e-02 3.278757e-03
   A2   A30   1  7.027513e-02 3.278757e-03
   A2   A31   1  7.027513e-02 3.278757e-03
   A2   A32   1  7.027513e-02 3.278757e-03
   A2   A33   1  7.027513e-02 3.278757e-03
   A2   A34   1  7.027513e-02 3.278757e-03
   A2   A35   1  7.027513e-02 3.278757e-03
   A2   A36   1  7.027513e-02 3.278757e-03
   A2   A37   1  7.027513e-02 3.278757e-03
   A2   A38   1  7.027513e-02 3.278757e-03
   A2   A39   1  7.027513e-02 3.278757e-03
   A2   A40   1  7.027513e-02 3.278757e-03
   A2   A41   1  7.027513e-02 3.278757e-03
   A2   A42   1  7.027513e-02 3.278757e-03
   A2   A43   1  7.027513e-02 3.278757e-03
   A2   A44   1  7.027513e-02 3.278757e-03
   A2   A45   1  7.027513e-02 3.278757e-03
   A2   A46   1  7.027513e-02 3.278757e-03
   A2   A47   1  7.027513e-02 3.278757e-03
   A2   A48   1  7.027513e-02 3.278757e-03
   A2   A49   1  7.027513e-02 3.278757e-03
   A2   A50   1  7.027513e-02 3.278757e-03
   A2   A51   1  7.027513e-02 3.278757e-03
   A2   A52   1  7.027513e-02 3.278757e-03
   A2   A53   1  7.027513e-02 3.278757e-03
   A2   A54   1  7.027513e-02 3.278757e-03
   A2   A55   1  7.027513e-02 3.278757e-03
   A2   A56   1  7.027513e-02 3.278757e-03
   A2   A57   1  7.027513e-02 3.278757e-03
   A2   A58   1  7.027513e-02 3.278757e-03
   A2   A59   1  7.027513e-02 3.278757e-03
   A2   A60   1  7.027513e-02 3.278757e-03
   A2   A61   1  7.027513e-02 3.278757e-03
   A2   A62   1  7.027513e-02 3.278757e-03
   A2   A63   1  7.027513e-02 3.278757e-03
   A2   A64   1  7.027513e-02 3.278757e-03
   A2   A65   1  7.027513e-02 3.278757e-03
   A2   A66   1  7.027513e-02 3.278757e-03
   A2   A67   1  7.027513e-02 3.278757e-03
   A2   A68   1  7.027513e-02 3.278757e-03
   A2   A69   1  7.027513e-02 3.278757e-03
   A2   A70   1  7.027513e-02 3.278757e-03
   A2   A71   1  7.027513e-02 3.278757e-03
   A2   A72   1  7.027513e-02 3.278757e-03
   A2   A73   1  7.027513e-02 3.278757e-03
   A2   A74   1  7.027513e-02 3.278757e-03
   A2   A75   1  7.027513e-02 3.278757e-03
   A2   A76   1  7.027513e-02 3.278757e-03
   A2   A77   1  7.027513e-02 3.278757e-03
   A2   A78   1  7.027513e-02 3.278757e-03
   A2   A79   1  7.027513e-02 3.278757e-03
   A2   A80   1  7.027513e-02 3.278757e-03
   A2   A81   1  7.027513e-02 3.278757e-03
   A2   A82   1  7.027513e-02 3.278757e-03
   A2   A83   1  7.027513e-02 3.278757e-03
   A2   A84   1  7.027513e-02 3.278757e-03
   A2   A85   1  7.027513e-02 3.278757e-03
   A2   A86   1  7.027513e-02 3.278757e-03
   A2   A87   1  7.027513e-02 3.278757e-03
   A2   A88   1  7.027513e-02 3.278757e-03
   A2   A89   1  7.027513e-02 3.278757e-03
   A2   A90   1  7.027513e-02 3.278757e-03
   A2   A91   1  7.027513e-02 3.278757e-03
   A2   A92   1  7.027513e-02 3.278757e-03
   A2   A93   1  7.027513e-02 3.278757e-03
   A2   A94   1  7.027513e-02 3.278757e-03
   A2   A95   1  7.027513e-02 3.278757e-03
   A2   A96   1  7.027513e-02 3.278757e-03
   A2   A97   1  7.027513e-02 3.278757e-03
   A2   A98   1  7.027513e-02 3.278757e-03
   A2   A99   1  7.027513e-02 3.278757e-03
   A2  A100   1  7.027513e-02 3.278757e-03
   A2  A101   1  7.027513e-02 3.278757e-03
   A2  A102   1  7.027513e-02 3.278757e-03
   A2  A103   1  7.027513e-02 3.278757e-03
   A2  A104   1  7.027513e-02 3.278757e-03
   A2  A105   1  7.027513e-02 3.278757e-03
   A2  A106   1  7.027513e-02 3.278757e-03
   A2  A107   1  7.027513e-02 3.278757e-03
   A2  A108   1  7.027513e-02 3.278757e-03
   A2  A109   1  7.027513e-02 3.278757e-03
   A2  A110   1  7.027513e-02 3.278757e-03
   A2  A111   1  7.027513e-02 3.278757e-03
   A2  A112   1  7.027513e-02 3.278757e-03
   A2  A113   1  7.027513e-02 3.278757e-03
   A2  A114   1  7.027513e-02 3.278757e-03
   A2  A115   1  7.027513e-02 3.278757e-03
   A2  A116   1  7.027513e-02 3.278757e-03
   A2  A117   1  7.027513e-02 3.278757e-03
   A2  A118   1  7.027513e-02 3.278757e-03
   A2  A119   1  7.027513e-02 3.278757e-03
   A2  A120   1  7.027513e-02 3.278757e-03
   A2  A121   1  7.027513e-02 3.278757e-03
   A2  A122   1  7.027513e-02 3.278757e-03
   A2  A123   1  7.027513e-02 3.278757e-03
   A2  A124   1  7.027513e-02 3.278757e-03
   A2  A125   1  7.027513e-02 3.278757e-03
   A2  A126   1  7.027513e-02 3.278757e-03
   A2  A127   1  7.027513e-02 3.278757e-03
   A2  A128   1  7.027513e-02 3.278757e-03
   A2  A129   1  7.027513e-02 3.278757e-03
   A2  A130   1  7.027513e-02 3.278757e-03
   A2  A131   1  7.027513e-02 3.278757e-03
   A2  A132   1  7.027513e-02 3.278757e-03
   A2  A133   1  7.027513e-02 3.278757e-03
   A2  A134   1  7.027513e-02 3.278757e-03
   A2  A135   1  7.027513e-02 3.278757e-03
   A3    A3   1  7.027513e-02 3.278757e-03
   A3    A4   1  7.027513e-02 3.278757e-03
   A3    A5   1  7.027513e-02 3.278757e-03
   A3    A6   1  7.027513e-02 3.278757e-03
   A3    A7   1  7.027513e-02 3.278757e-03
   A3    A8   1  7.027513e-02 3.278757e-03
   A3    A9   1  7.027513e-02 3.278757e-03
   A3   A10   1  7.027513e-02 3.278757e-03
   A3   A11   1  7.027513e-02 3.278757e-03
   A3   A12   1  7.027513e-02 3.278757e-03
   A3   A13   1  7.027513e-02 3.278757e-03
   A3   A14   1  7.027513e-02 3.278757e-03
   A3   A15   1  7.027513e-02 3.278757e-03
   A3   A16   1  7.027513e-02 3.278757e-03
   A3   A17   1  7.027513e-02 3.278757e-03
   A3   A18   1  7.027513e-02 3.278757e-03
   A3   A19   1  7.027513e-02 3.278757e-03
   A3   A20   1  7.027513e-02 3.278757e-03
   A3   A21   1  7.027513e-02 3.278757e-03
   A3   A22   1  7.027513e-02 3.278757e-03
   A3   A23   1  7.027513e-02 3.278757e-03
   A3   A24   1  7.027513e-02 3.278757e-03
   A3   A25   1  7.027513e-02 3.278757e-03
   A3   A26   1  7.027513e-02 3.278757e-03
   A3   A27   1  7.027513e-02 3.278757e-03
   A3   A28   1  7.027513e-02 3.278757e-03
   A3   A29   1  7.027513e-02 3.278757e-03
   A3   A30   1  7.027513e-02 3.278757e-03
   A3   A31   1  7.027513e-02 3.278757e-03
   A3   A32   1  7.027513e-02 3.278757e-03
   A3   A33   1  7.027513e-02 3.278757e-03
   A3   A34   1  7.027513e-02 3.278757e-03
   A3   A35   1  7.027513e-02 3.278757e-03
   A3   A36   1  7.027513e-02 3.278757e-03
   A3   A37   1  7.027513e-02 3.278757e-03
   A3   A38   1  7.027513e-02 3.278757e-03
   A3   A39   1  7.027513e-02 3.278757e-03
   A3   A40   1  7.027513e-02 3.278757e-03
   A3   A41   1  7.027513e-02 3.278757e-03
   A3   A42   1  7.027513e-02 3.278757e-03
   A3   A43   1  7.027513e-02 3.278757e-03
   A3   A44   1  7.027513e-02 3.278757e-03
   A3   A45   1  7.027513e-02 3.278757e-03
   A3   A46   1  7.027513e-02 3.278757e-03
   A3   A47   1  7.027513e-02 3.278757e-03
   A3   A48   1  7.027513e-02 3.278757e-03
   A3   A49   1  7.027513e-02 3.278757e-03
   A3   A50   1  7.027513e-02 3.278757e-03
   A3   A51   1  7.027513e-02 3.278757e-03
   A3   A52   1  7.027513e-02 3.278757e-03
   A3   A53   1  7.027513e-02 3.278757e-03
   A3   A54   1  7.027513e-02 3.278757e-03
   A3   A55   1  7.027513e-02 3.278757e-03
   A3   A56   1  7.027513e-02 3.278757e-03
   A3   A57   1  7.027513e-02 3.278757e-03
   A3   A58   1  7.027513e-02 3.278757e-03
   A3   A59   1  7.027513e-02 3.278757e-03
   A3   A60   1  7.027513e-02 3.278757e-03
   A3   A61   1  7.027513e-02 3.278757e-03
   A3   A62   1  7.027513e-02 3.278757e-03
   A3   A63   1  7.027513e-02 3.278757e-03
   A3   A64   1  7.027513e-02 3.278757e-03
   A3   A65   1  7.027513e-02 3.278757e-03
   A3   A66   1  7.027513e-02 3.278757e-03
   A3   A67   1  7.027513e-02 3.278757e-03
   A3   A68   1  7.027513e-02 3.278757e-03
   A3   A69   1  7.027513e-02 3.278757e-03
   A3   A70   1  7.027513e-02 3.278757e-03
   A3   A71   1  7.027513e-02 3.278757e-03
   A3   A72   1  7.027513e-02 3.278757e-03
   A3   A73   1  7.027513e-02 3.278757e-03
   A3   A74   1  7.027513e-02 3.278757e-03
   A3   A75   1  7.027513e-02 3.278757e-03
   A3   A76   1  7.027513e-02 3.278757e-03
   A3   A77   1  7.027513e-02 3.278757e-03
   A3   A78   1  7.027513e-02 3.278757e-03
   A3   A79   1  7.027513e-02 3.278757e-03
   A3   A80   1  7.027513e-02 3.278757e-03
   A3   A81   1  7.027513e-02 3.278757e-03
   A3   A82   1  7.027513e-02 3.278757e-03
   A3   A83   1  7.027513e-02 3.278757e-03
   A3   A84   1  7.027513e-02 3.278757e-03
   A3   A85   1  7.027513e-02 3.278757e-03
   A3   A86   1  7.027513e-02 3.278757e-03
   A3   A87   1  7.027513e-02 3.278757e-03
   A3   A88   1  7.027513e-02 3.278757e-03
   A3   A89   1  7.027513e-02 3.278757e-03
   A3   A90   1  7.027513e-02 3.278757e-03
   A3   A91   1  7.027513e-02 3.278757e-03
   A3   A92   1  7.027513e-02 3.278757e-03
   A3   A93   1  7.027513e-02 3.278757e-03
   A3   A94   1  7.027513e-02 3.278757e-03
   A3   A95   1  7.027513e-02 3.278757e-03
   A3   A96   1  7.027513e-02 3.278757e-03
   A3   A97   1  7.027513e-02 3.278757e-03
   A3   A98   1  7.027513e-02 3.278757e-03
   A3   A99   1  7.027513e-02 3.278757e-03
   A3  A100   1  7.027513e-02 3.278757e-03
   A3  A101   1  7.027513e-02 3.278757e-03
   A3  A102   1  7.027513e-02 3.278757e-03
   A3  A103   1  7.027513e-02 3.278757e-03
   A3  A104   1  7.027513e-02 3.278757e-03
   A3  A105   1  7.027513e-02 3.278757e-03
   A3  A106   1  7.027513e-02 3.278757e-03
   A3  A107   1  7.027513e-02 3.278757e-03
   A3  A108   1  7.027513e-02 3.278757e-03
   A3  A109   1  7.027513e-02 3.278757e-03
   A3  A110   1  7.027513e-02 3.278757e-03
   A3  A111   1  7.027513e-02 3.278757e-03
   A3  A112   1  7.027513e-02 3.278757e-03
   A3  A113   1  7.027513e-02 3.278757e-03
   A3  A114   1  7.027513e-02 3.278757e-03
   A3  A115   1  7.027513e-02 3.278757e-03
   A3  A116   1  7.027513e-02 3.278757e-03
   A3  A117   1  7.027513e-02 3.278757e-03
   A3  A118   1  7.027513e-02 3.278757e-03
   A3  A119   1  7.027513e-02 3.278757e-03
   A3  A120   1  7.027513e-02 3.278757e-03
   A3  A121   1  7.027513e-02 3.278757e-03
   A3  A122   1  7.027513e-02 3.278757e-03
   A3  A123   1  7.027513e-02 3.278757e-03
   A3  A124   1  7.027513e-02 3.278757e-03
   A3  A125   1  7.027513e-02 3.278757e-03
   A3  A126   1  7.027513e-02 3.278757e-03
   A3  A127   1  7.027513e-02 3.278757e-03
   A3  A128   1  7.027513e-02 3.278757e-03
   A3  A129   1  7.027513e-02 3.278757e-03
   A3  A130   1  7.027513e-02 3.278757e-03
   A3  A131   1  7.027513e-02 3.278757e-03
   A3  A132   1  7.027513e-02 3.278757e-03
   A3  A133   1  7.027513e-02 3.278757e-03
   A3  A134   1  7.027513e-02 3.278757e-03
   A3  A135   1  7.027513e-02 3.278757e-03
   A4    A4   1  7.027513e-02 3.278757e-03
   A4    A5   1  7.027513e-02 3.278757e-03
   A4    A6   1  7.027513e-02 3.278757e-03
   A4    A7   1  7.027513e-02 3.278757e-03
   A4    A8   1  7.027513e-02 3.278757e-03
   A4    A9   1  7.027513e-02 3.278757e-03
   A4   A10   1  7.027513e-02 3.278757e-03
   A4   A11   1  7.027513e-02 3.278757e-03
   A4   A12   1  7.027513e-02 3.278757e-03
   A4   A13   1  7.027513e-02 3.278757e-03
   A4   A14   1  7.027513e-02 3.278757e-03
   A4   A15   1  7.027513e-02 3.278757e-03
   A4   A16   1  7.027513e-02 3.278757e-03
   A4   A17   1  7.027513e-02 3.278757e-03
   A4   A18   1  7.027513e-02 3.278757e-03
   A4   A19   1  7.027513e-02 3.278757e-03
   A4   A20   1  7.027513e-02 3.278757e-03
   A4   A21   1  7.027513e-02 3.278757e-03
   A4   A22   1  7.027513e-02 3.278757e-03
   A4   A23   1  7.027513e-02 3.278757e-03
   A4   A24   1  7.027513e-02 3.278757e-03
   A4   A25   1  7.027513e-02 3.278757e-03
   A4   A26   1  7.027513e-02 3.278757e-03
   A4   A27   1  7.027513e-02 3.278757e-03
   A4   A28   1  7.027513e-02 3.278757e-03
   A4   A29   1  7.027513e-02 3.278757e-03
   A4   A30   1  7.027513e-02 3.278757e-03
   A4   A31   1  7.027513e-02 3.278757e-03
   A4   A32   1  7.027513e-02 3.278757e-03
   A4   A33   1  7.027513e-02 3.278757e-03
   A4   A34   1  7.027513e-02 3.278757e-03
   A4   A35   1  7.027513e-02 3.278757e-03
   A4   A36   1  7.027513e-02 3.278757e-03
   A4   A37   1  7.027513e-02 3.278757e-03
   A4   A38   1  7.027513e-02 3.278757e-03
   A4   A39   1  7.027513e-02 3.278757e-03
   A4   A40   1  7.027513e-02 3.278757e-03
   A4   A41   1  7.027513e-02 3.278757e-03
   A4   A42   1  7.027513e-02 3.278757e-03
   A4   A43   1  7.027513e-02 3.278757e-03
   A4   A44   1  7.027513e-02 3.278757e-03
   A4   A45   1  7.027513e-02 3.278757e-03
   A4   A46   1  7.027513e-02 3.278757e-03
   A4   A47   1  7.027513e-02 3.278757e-03
   A4   A48   1  7.027513e-02 3.278757e-03
   A4   A49   1  7.027513e-02 3.278757e-03
   A4   A50   1  7.027513e-02 3.278757e-03
   A4   A51   1  7.027513e-02 3.278757e-03
   A4   A52   1  7.027513e-02 3.278757e-03
   A4   A53   1  7.027513e-02 3.278757e-03
   A4   A54   1  7.027513e-02 3.278757e-03
   A4   A55   1  7.027513e-02 3.278757e-03
   A4   A56   1  7.027513e-02 3.278757e-03
   A4   A57   1  7.027513e-02 3.278757e-03
   A4   A58   1  7.027513e-02 3.278757e-03
   A4   A59   1  7.027513e-02 3.278757e-03
   A4   A60   1  7.027513e-02 3.278757e-03
   A4   A61   1  7.027513e-02 3.278757e-03
   A4   A62   1  7.027513e-02 3.278757e-03
   A4   A63   1  7.027513e-02 3.278757e-03
   A4   A64   1  7.027513e-02 3.278757e-03
   A4   A65   1  7.027513e-02 3.278757e-03
   A4   A66   1  7.027513e-02 3.278757e-03
   A4   A67   1  7.027513e-02 3.278757e-03
   A4   A68   1  7.027513e-02 3.278757e-03
   A4   A69   1  7.027513e-02 3.278757e-03
   A4   A70   1  7.027513e-02 3.278757e-03
   A4   A71   1  7.027513e-02 3.278757e-03
   A4   A72   1  7.027513e-02 3.278757e-03
   A4   A73   1  7.027513e-02 3.278757e-03
   A4   A74   1  7.027513e-02 3.278757e-03
   A4   A75   1  7.027513e-02 3.278757e-03
   A4   A76   1  7.027513e-02 3.278757e-03
   A4   A77   1  7.027513e-02 3.278757e-03
   A4   A78   1  7.027513e-02 3.278757e-03
   A4   A79   1  7.027513e-02 3.278757e-03
   A4   A80   1  7.027513e-02 3.278757e-03
   A4   A81   1  7.027513e-02 3.278757e-03
   A4   A82   1  7.027513e-02 3.278757e-03
   A4   A83   1  7.027513e-02 3.278757e-03
   A4   A84   1  7.027513e-02 3.278757e-03
   A4   A85   1  7.027513e-02 3.278757e-03
   A4   A86   1  7.027513e-02 3.278757e-03
   A4   A87   1  7.027513e-02 3.278757e-03
   A4   A88   1  7.027513e-02 3.278757e-03
   A4   A89   1  7.027513e-02 3.278757e-03
   A4   A90   1  7.027513e-02 3.278757e-03
   A4   A91   1  7.027513e-02 3.278757e-03
   A4   A92   1  7.027513e-02 3.278757e-03
   A4   A93   1  7.027513e-02 3.278757e-03
   A4   A94   1  7.027513e-02 3.278757e-03
   A4   A95   1  7.027513e-02 3.278757e-03
   A4   A96   1  7.027513e-02 3.278757e-03
   A4   A97   1  7.027513e-02 3.278757e-03
   A4   A98   1  7.027513e-02 3.278757e-03
   A4   A99   1  7.027513e-02 3.278757e-03
   A4  A100   1  7.027513e-02 3.278757e-03
   A4  A101   1  7.027513e-02 3.278757e-03
   A4  A102   1  7.027513e-02 3.278757e-03
   A4  A103   1  7.027513e-02 3.278757e-03
   A4  A104   1  7.027513e-02 3.278757e-03
   A4  A105   1  7.027513e-02 3.278757e-03
   A4  A106   1  7.027513e-02 3.278757e-03
   A4  A107   1  7.027513e-02 3.278757e-03
   A4  A108   1  7.027513e-02 3.278757e-03
   A4  A109   1  7.027513e-02 3.278757e-03
   A4  A110   1  7.027513e-02 3.278757e-03
   A4  A111   1  7.027513e-02 3.278757e-03
   A4  A112   1  7.027513e-02 3.278757e-03
   A4  A113   1  7.027513e-02 3.278757e-03
   A4  A114   1  7.027513e-02 3.278757e-03
   A4  A115   1  7.027513e-02 3.278757e-03
   A4  A116   1  7.027513e-02 3.278757e-03
   A4  A117   1  7.027513e-02 3.278757e-03
   A4  A118   1  7.027513e-02 3.278757e-03
   A4  A119   1  7.027513e-02 3.278757e-03
   A4  A120   1  7.027513e-02 3.278757e-03
   A4  A121   1  7.027513e-02 3.278757e-03
   A4  A122   1  7.027513e-02 3.278757e-03
   A4  A123   1  7.027513e-02 3.278757e-03
   A4  A124   1  7.027513e-02 3.278757e-03
   A4  A125   1  7.027513e-02 3.278757e-03
   A4  A126   1  7.027513e-02 3.278757e-03
   A4  A127   1  7.027513e-02 3.278757e-03
   A4  A128   1  7.027513e-02 3.278757e-03
   A4  A129   1  7.027513e-02 3.278757e-03
   A4  A130   1  7.027513e-02 3.278757e-03
   A4  A131   1  7.027513e-02 3.278757e-03
   A4  A132   1  7.027513e-02 3.278757e-03
   A4  A133   1  7.027513e-02 3.278757e-03
   A4  A134   1  7.027513e-02 3.278757e-03
   A4  A135   1  7.027513e-02 3.278757e-03
   A5    A5   1  7.027513e-02 3.278757e-03
   A5    A6   1  7.027513e-02 3.278757e-03
   A5    A7   1  7.027513e-02 3.278757e-03
   A5    A8   1  7.027513e-02 3.278757e-03
   A5    A9   1  7.027513e-02 3.278757e-03
   A5   A10   1  7.027513e-02 3.278757e-03
   A5   A11   1  7.027513e-02 3.278757e-03
   A5   A12   1  7.027513e-02 3.278757e-03
   A5   A13   1  7.027513e-02 3.278757e-03
   A5   A14   1  7.027513e-02 3.278757e-03
   A5   A15   1  7.027513e-02 3.278757e-03
   A5   A16   1  7.027513e-02 3.278757e-03
   A5   A17   1  7.027513e-02 3.278757e-03
   A5   A18   1  7.027513e-02 3.278757e-03
   A5   A19   1  7.027513e-02 3.278757e-03
   A5   A20   1  7.027513e-02 3.278757e-03
   A5   A21   1  7.027513e-02 3.278757e-03
   A5   A22   1  7.027513e-02 3.278757e-03
   A5   A23   1  7.027513e-02 3.278757e-03
   A5   A24   1  7.027513e-02 3.278757e-03
   A5   A25   1  7.027513e-02 3.278757e-03
   A5   A26   1  7.027513e-02 3.278757e-03
   A5   A27   1  7.027513e-02 3.278757e-03
   A5   A28   1  7.027513e-02 3.278757e-03
   A5   A29   1  7.027513e-02 3.278757e-03
   A5   A30   1  7.027513e-02 3.278757e-03
   A5   A31   1  7.027513e-02 3.278757e-03
   A5   A32   1  7.027513e-02 3.278757e-03
   A5   A33   1  7.027513e-02 3.278757e-03
   A5   A34   1  7.027513e-02 3.278757e-03
   A5   A35   1  7.027513e-02 3.278757e-03
   A5   A36   1  7.027513e-02 3.278757e-03
   A5   A37   1  7.027513e-02 3.278757e-03
   A5   A38   1  7.027513e-02 3.278757e-03
   A5   A39   1  7.027513e-02 3.278757e-03
   A5   A40   1  7.027513e-02 3.278757e-03
   A5   A41   1  7.027513e-02 3.278757e-03
   A5   A42   1  7.027513e-02 3.278757e-03
   A5   A43   1  7.027513e-02 3.278757e-03
   A5   A44   1  7.027513e-02 3.278757e-03
   A5   A45   1  7.027513e-02 3.278757e-03
   A5   A46   1  7.027513e-02 3.278757e-03
   A5   A47   1  7.027513e-02 3.278757e-03
   A5   A48   1  7.027513e-02 3.278757e-03
   A5   A49   1  7.027513e-02 3.278757e-03
   A5   A50   1  7.027513e-02 3.278757e-03
   A5   A51   1  7.027513e-02 3.278757e-03
   A5   A52   1  7.027513e-02 3.278757e-03
   A5   A53   1  7.027513e-02 3.278757e-03
   A5   A54   1  7.027513e-02 3.278757e-03
   A5   A55   1  7.027513e-02 3.278757e-03
   A5   A56   1  7.027513e-02 3.278757e-03
   A5   A57   1  7.027513e-02 3.278757e-03
   A5   A58   1  7.027513e-02 3.278757e-03
   A5   A59   1  7.027513e-02 3.278757e-03
   A5   A60   1  7.027513e-02 3.278757e-03
   A5   A61   1  7.027513e-02 3.278757e-03
   A5   A62   1  7.027513e-02 3.278757e-03
   A5   A63   1  7.027513e-02 3.278757e-03
   A5   A64   1  7.027513e-02 3.278757e-03
   A5   A65   1  7.027513e-02 3.278757e-03
   A5   A66   1  7.027513e-02 3.278757e-03
   A5   A67   1  7.027513e-02 3.278757e-03
   A5   A68   1  7.027513e-02 3.278757e-03
   A5   A69   1  7.027513e-02 3.278757e-03
   A5   A70   1  7.027513e-02 3.278757e-03
   A5   A71   1  7.027513e-02 3.278757e-03
   A5   A72   1  7.027513e-02 3.278757e-03
   A5   A73   1  7.027513e-02 3.278757e-03
   A5   A74   1  7.027513e-02 3.278757e-03
   A5   A75   1  7.027513e-02 3.278757e-03
   A5   A76   1  7.027513e-02 3.278757e-03
   A5   A77   1  7.027513e-02 3.278757e-03
   A5   A78   1  7.027513e-02 3.278757e-03
   A5   A79   1  7.027513e-02 3.278757e-03
   A5   A80   1  7.027513e-02 3.278757e-03
   A5   A81   1  7.027513e-02 3.278757e-03
   A5   A82   1  7.027513e-02 3.278757e-03
   A5   A83   1  7.027513e-02 3.278757e-03
   A5   A84   1  7.027513e-02 3.278757e-03
   A5   A85   1  7.027513e-02 3.278757e-03
   A5   A86   1  7.027513e-02 3.278757e-03
   A5   A87   1  7.027513e-02 3.278757e-03
   A5   A88   1  7.027513e-02 3.278757e-03
   A5   A89   1  7.027513e-02 3.278757e-03
   A5   A90   1  7.027513e-02 3.278757e-03
   A5   A91   1  7.027513e-02 3.278757e-03
   A5   A92   1  7.027513e-02 3.278757e-03
   A5   A93   1  7.027513e-02 3.278757e-03
   A5   A94   1  7.027513e-02 3.278757e-03
   A5   A95   1  7.027513e-02 3.278757e-03
   A5   A96   1  7.027513e-02 3.278757e-03
   A5   A97   1  7.027513e-02 3.278757e-03
   A5   A98   1  7.027513e-02 3.278757e-03
   A5   A99   1  7.027513e-02 3.278757e-03
   A5  A100   1  7.027513e-02 3.278757e-03
   A5  A101   1  7.027513e-02 3.278757e-03
   A5  A102   1  7.027513e-02 3.278757e-03
   A5  A103   1  7.027513e-02 3.278757e-03
   A5  A104   1  7.027513e-02 3.278757e-03
   A5  A105   1  7.027513e-02 3.278757e-03
   A5  A106   1  7.027513e-02 3.278757e-03
   A5  A107   1  7.027513e-02 3.278757e-03
   A5  A108   1  7.027513e-02 3.278757e-03
   A5  A109   1  7.027513e-02 3.278757e-03
   A5  A110   1  7.027513e-02 3.278757e-03
   A5  A111   1  7.027513e-02 3.278757e-03
   A5  A112   1  7.027513e-02 3.278757e-03
   A5  A113   1  7.027513e-02 3.278757e-03
   A5  A114   1  7.027513e-02 3.278757e-03
   A5  A115   1  7.027513e-02 3.278757e-03
   A5  A116   1  7.027513e-02 3.278757e-03
   A5  A117   1  7.027513e-02 3.278757e-03
   A5  A118   1  7.027513e-02 3.278757e-03
   A5  A119   1  7.027513e-02 3.278757e-03
   A5  A120   1  7.027513e-02 3.278757e-03
   A5  A121   1  7.027513e-02 3.278757e-03
   A5  A122   1  7.027513e-02 3.278757e-03
   A5  A123   1  7.027513e-02 3.278757e-03
   A5  A124   1  7.027513e-02 3.278757e-03
   A5  A125   1  7.027513e-02 3.278757e-03
   A5  A126   1  7.027513e-02 3.278757e-03
   A5  A127   1  7.027513e-02 3.278757e-03
   A5  A128   1  7.027513e-02 3.278757e-03
   A5  A129   1  7.027513e-02 3.278757e-03
   A5  A130   1  7.027513e-02 3.278757e-03
   A5  A131   1  7.027513e-02 3.278757e-03
   A5  A132   1  7.027513e-02 3.278757e-03
   A5  A133   1  7.027513e-02 3.278757e-03
   A5  A134   1  7.027513e-02 3.278757e-03
   A5  A135   1  7.027513e-02 3.278757e-03
   A6    A6   1  7.027513e-02 3.278757e-03
   A6    A7   1  7.027513e-02 3.278757e-03
   A6    A8   1  7.027513e-02 3.278757e-03
   A6    A9   1  7.027513e-02 3.278757e-03
   A6   A10   1  7.027513e-02 3.278757e-03
   A6   A11   1  7.027513e-02 3.278757e-03
   A6   A12   1  7.027513e-02 3.278757e-03
   A6   A13   1  7.027513e-02 3.278757e-03
   A6   A14   1  7.027513e-02 3.278757e-03
   A6   A15   1  7.027513e-02 3.278757e-03
   A6   A16   1  7.027513e-02 3.278757e-03
   A6   A17   1  7.027513e-02 3.278757e-03
   A6   A18   1  7.027513e-02 3.278757e-03
   A6   A19   1  7.027513e-02 3.278757e-03
   A6   A20   1  7.027513e-02 3.278757e-03
   A6   A21   1  7.027513e-02 3.278757e-03
   A6   A22   1  7.027513e-02 3.278757e-03
   A6   A23   1  7.027513e-02 3.278757e-03
   A6   A24   1  7.027513e-02 3.278757e-03
   A6   A25   1  7.027513e-02 3.278757e-03
   A6   A26   1  7.027513e-02 3.278757e-03
   A6   A27   1  7.027513e-02 3.278757e-03
   A6   A28   1  7.027513e-02 3.278757e-03
   A6   A29   1  7.027513e-02 3.278757e-03
   A6   A30   1  7.027513e-02 3.278757e-03
   A6   A31   1  7.027513e-02 3.278757e-03
   A6   A32   1  7.027513e-02 3.278757e-03
   A6   A33   1  7.027513e-02 3.278757e-03
   A6   A34   1  7.027513e-02 3.278757e-03
   A6   A35   1  7.027513e-02 3.278757e-03
   A6   A36   1  7.027513e-02 3.278757e-03
   A6   A37   1  7.027513e-02 3.278757e-03
   A6   A38   1  7.027513e-02 3.278757e-03
   A6   A39   1  7.027513e-02 3.278757e-03
   A6   A40   1  7.027513e-02 3.278757e-03
   A6   A41   1  7.027513e-02 3.278757e-03
   A6   A42   1  7.027513e-02 3.278757e-03
   A6   A43   1  7.027513e-02 3.278757e-03
   A6   A44   1  7.027513e-02 3.278757e-03
   A6   A45   1  7.027513e-02 3.278757e-03
   A6   A46   1  7.027513e-02 3.278757e-03
   A6   A47   1  7.027513e-02 3.278757e-03
   A6   A48   1  7.027513e-02 3.278757e-03
   A6   A49   1  7.027513e-02 3.278757e-03
   A6   A50   1  7.027513e-02 3.278757e-03
   A6   A51   1  7.027513e-02 3.278757e-03
   A6   A52   1  7.027513e-02 3.278757e-03
   A6   A53   1  7.027513e-02 3.278757e-03
   A6   A54   1  7.027513e-02 3.278757e-03
   A6   A55   1  7.027513e-02 3.278757e-03
   A6   A56   1  7.027513e-02 3.278757e-03
   A6   A57   1  7.027513e-02 3.278757e-03
   A6   A58   1  7.027513e-02 3.278757e-03
   A6   A59   1  7.027513e-02 3.278757e-03
   A6   A60   1  7.027513e-02 3.278757e-03
   A6   A61   1  7.027513e-02 3.278757e-03
   A6   A62   1  7.027513e-02 3.278757e-03
   A6   A63   1  7.027513e-02 3.278757e-03
   A6   A64   1  7.027513e-02 3.278757e-03
   A6   A65   1  7.027513e-02 3.278757e-03
   A6   A66   1  7.027513e-02 3.278757e-03
   A6   A67   1  7.027513e-02 3.278757e-03
   A6   A68   1  7.027513e-02 3.278757e-03
   A6   A69   1  7.027513e-02 3.278757e-03
   A6   A70   1  7.027513e-02 3.278757e-03
   A6   A71   1  7.027513e-02 3.278757e-03
   A6   A72   1  7.027513e-02 3.278757e-03
   A6   A73   1  7.027513e-02 3.278757e-03
   A6   A74   1  7.027513e-02 3.278757e-03
   A6   A75   1  7.027513e-02 3.278757e-03
   A6   A76   1  7.027513e-02 3.278757e-03
   A6   A77   1  7.027513e-02 3.278757e-03
   A6   A78   1  7.027513e-02 3.278757e-03
   A6   A79   1  7.027513e-02 3.278757e-03
   A6   A80   1  7.027513e-02 3.278757e-03
   A6   A81   1  7.027513e-02 3.278757e-03
   A6   A82   1  7.027513e-02 3.278757e-03
   A6   A83   1  7.027513e-02 3.278757e-03
   A6   A84   1  7.027513e-02 3.278757e-03
   A6   A85   1  7.027513e-02 3.278757e-03
   A6   A86   1  7.027513e-02 3.278757e-03
   A6   A87   1  7.027513e-02 3.278757e-03
   A6   A88   1  7.027513e-02 3.278757e-03
   A6   A89   1  7.027513e-02 3.278757e-03
   A6   A90   1  7.027513e-02 3.278757e-03
   A6   A91   1  7.027513e-02 3.278757e-03
   A6   A92   1  7.027513e-02 3.278757e-03
   A6   A93   1  7.027513e-02 3.278757e-03
   A6   A94   1  7.027513e-02 3.278757e-03
   A6   A95   1  7.027513e-02 3.278757e-03
   A6   A96   1  7.027513e-02 3.278757e-03
   A6   A97   1  7.027513e-02 3.278757e-03
   A6   A98   1  7.027513e-02 3.278757e-03
   A6   A99   1  7.027513e-02 3.278757e-03
   A6  A100   1  7.027513e-02 3.278757e-03
   A6  A101   1  7.027513e-02 3.278757e-03
   A6  A102   1  7.027513e-02 3.278757e-03
   A6  A103   1  7.027513e-02 3.278757e-03
   A6  A104   1  7.027513e-02 3.278757e-03
   A6  A105   1  7.027513e-02 3.278757e-03
   A6  A106   1  7.027513e-02 3.278757e-03
   A6  A107   1  7.027513e-02 3.278757e-03
   A6  A108   1  7.027513e-02 3.278757e-03
   A6  A109   1  7.027513e-02 3.278757e-03
   A6  A110   1  7.027513e-02 3.278757e-03
   A6  A111   1  7.027513e-02 3.278757e-03
   A6  A112   1  7.027513e-02 3.278757e-03
   A6  A113   1  7.027513e-02 3.278757e-03
   A6  A114   1  7.027513e-02 3.278757e-03
   A6  A115   1  7.027513e-02 3.278757e-03
   A6  A116   1  7.027513e-02 3.278757e-03
   A6  A117   1  7.027513e-02 3.278757e-03
   A6  A118   1  7.027513e-02 3.278757e-03
   A6  A119   1  7.027513e-02 3.278757e-03
   A6  A120   1  7.027513e-02 3.278757e-03
   A6  A121   1  7.027513e-02 3.278757e-03
   A6  A122   1  7.027513e-02 3.278757e-03
   A6  A123   1  7.027513e-02 3.278757e-03
   A6  A124   1  7.027513e-02 3.278757e-03
   A6  A125   1  7.027513e-02 3.278757e-03
   A6  A126   1  7.027513e-02 3.278757e-03
   A6  A127   1  7.027513e-02 3.278757e-03
   A6  A128   1  7.027513e-02 3.278757e-03
   A6  A129   1  7.027513e-02 3.278757e-03
   A6  A130   1  7.027513e-02 3.278757e-03
   A6  A131   1  7.027513e-02 3.278757e-03
   A6  A132   1  7.027513e-02 3.278757e-03
   A6  A133   1  7.027513e-02 3.278757e-03
   A6  A134   1  7.027513e-02 3.278757e-03
   A6  A135   1  7.027513e-02 3.278757e-03
   A7    A7   1  7.027513e-02 3.278757e-03
   A7    A8   1  7.027513e-02 3.278757e-03
   A7    A9   1  7.027513e-02 3.278757e-03
   A7   A10   1  7.027513e-02 3.278757e-03
   A7   A11   1  7.027513e-02 3.278757e-03
   A7   A12   1  7.027513e-02 3.278757e-03
   A7   A13   1  7.027513e-02 3.278757e-03
   A7   A14   1  7.027513e-02 3.278757e-03
   A7   A15   1  7.027513e-02 3.278757e-03
   A7   A16   1  7.027513e-02 3.278757e-03
   A7   A17   1  7.027513e-02 3.278757e-03
   A7   A18   1  7.027513e-02 3.278757e-03
   A7   A19   1  7.027513e-02 3.278757e-03
   A7   A20   1  7.027513e-02 3.278757e-03
   A7   A21   1  7.027513e-02 3.278757e-03
   A7   A22   1  7.027513e-02 3.278757e-03
   A7   A23   1  7.027513e-02 3.278757e-03
   A7   A24   1  7.027513e-02 3.278757e-03
   A7   A25   1  7.027513e-02 3.278757e-03
   A7   A26   1  7.027513e-02 3.278757e-03
   A7   A27   1  7.027513e-02 3.278757e-03
   A7   A28   1  7.027513e-02 3.278757e-03
   A7   A29   1  7.027513e-02 3.278757e-03
   A7   A30   1  7.027513e-02 3.278757e-03
   A7   A31   1  7.027513e-02 3.278757e-03
   A7   A32   1  7.027513e-02 3.278757e-03
   A7   A33   1  7.027513e-02 3.278757e-03
   A7   A34   1  7.027513e-02 3.278757e-03
   A7   A35   1  7.027513e-02 3.278757e-03
   A7   A36   1  7.027513e-02 3.278757e-03
   A7   A37   1  7.027513e-02 3.278757e-03
   A7   A38   1  7.027513e-02 3.278757e-03
   A7   A39   1  7.027513e-02 3.278757e-03
   A7   A40   1  7.027513e-02 3.278757e-03
   A7   A41   1  7.027513e-02 3.278757e-03
   A7   A42   1  7.027513e-02 3.278757e-03
   A7   A43   1  7.027513e-02 3.278757e-03
   A7   A44   1  7.027513e-02 3.278757e-03
   A7   A45   1  7.027513e-02 3.278757e-03
   A7   A46   1  7.027513e-02 3.278757e-03
   A7   A47   1  7.027513e-02 3.278757e-03
   A7   A48   1  7.027513e-02 3.278757e-03
   A7   A49   1  7.027513e-02 3.278757e-03
   A7   A50   1  7.027513e-02 3.278757e-03
   A7   A51   1  7.027513e-02 3.278757e-03
   A7   A52   1  7.027513e-02 3.278757e-03
   A7   A53   1  7.027513e-02 3.278757e-03
   A7   A54   1  7.027513e-02 3.278757e-03
   A7   A55   1  7.027513e-02 3.278757e-03
   A7   A56   1  7.027513e-02 3.278757e-03
   A7   A57   1  7.027513e-02 3.278757e-03
   A7   A58   1  7.027513e-02 3.278757e-03
   A7   A59   1  7.027513e-02 3.278757e-03
   A7   A60   1  7.027513e-02 3.278757e-03
   A7   A61   1  7.027513e-02 3.278757e-03
   A7   A62   1  7.027513e-02 3.278757e-03
   A7   A63   1  7.027513e-02 3.278757e-03
   A7   A64   1  7.027513e-02 3.278757e-03
   A7   A65   1  7.027513e-02 3.278757e-03
   A7   A66   1  7.027513e-02 3.278757e-03
   A7   A67   1  7.027513e-02 3.278757e-03
   A7   A68   1  7.027513e-02 3.278757e-03
   A7   A69   1  7.027513e-02 3.278757e-03
   A7   A70   1  7.027513e-02 3.278757e-03
   A7   A71   1  7.027513e-02 3.278757e-03
   A7   A72   1  7.027513e-02 3.278757e-03
   A7   A73   1  7.027513e-02 3.278757e-03
   A7   A74   1  7.027513e-02 3.278757e-03
   A7   A75   1  7.027513e-02 3.278757e-03
   A7   A76   1  7.027513e-02 3.278757e-03
   A7   A77   1  7.027513e-02 3.278757e-03
   A7   A78   1  7.027513e-02 3.278757e-03
   A7   A79   1  7.027513e-02 3.278757e-03
   A7   A80   1  7.027513e-02 3.278757e-03
   A7   A81   1  7.027513e-02 3.278757e-03
   A7   A82   1  7.027513e-02 3.278757e-03
   A7   A83   1  7.027513e-02 3.278757e-03
   A7   A84   1  7.027513e-02 3.278757e-03
   A7   A85   1  7.027513e-02 3.278757e-03
   A7   A86   1  7.027513e-02 3.278757e-03
   A7   A87   1  7.027513e-02 3.278757e-03
   A7   A88   1  7.027513e-02 3.278757e-03
   A7   A89   1  7.027513e-02 3.278757e-03
   A7   A90   1  7.027513e-02 3.278757e-03
   A7   A91   1  7.027513e-02 3.278757e-03
   A7   A92   1  7.027513e-02 3.278757e-03
   A7   A93   1  7.027513e-02 3.278757e-03
   A7   A94   1  7.027513e-02 3.278757e-03
   A7   A95   1  7.027513e-02 3.278757e-03
   A7   A96   1  7.027513e-02 3.278757e-03
   A7   A97   1  7.027513e-02 3.278757e-03
   A7   A98   1  7.027513e-02 3.278757e-03
   A7   A99   1  7.027513e-02 3.278757e-03
   A7  A100   1  7.027513e-02 3.278757e-03
   A7  A101   1  7.027513e-02 3.278757e-03
   A7  A102   1  7.027513e-02 3.278757e-03
   A7  A103   1  7.027513e-02 3.278757e-03
   A7  A104   1  7.027513e-02 3.278757e-03
   A7  A105   1  7.027513e-02 3.278757e-03
   A7  A106   1  7.027513e-02 3.278757e-03
   A7  A107   1  7.027513e-02 3.278757e-03
   A7  A108   1  7.027513e-02 3.278757e-03
   A7  A109   1  7.027513e-02 3.278757e-03
   A7  A110   1  7.027513e-02 3.278757e-03
   A7  A111   1  7.027513e-02 3.278757e-03
   A7  A112   1  7.027513e-02 3.278757e-03
   A7  A113   1  7.027513e-02 3.278757e-03
   A7  A114   1  7.027513e-02 3.278757e-03
   A7  A115   1  7.027513e-02 3.278757e-03
   A7  A116   1  7.027513e-02 3.278757e-03
   A7  A117   1  7.027513e-02 3.278757e-03
   A7  A118   1  7.027513e-02 3.278757e-03
   A7  A119   1  7.027513e-02 3.278757e-03
   A7  A120   1  7.027513e-02 3.278757e-03
   A7  A121   1  7.027513e-02 3.278757e-03
   A7  A122   1  7.027513e-02 3.278757e-03
   A7  A123   1  7.027513e-02 3.278757e-03
   A7  A124   1  7.027513e-02 3.278757e-03
   A7  A125   1  7.027513e-02 3.278757e-03
   A7  A126   1  7.027513e-02 3.278757e-03
   A7  A127   1  7.027513e-02 3.278757e-03
   A7  A128   1  7.027513e-02 3.278757e-03
   A7  A129   1  7.027513e-02 3.278757e-03
   A7  A130   1  7.027513e-02 3.278757e-03
   A7  A131   1  7.027513e-02 3.278757e-03
   A7  A132   1  7.027513e-02 3.278757e-03
   A7  A133   1  7.027513e-02 3.278757e-03
   A7  A134   1  7.027513e-02 3.278757e-03
   A7  A135   1  7.027513e-02 3.278757e-03
   A8    A8   1  7.027513e-02 3.278757e-03
   A8    A9   1  7.027513e-02 3.278757e-03
   A8   A10   1  7.027513e-02 3.278757e-03
   A8   A11   1  7.027513e-02 3.278757e-03
   A8   A12   1  7.027513e-02 3.278757e-03
   A8   A13   1  7.027513e-02 3.278757e-03
   A8   A14   1  7.027513e-02 3.278757e-03
   A8   A15   1  7.027513e-02 3.278757e-03
   A8   A16   1  7.027513e-02 3.278757e-03
   A8   A17   1  7.027513e-02 3.278757e-03
   A8   A18   1  7.027513e-02 3.278757e-03
   A8   A19   1  7.027513e-02 3.278757e-03
   A8   A20   1  7.027513e-02 3.278757e-03
   A8   A21   1  7.027513e-02 3.278757e-03
   A8   A22   1  7.027513e-02 3.278757e-03
   A8   A23   1  7.027513e-02 3.278757e-03
   A8   A24   1  7.027513e-02 3.278757e-03
   A8   A25   1  7.027513e-02 3.278757e-03
   A8   A26   1  7.027513e-02 3.278757e-03
   A8   A27   1  7.027513e-02 3.278757e-03
   A8   A28   1  7.027513e-02 3.278757e-03
   A8   A29   1  7.027513e-02 3.278757e-03
   A8   A30   1  7.027513e-02 3.278757e-03
   A8   A31   1  7.027513e-02 3.278757e-03
   A8   A32   1  7.027513e-02 3.278757e-03
   A8   A33   1  7.027513e-02 3.278757e-03
   A8   A34   1  7.027513e-02 3.278757e-03
   A8   A35   1  7.027513e-02 3.278757e-03
   A8   A36   1  7.027513e-02 3.278757e-03
   A8   A37   1  7.027513e-02 3.278757e-03
   A8   A38   1  7.027513e-02 3.278757e-03
   A8   A39   1  7.027513e-02 3.278757e-03
   A8   A40   1  7.027513e-02 3.278757e-03
   A8   A41   1  7.027513e-02 3.278757e-03
   A8   A42   1  7.027513e-02 3.278757e-03
   A8   A43   1  7.027513e-02 3.278757e-03
   A8   A44   1  7.027513e-02 3.278757e-03
   A8   A45   1  7.027513e-02 3.278757e-03
   A8   A46   1  7.027513e-02 3.278757e-03
   A8   A47   1  7.027513e-02 3.278757e-03
   A8   A48   1  7.027513e-02 3.278757e-03
   A8   A49   1  7.027513e-02 3.278757e-03
   A8   A50   1  7.027513e-02 3.278757e-03
   A8   A51   1  7.027513e-02 3.278757e-03
   A8   A52   1  7.027513e-02 3.278757e-03
   A8   A53   1  7.027513e-02 3.278757e-03
   A8   A54   1  7.027513e-02 3.278757e-03
   A8   A55   1  7.027513e-02 3.278757e-03
   A8   A56   1  7.027513e-02 3.278757e-03
   A8   A57   1  7.027513e-02 3.278757e-03
   A8   A58   1  7.027513e-02 3.278757e-03
   A8   A59   1  7.027513e-02 3.278757e-03
   A8   A60   1  7.027513e-02 3.278757e-03
   A8   A61   1  7.027513e-02 3.278757e-03
   A8   A62   1  7.027513e-02 3.278757e-03
   A8   A63   1  7.027513e-02 3.278757e-03
   A8   A64   1  7.027513e-02 3.278757e-03
   A8   A65   1  7.027513e-02 3.278757e-03
   A8   A66   1  7.027513e-02 3.278757e-03
   A8   A67   1  7.027513e-02 3.278757e-03
   A8   A68   1  7.027513e-02 3.278757e-03
   A8   A69   1  7.027513e-02 3.278757e-03
   A8   A70   1  7.027513e-02 3.278757e-03
   A8   A71   1  7.027513e-02 3.278757e-03
   A8   A72   1  7.027513e-02 3.278757e-03
   A8   A73   1  7.027513e-02 3.278757e-03
   A8   A74   1  7.027513e-02 3.278757e-03
   A8   A75   1  7.027513e-02 3.278757e-03
   A8   A76   1  7.027513e-02 3.278757e-03
   A8   A77   1  7.027513e-02 3.278757e-03
   A8   A78   1  7.027513e-02 3.278757e-03
   A8   A79   1  7.027513e-02 3.278757e-03
   A8   A80   1  7.027513e-02 3.278757e-03
   A8   A81   1  7.027513e-02 3.278757e-03
   A8   A82   1  7.027513e-02 3.278757e-03
   A8   A83   1  7.027513e-02 3.278757e-03
   A8   A84   1  7.027513e-02 3.278757e-03
   A8   A85   1  7.027513e-02 3.278757e-03
   A8   A86   1  7.027513e-02 3.278757e-03
   A8   A87   1  7.027513e-02 3.278757e-03
   A8   A88   1  7.027513e-02 3.278757e-03
   A8   A89   1  7.027513e-02 3.278757e-03
   A8   A90   1  7.027513e-02 3.278757e-03
   A8   A91   1  7.027513e-02 3.278757e-03
   A8   A92   1  7.027513e-02 3.278757e-03
   A8   A93   1  7.027513e-02 3.278757e-03
   A8   A94   1  7.027513e-02 3.278757e-03
   A8   A95   1  7.027513e-02 3.278757e-03
   A8   A96   1  7.027513e-02 3.278757e-03
   A8   A97   1  7.027513e-02 3.278757e-03
   A8   A98   1  7.027513e-02 3.278757e-03
   A8   A99   1  7.027513e-02 3.278757e-03
   A8  A100   1  7.027513e-02 3.278757e-03
   A8  A101   1  7.027513e-02 3.278757e-03
   A8  A102   1  7.027513e-02 3.278757e-03
   A8  A103   1  7.027513e-02 3.278757e-03
   A8  A104   1  7.027513e-02 3.278757e-03
   A8  A105   1  7.027513e-02 3.278757e-03
   A8  A106   1  7.027513e-02 3.278757e-03
   A8  A107   1  7.027513e-02 3.278757e-03
   A8  A108   1  7.027513e-02 3.278757e-03
   A8  A109   1  7.027513e-02 3.278757e-03
   A8  A110   1  7.027513e-02 3.278757e-03
   A8  A111   1  7.027513e-02 3.278757e-03
   A8  A112   1  7.027513e-02 3.278757e-03
   A8  A113   1  7.027513e-02 3.278757e-03
   A8  A114   1  7.027513e-02 3.278757e-03
   A8  A115   1  7.027513e-02 3.278757e-03
   A8  A116   1  7.027513e-02 3.278757e-03
   A8  A117   1  7.027513e-02 3.278757e-03
   A8  A118   1  7.027513e-02 3.278757e-03
   A8  A119   1  7.027513e-02 3.278757e-03
   A8  A120   1  7.027513e-02 3.278757e-03
   A8  A121   1  7.027513e-02 3.278757e-03
   A8  A122   1  7.027513e-02 3.278757e-03
   A8  A123   1  7.027513e-02 3.278757e-03
   A8  A124   1  7.027513e-02 3.278757e-03
   A8  A125   1  7.027513e-02 3.278757e-03
   A8  A126   1  7.027513e-02 3.278757e-03
   A8  A127   1  7.027513e-02 3.278757e-03
   A8  A128   1  7.027513e-02 3.278757e-03
   A8  A129   1  7.027513e-02 3.278757e-03
   A8  A130   1  7.027513e-02 3.278757e-03
   A8  A131   1  7.027513e-02 3.278757e-03
   A8  A132   1  7.027513e-02 3.278757e-03
   A8  A133   1  7.027513e-02 3.278757e-03
   A8  A134   1  7.027513e-02 3.278757e-03
   A8  A135   1  7.027513e-02 3.278757e-03
   A9    A9   1  7.027513e-02 3.278757e-03
   A9   A10   1  7.027513e-02 3.278757e-03
   A9   A11   1  7.027513e-02 3.278757e-03
   A9   A12   1  7.027513e-02 3.278757e-03
   A9   A13   1  7.027513e-02 3.278757e-03
   A9   A14   1  7.027513e-02 3.278757e-03
   A9   A15   1  7.027513e-02 3.278757e-03
   A9   A16   1  7.027513e-02 3.278757e-03
   A9   A17   1  7.027513e-02 3.278757e-03
   A9   A18   1  7.027513e-02 3.278757e-03
   A9   A19   1  7.027513e-02 3.278757e-03
   A9   A20   1  7.027513e-02 3.278757e-03
   A9   A21   1  7.027513e-02 3.278757e-03
   A9   A22   1  7.027513e-02 3.278757e-03
   A9   A23   1  7.027513e-02 3.278757e-03
   A9   A24   1  7.027513e-02 3.278757e-03
   A9   A25   1  7.027513e-02 3.278757e-03
   A9   A26   1  7.027513e-02 3.278757e-03
   A9   A27   1  7.027513e-02 3.278757e-03
   A9   A28   1  7.027513e-02 3.278757e-03
   A9   A29   1  7.027513e-02 3.278757e-03
   A9   A30   1  7.027513e-02 3.278757e-03
   A9   A31   1  7.027513e-02 3.278757e-03
   A9   A32   1  7.027513e-02 3.278757e-03
   A9   A33   1  7.027513e-02 3.278757e-03
   A9   A34   1  7.027513e-02 3.278757e-03
   A9   A35   1  7.027513e-02 3.278757e-03
   A9   A36   1  7.027513e-02 3.278757e-03
   A9   A37   1  7.027513e-02 3.278757e-03
   A9   A38   1  7.027513e-02 3.278757e-03
   A9   A39   1  7.027513e-02 3.278757e-03
   A9   A40   1  7.027513e-02 3.278757e-03
   A9   A41   1  7.027513e-02 3.278757e-03
   A9   A42   1  7.027513e-02 3.278757e-03
   A9   A43   1  7.027513e-02 3.278757e-03
   A9   A44   1  7.027513e-02 3.278757e-03
   A9   A45   1  7.027513e-02 3.278757e-03
   A9   A46   1  7.027513e-02 3.278757e-03
   A9   A47   1  7.027513e-02 3.278757e-03
   A9   A48   1  7.027513e-02 3.278757e-03
   A9   A49   1  7.027513e-02 3.278757e-03
   A9   A50   1  7.027513e-02 3.278757e-03
   A9   A51   1  7.027513e-02 3.278757e-03
   A9   A52   1  7.027513e-02 3.278757e-03
   A9   A53   1  7.027513e-02 3.278757e-03
   A9   A54   1  7.027513e-02 3.278757e-03
   A9   A55   1  7.027513e-02 3.278757e-03
   A9   A56   1  7.027513e-02 3.278757e-03
   A9   A57   1  7.027513e-02 3.278757e-03
   A9   A58   1  7.027513e-02 3.278757e-03
   A9   A59   1  7.027513e-02 3.278757e-03
   A9   A60   1  7.027513e-02 3.278757e-03
   A9   A61   1  7.027513e-02 3.278757e-03
   A9   A62   1  7.027513e-02 3.278757e-03
   A9   A63   1  7.027513e-02 3.278757e-03
   A9   A64   1  7.027513e-02 3.278757e-03
   A9   A65   1  7.027513e-02 3.278757e-03
   A9   A66   1  7.027513e-02 3.278757e-03
   A9   A67   1  7.027513e-02 3.278757e-03
   A9   A68   1  7.027513e-02 3.278757e-03
   A9   A69   1  7.027513e-02 3.278757e-03
   A9   A70   1  7.027513e-02 3.278757e-03
   A9   A71   1  7.027513e-02 3.278757e-03
   A9   A72   1  7.027513e-02 3.278757e-03
   A9   A73   1  7.027513e-02 3.278757e-03
   A9   A74   1  7.027513e-02 3.278757e-03
   A9   A75   1  7.027513e-02 3.278757e-03
   A9   A76   1  7.027513e-02 3.278757e-03
   A9   A77   1  7.027513e-02 3.278757e-03
   A9   A78   1  7.027513e-02 3.278757e-03
   A9   A79   1  7.027513e-02 3.278757e-03
   A9   A80   1  7.027513e-02 3.278757e-03
   A9   A81   1  7.027513e-02 3.278757e-03
   A9   A82   1  7.027513e-02 3.278757e-03
   A9   A83   1  7.027513e-02 3.278757e-03
   A9   A84   1  7.027513e-02 3.278757e-03
   A9   A85   1  7.027513e-02 3.278757e-03
   A9   A86   1  7.027513e-02 3.278757e-03
   A9   A87   1  7.027513e-02 3.278757e-03
   A9   A88   1  7.027513e-02 3.278757e-03
   A9   A89   1  7.027513e-02 3.278757e-03
   A9   A90   1  7.027513e-02 3.278757e-03
   A9   A91   1  7.027513e-02 3.278757e-03
   A9   A92   1  7.027513e-02 3.278757e-03
   A9   A93   1  7.027513e-02 3.278757e-03
   A9   A94   1  7.027513e-02 3.278757e-03
   A9   A95   1  7.027513e-02 3.278757e-03
   A9   A96   1  7.027513e-02 3.278757e-03
   A9   A97   1  7.027513e-02 3.278757e-03
   A9   A98   1  7.027513e-02 3.278757e-03
   A9   A99   1  7.027513e-02 3.278757e-03
   A9  A100   1  7.027513e-02 3.278757e-03
   A9  A101   1  7.027513e-02 3.278757e-03
   A9  A102   1  7.027513e-02 3.278757e-03
   A9  A103   1  7.027513e-02 3.278757e-03
   A9  A104   1  7.027513e-02 3.278757e-03
   A9  A105   1  7.027513e-02 3.278757e-03
   A9  A106   1  7.027513e-02 3.278757e-03
   A9  A107   1  7.027513e-02 3.278757e-03
   A9  A108   1  7.027513e-02 3.278757e-03
   A9  A109   1  7.027513e-02 3.278757e-03
   A9  A110   1  7.027513e-02 3.278757e-03
   A9  A111   1  7.027513e-02 3.278757e-03
   A9  A112   1  7.027513e-02 3.278757e-03
   A9  A113   1  7.027513e-02 3.278757e-03
   A9  A114   1  7.027513e-02 3.278757e-03
   A9  A115   1  7.027513e-02 3.278757e-03
   A9  A116   1  7.027513e-02 3.278757e-03
   A9  A117   1  7.027513e-02 3.278757e-03
   A9  A118   1  7.027513e-02 3.278757e-03
   A9  A119   1  7.027513e-02 3.278757e-03
   A9  A120   1  7.027513e-02 3.278757e-03
   A9  A121   1  7.027513e-02 3.278757e-03
   A9  A122   1  7.027513e-02 3.278757e-03
   A9  A123   1  7.027513e-02 3.278757e-03
   A9  A124   1  7.027513e-02 3.278757e-03
   A9  A125   1  7.027513e-02 3.278757e-03
   A9  A126   1  7.027513e-02 3.278757e-03
   A9  A127   1  7.027513e-02 3.278757e-03
   A9  A128   1  7.027513e-02 3.278757e-03
   A9  A129   1  7.027513e-02 3.278757e-03
   A9  A130   1  7.027513e-02 3.278757e-03
   A9  A131   1  7.027513e-02 3.278757e-03
   A9  A132   1  7.027513e-02 3.278757e-03
   A9  A133   1  7.027513e-02 3.278757e-03
   A9  A134   1  7.027513e-02 3.278757e-03
   A9  A135   1  7.027513e-02 3.278757e-03
  A10   A10   1  7.027513e-02 3.278757e-03
  A10   A11   1  7.027513e-02 3.278757e-03
  A10   A12   1  7.027513e-02 3.278757e-03
  A10   A13   1  7.027513e-02 3.278757e-03
  A10   A14   1  7.027513e-02 3.278757e-03
  A10   A15   1  7.027513e-02 3.278757e-03
  A10   A16   1  7.027513e-02 3.278757e-03
  A10   A17   1  7.027513e-02 3.278757e-03
  A10   A18   1  7.027513e-02 3.278757e-03
  A10   A19   1  7.027513e-02 3.278757e-03
  A10   A20   1  7.027513e-02 3.278757e-03
  A10   A21   1  7.027513e-02 3.278757e-03
  A10   A22   1  7.027513e-02 3.278757e-03
  A10   A23   1  7.027513e-02 3.278757e-03
  A10   A24   1  7.027513e-02 3.278757e-03
  A10   A25   1  7.027513e-02 3.278757e-03
  A10   A26   1  7.027513e-02 3.278757e-03
  A10   A27   1  7.027513e-02 3.278757e-03
  A10   A28   1  7.027513e-02 3.278757e-03
  A10   A29   1  7.027513e-02 3.278757e-03
  A10   A30   1  7.027513e-02 3.278757e-03
  A10   A31   1  7.027513e-02 3.278757e-03
  A10   A32   1  7.027513e-02 3.278757e-03
  A10   A33   1  7.027513e-02 3.278757e-03
  A10   A34   1  7.027513e-02 3.278757e-03
  A10   A35   1  7.027513e-02 3.278757e-03
  A10   A36   1  7.027513e-02 3.278757e-03
  A10   A37   1  7.027513e-02 3.278757e-03
  A10   A38   1  7.027513e-02 3.278757e-03
  A10   A39   1  7.027513e-02 3.278757e-03
  A10   A40   1  7.027513e-02 3.278757e-03
  A10   A41   1  7.027513e-02 3.278757e-03
  A10   A42   1  7.027513e-02 3.278757e-03
  A10   A43   1  7.027513e-02 3.278757e-03
  A10   A44   1  7.027513e-02 3.278757e-03
  A10   A45   1  7.027513e-02 3.278757e-03
  A10   A46   1  7.027513e-02 3.278757e-03
  A10   A47   1  7.027513e-02 3.278757e-03
  A10   A48   1  7.027513e-02 3.278757e-03
  A10   A49   1  7.027513e-02 3.278757e-03
  A10   A50   1  7.027513e-02 3.278757e-03
  A10   A51   1  7.027513e-02 3.278757e-03
  A10   A52   1  7.027513e-02 3.278757e-03
  A10   A53   1  7.027513e-02 3.278757e-03
  A10   A54   1  7.027513e-02 3.278757e-03
  A10   A55   1  7.027513e-02 3.278757e-03
  A10   A56   1  7.027513e-02 3.278757e-03
  A10   A57   1  7.027513e-02 3.278757e-03
  A10   A58   1  7.027513e-02 3.278757e-03
  A10   A59   1  7.027513e-02 3.278757e-03
  A10   A60   1  7.027513e-02 3.278757e-03
  A10   A61   1  7.027513e-02 3.278757e-03
  A10   A62   1  7.027513e-02 3.278757e-03
  A10   A63   1  7.027513e-02 3.278757e-03
  A10   A64   1  7.027513e-02 3.278757e-03
  A10   A65   1  7.027513e-02 3.278757e-03
  A10   A66   1  7.027513e-02 3.278757e-03
  A10   A67   1  7.027513e-02 3.278757e-03
  A10   A68   1  7.027513e-02 3.278757e-03
  A10   A69   1  7.027513e-02 3.278757e-03
  A10   A70   1  7.027513e-02 3.278757e-03
  A10   A71   1  7.027513e-02 3.278757e-03
  A10   A72   1  7.027513e-02 3.278757e-03
  A10   A73   1  7.027513e-02 3.278757e-03
  A10   A74   1  7.027513e-02 3.278757e-03
  A10   A75   1  7.027513e-02 3.278757e-03
  A10   A76   1  7.027513e-02 3.278757e-03
  A10   A77   1  7.027513e-02 3.278757e-03
  A10   A78   1  7.027513e-02 3.278757e-03
  A10   A79   1  7.027513e-02 3.278757e-03
  A10   A80   1  7.027513e-02 3.278757e-03
  A10   A81   1  7.027513e-02 3.278757e-03
  A10   A82   1  7.027513e-02 3.278757e-03
  A10   A83   1  7.027513e-02 3.278757e-03
  A10   A84   1  7.027513e-02 3.278757e-03
  A10   A85   1  7.027513e-02 3.278757e-03
  A10   A86   1  7.027513e-02 3.278757e-03
  A10   A87   1  7.027513e-02 3.278757e-03
  A10   A88   1  7.027513e-02 3.278757e-03
  A10   A89   1  7.027513e-02 3.278757e-03
  A10   A90   1  7.027513e-02 3.278757e-03
  A10   A91   1  7.027513e-02 3.278757e-03
  A10   A92   1  7.027513e-02 3.278757e-03
  A10   A93   1  7.027513e-02 3.278757e-03
  A10   A94   1  7.027513e-02 3.278757e-03
  A10   A95   1  7.027513e-02 3.278757e-03
  A10   A96   1  7.027513e-02 3.278757e-03
  A10   A97   1  7.027513e-02 3.278757e-03
  A10   A98   1  7.027513e-02 3.278757e-03
  A10   A99   1  7.027513e-02 3.278757e-03
  A10  A100   1  7.027513e-02 3.278757e-03
  A10  A101   1  7.027513e-02 3.278757e-03
  A10  A102   1  7.027513e-02 3.278757e-03
  A10  A103   1  7.027513e-02 3.278757e-03
  A10  A104   1  7.027513e-02 3.278757e-03
  A10  A105   1  7.027513e-02 3.278757e-03
  A10  A106   1  7.027513e-02 3.278757e-03
  A10  A107   1  7.027513e-02 3.278757e-03
  A10  A108   1  7.027513e-02 3.278757e-03
  A10  A109   1  7.027513e-02 3.278757e-03
  A10  A110   1  7.027513e-02 3.278757e-03
  A10  A111   1  7.027513e-02 3.278757e-03
  A10  A112   1  7.027513e-02 3.278757e-03
  A10  A113   1  7.027513e-02 3.278757e-03
  A10  A114   1  7.027513e-02 3.278757e-03
  A10  A115   1  7.027513e-02 3.278757e-03
  A10  A116   1  7.027513e-02 3.278757e-03
  A10  A117   1  7.027513e-02 3.278757e-03
  A10  A118   1  7.027513e-02 3.278757e-03
  A10  A119   1  7.027513e-02 3.278757e-03
  A10  A120   1  7.027513e-02 3.278757e-03
  A10  A121   1  7.027513e-02 3.278757e-03
  A10  A122   1  7.027513e-02 3.278757e-03
  A10  A123   1  7.027513e-02 3.278757e-03
  A10  A124   1  7.027513e-02 3.278757e-03
  A10  A125   1  7.027513e-02 3.278757e-03
  A10  A126   1  7.027513e-02 3.278757e-03
  A10  A127   1  7.027513e-02 3.278757e-03
  A10  A128   1  7.027513e-02 3.278757e-03
  A10  A129   1  7.027513e-02 3.278757e-03
  A10  A130   1  7.027513e-02 3.278757e-03
  A10  A131   1  7.027513e-02 3.278757e-03
  A10  A132   1  7.027513e-02 3.278757e-03
  A10  A133   1  7.027513e-02 3.278757e-03
  A10  A134   1  7.027513e-02 3.278757e-03
  A10  A135   1  7.027513e-02 3.278757e-03
  A11   A11   1  7.027513e-02 3.278757e-03
  A11   A12   1  7.027513e-02 3.278757e-03
  A11   A13   1  7.027513e-02 3.278757e-03
  A11   A14   1  7.027513e-02 3.278757e-03
  A11   A15   1  7.027513e-02 3.278757e-03
  A11   A16   1  7.027513e-02 3.278757e-03
  A11   A17   1  7.027513e-02 3.278757e-03
  A11   A18   1  7.027513e-02 3.278757e-03
  A11   A19   1  7.027513e-02 3.278757e-03
  A11   A20   1  7.027513e-02 3.278757e-03
  A11   A21   1  7.027513e-02 3.278757e-03
  A11   A22   1  7.027513e-02 3.278757e-03
  A11   A23   1  7.027513e-02 3.278757e-03
  A11   A24   1  7.027513e-02 3.278757e-03
  A11   A25   1  7.027513e-02 3.278757e-03
  A11   A26   1  7.027513e-02 3.278757e-03
  A11   A27   1  7.027513e-02 3.278757e-03
  A11   A28   1  7.027513e-02 3.278757e-03
  A11   A29   1  7.027513e-02 3.278757e-03
  A11   A30   1  7.027513e-02 3.278757e-03
  A11   A31   1  7.027513e-02 3.278757e-03
  A11   A32   1  7.027513e-02 3.278757e-03
  A11   A33   1  7.027513e-02 3.278757e-03
  A11   A34   1  7.027513e-02 3.278757e-03
  A11   A35   1  7.027513e-02 3.278757e-03
  A11   A36   1  7.027513e-02 3.278757e-03
  A11   A37   1  7.027513e-02 3.278757e-03
  A11   A38   1  7.027513e-02 3.278757e-03
  A11   A39   1  7.027513e-02 3.278757e-03
  A11   A40   1  7.027513e-02 3.278757e-03
  A11   A41   1  7.027513e-02 3.278757e-03
  A11   A42   1  7.027513e-02 3.278757e-03
  A11   A43   1  7.027513e-02 3.278757e-03
  A11   A44   1  7.027513e-02 3.278757e-03
  A11   A45   1  7.027513e-02 3.278757e-03
  A11   A46   1  7.027513e-02 3.278757e-03
  A11   A47   1  7.027513e-02 3.278757e-03
  A11   A48   1  7.027513e-02 3.278757e-03
  A11   A49   1  7.027513e-02 3.278757e-03
  A11   A50   1  7.027513e-02 3.278757e-03
  A11   A51   1  7.027513e-02 3.278757e-03
  A11   A52   1  7.027513e-02 3.278757e-03
  A11   A53   1  7.027513e-02 3.278757e-03
  A11   A54   1  7.027513e-02 3.278757e-03
  A11   A55   1  7.027513e-02 3.278757e-03
  A11   A56   1  7.027513e-02 3.278757e-03
  A11   A57   1  7.027513e-02 3.278757e-03
  A11   A58   1  7.027513e-02 3.278757e-03
  A11   A59   1  7.027513e-02 3.278757e-03
  A11   A60   1  7.027513e-02 3.278757e-03
  A11   A61   1  7.027513e-02 3.278757e-03
  A11   A62   1  7.027513e-02 3.278757e-03
  A11   A63   1  7.027513e-02 3.278757e-03
  A11   A64   1  7.027513e-02 3.278757e-03
  A11   A65   1  7.027513e-02 3.278757e-03
  A11   A66   1  7.027513e-02 3.278757e-03
  A11   A67   1  7.027513e-02 3.278757e-03
  A11   A68   1  7.027513e-02 3.278757e-03
  A11   A69   1  7.027513e-02 3.278757e-03
  A11   A70   1  7.027513e-02 3.278757e-03
  A11   A71   1  7.027513e-02 3.278757e-03
  A11   A72   1  7.027513e-02 3.278757e-03
  A11   A73   1  7.027513e-02 3.278757e-03
  A11   A74   1  7.027513e-02 3.278757e-03
  A11   A75   1  7.027513e-02 3.278757e-03
  A11   A76   1  7.027513e-02 3.278757e-03
  A11   A77   1  7.027513e-02 3.278757e-03
  A11   A78   1  7.027513e-02 3.278757e-03
  A11   A79   1  7.027513e-02 3.278757e-03
  A11   A80   1  7.027513e-02 3.278757e-03
  A11   A81   1  7.027513e-02 3.278757e-03
  A11   A82   1  7.027513e-02 3.278757e-03
  A11   A83   1  7.027513e-02 3.278757e-03
  A11   A84   1  7.027513e-02 3.278757e-03
  A11   A85   1  7.027513e-02 3.278757e-03
  A11   A86   1  7.027513e-02 3.278757e-03
  A11   A87   1  7.027513e-02 3.278757e-03
  A11   A88   1  7.027513e-02 3.278757e-03
  A11   A89   1  7.027513e-02 3.278757e-03
  A11   A90   1  7.027513e-02 3.278757e-03
  A11   A91   1  7.027513e-02 3.278757e-03
  A11   A92   1  7.027513e-02 3.278757e-03
  A11   A93   1  7.027513e-02 3.278757e-03
  A11   A94   1  7.027513e-02 3.278757e-03
  A11   A95   1  7.027513e-02 3.278757e-03
  A11   A96   1  7.027513e-02 3.278757e-03
  A11   A97   1  7.027513e-02 3.278757e-03
  A11   A98   1  7.027513e-02 3.278757e-03
  A11   A99   1  7.027513e-02 3.278757e-03
  A11  A100   1  7.027513e-02 3.278757e-03
  A11  A101   1  7.027513e-02 3.278757e-03
  A11  A102   1  7.027513e-02 3.278757e-03
  A11  A103   1  7.027513e-02 3.278757e-03
  A11  A104   1  7.027513e-02 3.278757e-03
  A11  A105   1  7.027513e-02 3.278757e-03
  A11  A106   1  7.027513e-02 3.278757e-03
  A11  A107   1  7.027513e-02 3.278757e-03
  A11  A108   1  7.027513e-02 3.278757e-03
  A11  A109   1  7.027513e-02 3.278757e-03
  A11  A110   1  7.027513e-02 3.278757e-03
  A11  A111   1  7.027513e-02 3.278757e-03
  A11  A112   1  7.027513e-02 3.278757e-03
  A11  A113   1  7.027513e-02 3.278757e-03
  A11  A114   1  7.027513e-02 3.278757e-03
  A11  A115   1  7.027513e-02 3.278757e-03
  A11  A116   1  7.027513e-02 3.278757e-03
  A11  A117   1  7.027513e-02 3.278757e-03
  A11  A118   1  7.027513e-02 3.278757e-03
  A11  A119   1  7.027513e-02 3.278757e-03
  A11  A120   1  7.027513e-02 3.278757e-03
  A11  A121   1  7.027513e-02 3.278757e-03
  A11  A122   1  7.027513e-02 3.278757e-03
  A11  A123   1  7.027513e-02 3.278757e-03
  A11  A124   1  7.027513e-02 3.278757e-03
  A11  A125   1  7.027513e-02 3.278757e-03
  A11  A126   1  7.027513e-02 3.278757e-03
  A11  A127   1  7.027513e-02 3.278757e-03
  A11  A128   1  7.027513e-02 3.278757e-03
  A11  A129   1  7.027513e-02 3.278757e-03
  A11  A130   1  7.027513e-02 3.278757e-03
  A11  A131   1  7.027513e-02 3.278757e-03
  A11  A132   1  7.027513e-02 3.278757e-03
  A11  A133   1  7.027513e-02 3.278757e-03
  A11  A134   1  7.027513e-02 3.278757e-03
  A11  A135   1  7.027513e-02 3.278757e-03
  A12   A12   1  7.027513e-02 3.278757e-03
  A12   A13   1  7.027513e-02 3.278757e-03
  A12   A14   1  7.027513e-02 3.278757e-03
  A12   A15   1  7.027513e-02 3.278757e-03
  A12   A16   1  7.027513e-02 3.278757e-03
  A12   A17   1  7.027513e-02 3.278757e-03
  A12   A18   1  7.027513e-02 3.278757e-03
  A12   A19   1  7.027513e-02 3.278757e-03
  A12   A20   1  7.027513e-02 3.278757e-03
  A12   A21   1  7.027513e-02 3.278757e-03
  A12   A22   1  7.027513e-02 3.278757e-03
  A12   A23   1  7.027513e-02 3.278757e-03
  A12   A24   1  7.027513e-02 3.278757e-03
  A12   A25   1  7.027513e-02 3.278757e-03
  A12   A26   1  7.027513e-02 3.278757e-03
  A12   A27   1  7.027513e-02 3.278757e-03
  A12   A28   1  7.027513e-02 3.278757e-03
  A12   A29   1  7.027513e-02 3.278757e-03
  A12   A30   1  7.027513e-02 3.278757e-03
  A12   A31   1  7.027513e-02 3.278757e-03
  A12   A32   1  7.027513e-02 3.278757e-03
  A12   A33   1  7.027513e-02 3.278757e-03
  A12   A34   1  7.027513e-02 3.278757e-03
  A12   A35   1  7.027513e-02 3.278757e-03
  A12   A36   1  7.027513e-02 3.278757e-03
  A12   A37   1  7.027513e-02 3.278757e-03
  A12   A38   1  7.027513e-02 3.278757e-03
  A12   A39   1  7.027513e-02 3.278757e-03
  A12   A40   1  7.027513e-02 3.278757e-03
  A12   A41   1  7.027513e-02 3.278757e-03
  A12   A42   1  7.027513e-02 3.278757e-03
  A12   A43   1  7.027513e-02 3.278757e-03
  A12   A44   1  7.027513e-02 3.278757e-03
  A12   A45   1  7.027513e-02 3.278757e-03
  A12   A46   1  7.027513e-02 3.278757e-03
  A12   A47   1  7.027513e-02 3.278757e-03
  A12   A48   1  7.027513e-02 3.278757e-03
  A12   A49   1  7.027513e-02 3.278757e-03
  A12   A50   1  7.027513e-02 3.278757e-03
  A12   A51   1  7.027513e-02 3.278757e-03
  A12   A52   1  7.027513e-02 3.278757e-03
  A12   A53   1  7.027513e-02 3.278757e-03
  A12   A54   1  7.027513e-02 3.278757e-03
  A12   A55   1  7.027513e-02 3.278757e-03
  A12   A56   1  7.027513e-02 3.278757e-03
  A12   A57   1  7.027513e-02 3.278757e-03
  A12   A58   1  7.027513e-02 3.278757e-03
  A12   A59   1  7.027513e-02 3.278757e-03
  A12   A60   1  7.027513e-02 3.278757e-03
  A12   A61   1  7.027513e-02 3.278757e-03
  A12   A62   1  7.027513e-02 3.278757e-03
  A12   A63   1  7.027513e-02 3.278757e-03
  A12   A64   1  7.027513e-02 3.278757e-03
  A12   A65   1  7.027513e-02 3.278757e-03
  A12   A66   1  7.027513e-02 3.278757e-03
  A12   A67   1  7.027513e-02 3.278757e-03
  A12   A68   1  7.027513e-02 3.278757e-03
  A12   A69   1  7.027513e-02 3.278757e-03
  A12   A70   1  7.027513e-02 3.278757e-03
  A12   A71   1  7.027513e-02 3.278757e-03
  A12   A72   1  7.027513e-02 3.278757e-03
  A12   A73   1  7.027513e-02 3.278757e-03
  A12   A74   1  7.027513e-02 3.278757e-03
  A12   A75   1  7.027513e-02 3.278757e-03
  A12   A76   1  7.027513e-02 3.278757e-03
  A12   A77   1  7.027513e-02 3.278757e-03
  A12   A78   1  7.027513e-02 3.278757e-03
  A12   A79   1  7.027513e-02 3.278757e-03
  A12   A80   1  7.027513e-02 3.278757e-03
  A12   A81   1  7.027513e-02 3.278757e-03
  A12   A82   1  7.027513e-02 3.278757e-03
  A12   A83   1  7.027513e-02 3.278757e-03
  A12   A84   1  7.027513e-02 3.278757e-03
  A12   A85   1  7.027513e-02 3.278757e-03
  A12   A86   1  7.027513e-02 3.278757e-03
  A12   A87   1  7.027513e-02 3.278757e-03
  A12   A88   1  7.027513e-02 3.278757e-03
  A12   A89   1  7.027513e-02 3.278757e-03
  A12   A90   1  7.027513e-02 3.278757e-03
  A12   A91   1  7.027513e-02 3.278757e-03
  A12   A92   1  7.027513e-02 3.278757e-03
  A12   A93   1  7.027513e-02 3.278757e-03
  A12   A94   1  7.027513e-02 3.278757e-03
  A12   A95   1  7.027513e-02 3.278757e-03
  A12   A96   1  7.027513e-02 3.278757e-03
  A12   A97   1  7.027513e-02 3.278757e-03
  A12   A98   1  7.027513e-02 3.278757e-03
  A12   A99   1  7.027513e-02 3.278757e-03
  A12  A100   1  7.027513e-02 3.278757e-03
  A12  A101   1  7.027513e-02 3.278757e-03
  A12  A102   1  7.027513e-02 3.278757e-03
  A12  A103   1  7.027513e-02 3.278757e-03
  A12  A104   1  7.027513e-02 3.278757e-03
  A12  A105   1  7.027513e-02 3.278757e-03
  A12  A106   1  7.027513e-02 3.278757e-03
  A12  A107   1  7.027513e-02 3.278757e-03
  A12  A108   1  7.027513e-02 3.278757e-03
  A12  A109   1  7.027513e-02 3.278757e-03
  A12  A110   1  7.027513e-02 3.278757e-03
  A12  A111   1  7.027513e-02 3.278757e-03
  A12  A112   1  7.027513e-02 3.278757e-03
  A12  A113   1  7.027513e-02 3.278757e-03
  A12  A114   1  7.027513e-02 3.278757e-03
  A12  A115   1  7.027513e-02 3.278757e-03
  A12  A116   1  7.027513e-02 3.278757e-03
  A12  A117   1  7.027513e-02 3.278757e-03
  A12  A118   1  7.027513e-02 3.278757e-03
  A12  A119   1  7.027513e-02 3.278757e-03
  A12  A120   1  7.027513e-02 3.278757e-03
  A12  A121   1  7.027513e-02 3.278757e-03
  A12  A122   1  7.027513e-02 3.278757e-03
  A12  A123   1  7.027513e-02 3.278757e-03
  A12  A124   1  7.027513e-02 3.278757e-03
  A12  A125   1  7.027513e-02 3.278757e-03
  A12  A126   1  7.027513e-02 3.278757e-03
  A12  A127   1  7.027513e-02 3.278757e-03
  A12  A128   1  7.027513e-02 3.278757e-03
  A12  A129   1  7.027513e-02 3.278757e-03
  A12  A130   1  7.027513e-02 3.278757e-03
  A12  A131   1  7.027513e-02 3.278757e-03
  A12  A132   1  7.027513e-02 3.278757e-03
  A12  A133   1  7.027513e-02 3.278757e-03
  A12  A134   1  7.027513e-02 3.278757e-03
  A12  A135   1  7.027513e-02 3.278757e-03
  A13   A13   1  7.027513e-02 3.278757e-03
  A13   A14   1  7.027513e-02 3.278757e-03
  A13   A15   1  7.027513e-02 3.278757e-03
  A13   A16   1  7.027513e-02 3.278757e-03
  A13   A17   1  7.027513e-02 3.278757e-03
  A13   A18   1  7.027513e-02 3.278757e-03
  A13   A19   1  7.027513e-02 3.278757e-03
  A13   A20   1  7.027513e-02 3.278757e-03
  A13   A21   1  7.027513e-02 3.278757e-03
  A13   A22   1  7.027513e-02 3.278757e-03
  A13   A23   1  7.027513e-02 3.278757e-03
  A13   A24   1  7.027513e-02 3.278757e-03
  A13   A25   1  7.027513e-02 3.278757e-03
  A13   A26   1  7.027513e-02 3.278757e-03
  A13   A27   1  7.027513e-02 3.278757e-03
  A13   A28   1  7.027513e-02 3.278757e-03
  A13   A29   1  7.027513e-02 3.278757e-03
  A13   A30   1  7.027513e-02 3.278757e-03
  A13   A31   1  7.027513e-02 3.278757e-03
  A13   A32   1  7.027513e-02 3.278757e-03
  A13   A33   1  7.027513e-02 3.278757e-03
  A13   A34   1  7.027513e-02 3.278757e-03
  A13   A35   1  7.027513e-02 3.278757e-03
  A13   A36   1  7.027513e-02 3.278757e-03
  A13   A37   1  7.027513e-02 3.278757e-03
  A13   A38   1  7.027513e-02 3.278757e-03
  A13   A39   1  7.027513e-02 3.278757e-03
  A13   A40   1  7.027513e-02 3.278757e-03
  A13   A41   1  7.027513e-02 3.278757e-03
  A13   A42   1  7.027513e-02 3.278757e-03
  A13   A43   1  7.027513e-02 3.278757e-03
  A13   A44   1  7.027513e-02 3.278757e-03
  A13   A45   1  7.027513e-02 3.278757e-03
  A13   A46   1  7.027513e-02 3.278757e-03
  A13   A47   1  7.027513e-02 3.278757e-03
  A13   A48   1  7.027513e-02 3.278757e-03
  A13   A49   1  7.027513e-02 3.278757e-03
  A13   A50   1  7.027513e-02 3.278757e-03
  A13   A51   1  7.027513e-02 3.278757e-03
  A13   A52   1  7.027513e-02 3.278757e-03
  A13   A53   1  7.027513e-02 3.278757e-03
  A13   A54   1  7.027513e-02 3.278757e-03
  A13   A55   1  7.027513e-02 3.278757e-03
  A13   A56   1  7.027513e-02 3.278757e-03
  A13   A57   1  7.027513e-02 3.278757e-03
  A13   A58   1  7.027513e-02 3.278757e-03
  A13   A59   1  7.027513e-02 3.278757e-03
  A13   A60   1  7.027513e-02 3.278757e-03
  A13   A61   1  7.027513e-02 3.278757e-03
  A13   A62   1  7.027513e-02 3.278757e-03
  A13   A63   1  7.027513e-02 3.278757e-03
  A13   A64   1  7.027513e-02 3.278757e-03
  A13   A65   1  7.027513e-02 3.278757e-03
  A13   A66   1  7.027513e-02 3.278757e-03
  A13   A67   1  7.027513e-02 3.278757e-03
  A13   A68   1  7.027513e-02 3.278757e-03
  A13   A69   1  7.027513e-02 3.278757e-03
  A13   A70   1  7.027513e-02 3.278757e-03
  A13   A71   1  7.027513e-02 3.278757e-03
  A13   A72   1  7.027513e-02 3.278757e-03
  A13   A73   1  7.027513e-02 3.278757e-03
  A13   A74   1  7.027513e-02 3.278757e-03
  A13   A75   1  7.027513e-02 3.278757e-03
  A13   A76   1  7.027513e-02 3.278757e-03
  A13   A77   1  7.027513e-02 3.278757e-03
  A13   A78   1  7.027513e-02 3.278757e-03
  A13   A79   1  7.027513e-02 3.278757e-03
  A13   A80   1  7.027513e-02 3.278757e-03
  A13   A81   1  7.027513e-02 3.278757e-03
  A13   A82   1  7.027513e-02 3.278757e-03
  A13   A83   1  7.027513e-02 3.278757e-03
  A13   A84   1  7.027513e-02 3.278757e-03
  A13   A85   1  7.027513e-02 3.278757e-03
  A13   A86   1  7.027513e-02 3.278757e-03
  A13   A87   1  7.027513e-02 3.278757e-03
  A13   A88   1  7.027513e-02 3.278757e-03
  A13   A89   1  7.027513e-02 3.278757e-03
  A13   A90   1  7.027513e-02 3.278757e-03
  A13   A91   1  7.027513e-02 3.278757e-03
  A13   A92   1  7.027513e-02 3.278757e-03
  A13   A93   1  7.027513e-02 3.278757e-03
  A13   A94   1  7.027513e-02 3.278757e-03
  A13   A95   1  7.027513e-02 3.278757e-03
  A13   A96   1  7.027513e-02 3.278757e-03
  A13   A97   1  7.027513e-02 3.278757e-03
  A13   A98   1  7.027513e-02 3.278757e-03
  A13   A99   1  7.027513e-02 3.278757e-03
  A13  A100   1  7.027513e-02 3.278757e-03
  A13  A101   1  7.027513e-02 3.278757e-03
  A13  A102   1  7.027513e-02 3.278757e-03
  A13  A103   1  7.027513e-02 3.278757e-03
  A13  A104   1  7.027513e-02 3.278757e-03
  A13  A105   1  7.027513e-02 3.278757e-03
  A13  A106   1  7.027513e-02 3.278757e-03
  A13  A107   1  7.027513e-02 3.278757e-03
  A13  A108   1  7.027513e-02 3.278757e-03
  A13  A109   1  7.027513e-02 3.278757e-03
  A13  A110   1  7.027513e-02 3.278757e-03
  A13  A111   1  7.027513e-02 3.278757e-03
  A13  A112   1  7.027513e-02 3.278757e-03
  A13  A113   1  7.027513e-02 3.278757e-03
  A13  A114   1  7.027513e-02 3.278757e-03
  A13  A115   1  7.027513e-02 3.278757e-03
  A13  A116   1  7.027513e-02 3.278757e-03
  A13  A117   1  7.027513e-02 3.278757e-03
  A13  A118   1  7.027513e-02 3.278757e-03
  A13  A119   1  7.027513e-02 3.278757e-03
  A13  A120   1  7.027513e-02 3.278757e-03
  A13  A121   1  7.027513e-02 3.278757e-03
  A13  A122   1  7.027513e-02 3.278757e-03
  A13  A123   1  7.027513e-02 3.278757e-03
  A13  A124   1  7.027513e-02 3.278757e-03
  A13  A125   1  7.027513e-02 3.278757e-03
  A13  A126   1  7.027513e-02 3.278757e-03
  A13  A127   1  7.027513e-02 3.278757e-03
  A13  A128   1  7.027513e-02 3.278757e-03
  A13  A129   1  7.027513e-02 3.278757e-03
  A13  A130   1  7.027513e-02 3.278757e-03
  A13  A131   1  7.027513e-02 3.278757e-03
  A13  A132   1  7.027513e-02 3.278757e-03
  A13  A133   1  7.027513e-02 3.278757e-03
  A13  A134   1  7.027513e-02 3.278757e-03
  A13  A135   1  7.027513e-02 3.278757e-03
  A14   A14   1  7.027513e-02 3.278757e-03
  A14   A15   1  7.027513e-02 3.278757e-03
  A14   A16   1  7.027513e-02 3.278757e-03
  A14   A17   1  7.027513e-02 3.278757e-03
  A14   A18   1  7.027513e-02 3.278757e-03
  A14   A19   1  7.027513e-02 3.278757e-03
  A14   A20   1  7.027513e-02 3.278757e-03
  A14   A21   1  7.027513e-02 3.278757e-03
  A14   A22   1  7.027513e-02 3.278757e-03
  A14   A23   1  7.027513e-02 3.278757e-03
  A14   A24   1  7.027513e-02 3.278757e-03
  A14   A25   1  7.027513e-02 3.278757e-03
  A14   A26   1  7.027513e-02 3.278757e-03
  A14   A27   1  7.027513e-02 3.278757e-03
  A14   A28   1  7.027513e-02 3.278757e-03
  A14   A29   1  7.027513e-02 3.278757e-03
  A14   A30   1  7.027513e-02 3.278757e-03
  A14   A31   1  7.027513e-02 3.278757e-03
  A14   A32   1  7.027513e-02 3.278757e-03
  A14   A33   1  7.027513e-02 3.278757e-03
  A14   A34   1  7.027513e-02 3.278757e-03
  A14   A35   1  7.027513e-02 3.278757e-03
  A14   A36   1  7.027513e-02 3.278757e-03
  A14   A37   1  7.027513e-02 3.278757e-03
  A14   A38   1  7.027513e-02 3.278757e-03
  A14   A39   1  7.027513e-02 3.278757e-03
  A14   A40   1  7.027513e-02 3.278757e-03
  A14   A41   1  7.027513e-02 3.278757e-03
  A14   A42   1  7.027513e-02 3.278757e-03
  A14   A43   1  7.027513e-02 3.278757e-03
  A14   A44   1  7.027513e-02 3.278757e-03
  A14   A45   1  7.027513e-02 3.278757e-03
  A14   A46   1  7.027513e-02 3.278757e-03
  A14   A47   1  7.027513e-02 3.278757e-03
  A14   A48   1  7.027513e-02 3.278757e-03
  A14   A49   1  7.027513e-02 3.278757e-03
  A14   A50   1  7.027513e-02 3.278757e-03
  A14   A51   1  7.027513e-02 3.278757e-03
  A14   A52   1  7.027513e-02 3.278757e-03
  A14   A53   1  7.027513e-02 3.278757e-03
  A14   A54   1  7.027513e-02 3.278757e-03
  A14   A55   1  7.027513e-02 3.278757e-03
  A14   A56   1  7.027513e-02 3.278757e-03
  A14   A57   1  7.027513e-02 3.278757e-03
  A14   A58   1  7.027513e-02 3.278757e-03
  A14   A59   1  7.027513e-02 3.278757e-03
  A14   A60   1  7.027513e-02 3.278757e-03
  A14   A61   1  7.027513e-02 3.278757e-03
  A14   A62   1  7.027513e-02 3.278757e-03
  A14   A63   1  7.027513e-02 3.278757e-03
  A14   A64   1  7.027513e-02 3.278757e-03
  A14   A65   1  7.027513e-02 3.278757e-03
  A14   A66   1  7.027513e-02 3.278757e-03
  A14   A67   1  7.027513e-02 3.278757e-03
  A14   A68   1  7.027513e-02 3.278757e-03
  A14   A69   1  7.027513e-02 3.278757e-03
  A14   A70   1  7.027513e-02 3.278757e-03
  A14   A71   1  7.027513e-02 3.278757e-03
  A14   A72   1  7.027513e-02 3.278757e-03
  A14   A73   1  7.027513e-02 3.278757e-03
  A14   A74   1  7.027513e-02 3.278757e-03
  A14   A75   1  7.027513e-02 3.278757e-03
  A14   A76   1  7.027513e-02 3.278757e-03
  A14   A77   1  7.027513e-02 3.278757e-03
  A14   A78   1  7.027513e-02 3.278757e-03
  A14   A79   1  7.027513e-02 3.278757e-03
  A14   A80   1  7.027513e-02 3.278757e-03
  A14   A81   1  7.027513e-02 3.278757e-03
  A14   A82   1  7.027513e-02 3.278757e-03
  A14   A83   1  7.027513e-02 3.278757e-03
  A14   A84   1  7.027513e-02 3.278757e-03
  A14   A85   1  7.027513e-02 3.278757e-03
  A14   A86   1  7.027513e-02 3.278757e-03
  A14   A87   1  7.027513e-02 3.278757e-03
  A14   A88   1  7.027513e-02 3.278757e-03
  A14   A89   1  7.027513e-02 3.278757e-03
  A14   A90   1  7.027513e-02 3.278757e-03
  A14   A91   1  7.027513e-02 3.278757e-03
  A14   A92   1  7.027513e-02 3.278757e-03
  A14   A93   1  7.027513e-02 3.278757e-03
  A14   A94   1  7.027513e-02 3.278757e-03
  A14   A95   1  7.027513e-02 3.278757e-03
  A14   A96   1  7.027513e-02 3.278757e-03
  A14   A97   1  7.027513e-02 3.278757e-03
  A14   A98   1  7.027513e-02 3.278757e-03
  A14   A99   1  7.027513e-02 3.278757e-03
  A14  A100   1  7.027513e-02 3.278757e-03
  A14  A101   1  7.027513e-02 3.278757e-03
  A14  A102   1  7.027513e-02 3.278757e-03
  A14  A103   1  7.027513e-02 3.278757e-03
  A14  A104   1  7.027513e-02 3.278757e-03
  A14  A105   1  7.027513e-02 3.278757e-03
  A14  A106   1  7.027513e-02 3.278757e-03
  A14  A107   1  7.027513e-02 3.278757e-03
  A14  A108   1  7.027513e-02 3.278757e-03
  A14  A109   1  7.027513e-02 3.278757e-03
  A14  A110   1  7.027513e-02 3.278757e-03
  A14  A111   1  7.027513e-02 3.278757e-03
  A14  A112   1  7.027513e-02 3.278757e-03
  A14  A113   1  7.027513e-02 3.278757e-03
  A14  A114   1  7.027513e-02 3.278757e-03
  A14  A115   1  7.027513e-02 3.278757e-03
  A14  A116   1  7.027513e-02 3.278757e-03
  A14  A117   1  7.027513e-02 3.278757e-03
  A14  A118   1  7.027513e-02 3.278757e-03
  A14  A119   1  7.027513e-02 3.278757e-03
  A14  A120   1  7.027513e-02 3.278757e-03
  A14  A121   1  7.027513e-02 3.278757e-03
  A14  A122   1  7.027513e-02 3.278757e-03
  A14  A123   1  7.027513e-02 3.278757e-03
  A14  A124   1  7.027513e-02 3.278757e-03
  A14  A125   1  7.027513e-02 3.278757e-03
  A14  A126   1  7.027513e-02 3.278757e-03
  A14  A127   1  7.027513e-02 3.278757e-03
  A14  A128   1  7.027513e-02 3.278757e-03
  A14  A129   1  7.027513e-02 3.278757e-03
  A14  A130   1  7.027513e-02 3.278757e-03
  A14  A131   1  7.027513e-02 3.278757e-03
  A14  A132   1  7.027513e-02 3.278757e-03
  A14  A133   1  7.027513e-02 3.278757e-03
  A14  A134   1  7.027513e-02 3.278757e-03
  A14  A135   1  7.027513e-02 3.278757e-03
  A15   A15   1  7.027513e-02 3.278757e-03
  A15   A16   1  7.027513e-02 3.278757e-03
  A15   A17   1  7.027513e-02 3.278757e-03
  A15   A18   1  7.027513e-02 3.278757e-03
  A15   A19   1  7.027513e-02 3.278757e-03
  A15   A20   1  7.027513e-02 3.278757e-03
  A15   A21   1  7.027513e-02 3.278757e-03
  A15   A22   1  7.027513e-02 3.278757e-03
  A15   A23   1  7.027513e-02 3.278757e-03
  A15   A24   1  7.027513e-02 3.278757e-03
  A15   A25   1  7.027513e-02 3.278757e-03
  A15   A26   1  7.027513e-02 3.278757e-03
  A15   A27   1  7.027513e-02 3.278757e-03
  A15   A28   1  7.027513e-02 3.278757e-03
  A15   A29   1  7.027513e-02 3.278757e-03
  A15   A30   1  7.027513e-02 3.278757e-03
  A15   A31   1  7.027513e-02 3.278757e-03
  A15   A32   1  7.027513e-02 3.278757e-03
  A15   A33   1  7.027513e-02 3.278757e-03
  A15   A34   1  7.027513e-02 3.278757e-03
  A15   A35   1  7.027513e-02 3.278757e-03
  A15   A36   1  7.027513e-02 3.278757e-03
  A15   A37   1  7.027513e-02 3.278757e-03
  A15   A38   1  7.027513e-02 3.278757e-03
  A15   A39   1  7.027513e-02 3.278757e-03
  A15   A40   1  7.027513e-02 3.278757e-03
  A15   A41   1  7.027513e-02 3.278757e-03
  A15   A42   1  7.027513e-02 3.278757e-03
  A15   A43   1  7.027513e-02 3.278757e-03
  A15   A44   1  7.027513e-02 3.278757e-03
  A15   A45   1  7.027513e-02 3.278757e-03
  A15   A46   1  7.027513e-02 3.278757e-03
  A15   A47   1  7.027513e-02 3.278757e-03
  A15   A48   1  7.027513e-02 3.278757e-03
  A15   A49   1  7.027513e-02 3.278757e-03
  A15   A50   1  7.027513e-02 3.278757e-03
  A15   A51   1  7.027513e-02 3.278757e-03
  A15   A52   1  7.027513e-02 3.278757e-03
  A15   A53   1  7.027513e-02 3.278757e-03
  A15   A54   1  7.027513e-02 3.278757e-03
  A15   A55   1  7.027513e-02 3.278757e-03
  A15   A56   1  7.027513e-02 3.278757e-03
  A15   A57   1  7.027513e-02 3.278757e-03
  A15   A58   1  7.027513e-02 3.278757e-03
  A15   A59   1  7.027513e-02 3.278757e-03
  A15   A60   1  7.027513e-02 3.278757e-03
  A15   A61   1  7.027513e-02 3.278757e-03
  A15   A62   1  7.027513e-02 3.278757e-03
  A15   A63   1  7.027513e-02 3.278757e-03
  A15   A64   1  7.027513e-02 3.278757e-03
  A15   A65   1  7.027513e-02 3.278757e-03
  A15   A66   1  7.027513e-02 3.278757e-03
  A15   A67   1  7.027513e-02 3.278757e-03
  A15   A68   1  7.027513e-02 3.278757e-03
  A15   A69   1  7.027513e-02 3.278757e-03
  A15   A70   1  7.027513e-02 3.278757e-03
  A15   A71   1  7.027513e-02 3.278757e-03
  A15   A72   1  7.027513e-02 3.278757e-03
  A15   A73   1  7.027513e-02 3.278757e-03
  A15   A74   1  7.027513e-02 3.278757e-03
  A15   A75   1  7.027513e-02 3.278757e-03
  A15   A76   1  7.027513e-02 3.278757e-03
  A15   A77   1  7.027513e-02 3.278757e-03
  A15   A78   1  7.027513e-02 3.278757e-03
  A15   A79   1  7.027513e-02 3.278757e-03
  A15   A80   1  7.027513e-02 3.278757e-03
  A15   A81   1  7.027513e-02 3.278757e-03
  A15   A82   1  7.027513e-02 3.278757e-03
  A15   A83   1  7.027513e-02 3.278757e-03
  A15   A84   1  7.027513e-02 3.278757e-03
  A15   A85   1  7.027513e-02 3.278757e-03
  A15   A86   1  7.027513e-02 3.278757e-03
  A15   A87   1  7.027513e-02 3.278757e-03
  A15   A88   1  7.027513e-02 3.278757e-03
  A15   A89   1  7.027513e-02 3.278757e-03
  A15   A90   1  7.027513e-02 3.278757e-03
  A15   A91   1  7.027513e-02 3.278757e-03
  A15   A92   1  7.027513e-02 3.278757e-03
  A15   A93   1  7.027513e-02 3.278757e-03
  A15   A94   1  7.027513e-02 3.278757e-03
  A15   A95   1  7.027513e-02 3.278757e-03
  A15   A96   1  7.027513e-02 3.278757e-03
  A15   A97   1  7.027513e-02 3.278757e-03
  A15   A98   1  7.027513e-02 3.278757e-03
  A15   A99   1  7.027513e-02 3.278757e-03
  A15  A100   1  7.027513e-02 3.278757e-03
  A15  A101   1  7.027513e-02 3.278757e-03
  A15  A102   1  7.027513e-02 3.278757e-03
  A15  A103   1  7.027513e-02 3.278757e-03
  A15  A104   1  7.027513e-02 3.278757e-03
  A15  A105   1  7.027513e-02 3.278757e-03
  A15  A106   1  7.027513e-02 3.278757e-03
  A15  A107   1  7.027513e-02 3.278757e-03
  A15  A108   1  7.027513e-02 3.278757e-03
  A15  A109   1  7.027513e-02 3.278757e-03
  A15  A110   1  7.027513e-02 3.278757e-03
  A15  A111   1  7.027513e-02 3.278757e-03
  A15  A112   1  7.027513e-02 3.278757e-03
  A15  A113   1  7.027513e-02 3.278757e-03
  A15  A114   1  7.027513e-02 3.278757e-03
  A15  A115   1  7.027513e-02 3.278757e-03
  A15  A116   1  7.027513e-02 3.278757e-03
  A15  A117   1  7.027513e-02 3.278757e-03
  A15  A118   1  7.027513e-02 3.278757e-03
  A15  A119   1  7.027513e-02 3.278757e-03
  A15  A120   1  7.027513e-02 3.278757e-03
  A15  A121   1  7.027513e-02 3.278757e-03
  A15  A122   1  7.027513e-02 3.278757e-03
  A15  A123   1  7.027513e-02 3.278757e-03
  A15  A124   1  7.027513e-02 3.278757e-03
  A15  A125   1  7.027513e-02 3.278757e-03
  A15  A126   1  7.027513e-02 3.278757e-03
  A15  A127   1  7.027513e-02 3.278757e-03
  A15  A128   1  7.027513e-02 3.278757e-03
  A15  A129   1  7.027513e-02 3.278757e-03
  A15  A130   1  7.027513e-02 3.278757e-03
  A15  A131   1  7.027513e-02 3.278757e-03
  A15  A132   1  7.027513e-02 3.278757e-03
  A15  A133   1  7.027513e-02 3.278757e-03
  A15  A134   1  7.027513e-02 3.278757e-03
  A15  A135   1  7.027513e-02 3.278757e-03
  A16   A16   1  7.027513e-02 3.278757e-03
  A16   A17   1  7.027513e-02 3.278757e-03
  A16   A18   1  7.027513e-02 3.278757e-03
  A16   A19   1  7.027513e-02 3.278757e-03
  A16   A20   1  7.027513e-02 3.278757e-03
  A16   A21   1  7.027513e-02 3.278757e-03
  A16   A22   1  7.027513e-02 3.278757e-03
  A16   A23   1  7.027513e-02 3.278757e-03
  A16   A24   1  7.027513e-02 3.278757e-03
  A16   A25   1  7.027513e-02 3.278757e-03
  A16   A26   1  7.027513e-02 3.278757e-03
  A16   A27   1  7.027513e-02 3.278757e-03
  A16   A28   1  7.027513e-02 3.278757e-03
  A16   A29   1  7.027513e-02 3.278757e-03
  A16   A30   1  7.027513e-02 3.278757e-03
  A16   A31   1  7.027513e-02 3.278757e-03
  A16   A32   1  7.027513e-02 3.278757e-03
  A16   A33   1  7.027513e-02 3.278757e-03
  A16   A34   1  7.027513e-02 3.278757e-03
  A16   A35   1  7.027513e-02 3.278757e-03
  A16   A36   1  7.027513e-02 3.278757e-03
  A16   A37   1  7.027513e-02 3.278757e-03
  A16   A38   1  7.027513e-02 3.278757e-03
  A16   A39   1  7.027513e-02 3.278757e-03
  A16   A40   1  7.027513e-02 3.278757e-03
  A16   A41   1  7.027513e-02 3.278757e-03
  A16   A42   1  7.027513e-02 3.278757e-03
  A16   A43   1  7.027513e-02 3.278757e-03
  A16   A44   1  7.027513e-02 3.278757e-03
  A16   A45   1  7.027513e-02 3.278757e-03
  A16   A46   1  7.027513e-02 3.278757e-03
  A16   A47   1  7.027513e-02 3.278757e-03
  A16   A48   1  7.027513e-02 3.278757e-03
  A16   A49   1  7.027513e-02 3.278757e-03
  A16   A50   1  7.027513e-02 3.278757e-03
  A16   A51   1  7.027513e-02 3.278757e-03
  A16   A52   1  7.027513e-02 3.278757e-03
  A16   A53   1  7.027513e-02 3.278757e-03
  A16   A54   1  7.027513e-02 3.278757e-03
  A16   A55   1  7.027513e-02 3.278757e-03
  A16   A56   1  7.027513e-02 3.278757e-03
  A16   A57   1  7.027513e-02 3.278757e-03
  A16   A58   1  7.027513e-02 3.278757e-03
  A16   A59   1  7.027513e-02 3.278757e-03
  A16   A60   1  7.027513e-02 3.278757e-03
  A16   A61   1  7.027513e-02 3.278757e-03
  A16   A62   1  7.027513e-02 3.278757e-03
  A16   A63   1  7.027513e-02 3.278757e-03
  A16   A64   1  7.027513e-02 3.278757e-03
  A16   A65   1  7.027513e-02 3.278757e-03
  A16   A66   1  7.027513e-02 3.278757e-03
  A16   A67   1  7.027513e-02 3.278757e-03
  A16   A68   1  7.027513e-02 3.278757e-03
  A16   A69   1  7.027513e-02 3.278757e-03
  A16   A70   1  7.027513e-02 3.278757e-03
  A16   A71   1  7.027513e-02 3.278757e-03
  A16   A72   1  7.027513e-02 3.278757e-03
  A16   A73   1  7.027513e-02 3.278757e-03
  A16   A74   1  7.027513e-02 3.278757e-03
  A16   A75   1  7.027513e-02 3.278757e-03
  A16   A76   1  7.027513e-02 3.278757e-03
  A16   A77   1  7.027513e-02 3.278757e-03
  A16   A78   1  7.027513e-02 3.278757e-03
  A16   A79   1  7.027513e-02 3.278757e-03
  A16   A80   1  7.027513e-02 3.278757e-03
  A16   A81   1  7.027513e-02 3.278757e-03
  A16   A82   1  7.027513e-02 3.278757e-03
  A16   A83   1  7.027513e-02 3.278757e-03
  A16   A84   1  7.027513e-02 3.278757e-03
  A16   A85   1  7.027513e-02 3.278757e-03
  A16   A86   1  7.027513e-02 3.278757e-03
  A16   A87   1  7.027513e-02 3.278757e-03
  A16   A88   1  7.027513e-02 3.278757e-03
  A16   A89   1  7.027513e-02 3.278757e-03
  A16   A90   1  7.027513e-02 3.278757e-03
  A16   A91   1  7.027513e-02 3.278757e-03
  A16   A92   1  7.027513e-02 3.278757e-03
  A16   A93   1  7.027513e-02 3.278757e-03
  A16   A94   1  7.027513e-02 3.278757e-03
  A16   A95   1  7.027513e-02 3.278757e-03
  A16   A96   1  7.027513e-02 3.278757e-03
  A16   A97   1  7.027513e-02 3.278757e-03
  A16   A98   1  7.027513e-02 3.278757e-03
  A16   A99   1  7.027513e-02 3.278757e-03
  A16  A100   1  7.027513e-02 3.278757e-03
  A16  A101   1  7.027513e-02 3.278757e-03
  A16  A102   1  7.027513e-02 3.278757e-03
  A16  A103   1  7.027513e-02 3.278757e-03
  A16  A104   1  7.027513e-02 3.278757e-03
  A16  A105   1  7.027513e-02 3.278757e-03
  A16  A106   1  7.027513e-02 3.278757e-03
  A16  A107   1  7.027513e-02 3.278757e-03
  A16  A108   1  7.027513e-02 3.278757e-03
  A16  A109   1  7.027513e-02 3.278757e-03
  A16  A110   1  7.027513e-02 3.278757e-03
  A16  A111   1  7.027513e-02 3.278757e-03
  A16  A112   1  7.027513e-02 3.278757e-03
  A16  A113   1  7.027513e-02 3.278757e-03
  A16  A114   1  7.027513e-02 3.278757e-03
  A16  A115   1  7.027513e-02 3.278757e-03
  A16  A116   1  7.027513e-02 3.278757e-03
  A16  A117   1  7.027513e-02 3.278757e-03
  A16  A118   1  7.027513e-02 3.278757e-03
  A16  A119   1  7.027513e-02 3.278757e-03
  A16  A120   1  7.027513e-02 3.278757e-03
  A16  A121   1  7.027513e-02 3.278757e-03
  A16  A122   1  7.027513e-02 3.278757e-03
  A16  A123   1  7.027513e-02 3.278757e-03
  A16  A124   1  7.027513e-02 3.278757e-03
  A16  A125   1  7.027513e-02 3.278757e-03
  A16  A126   1  7.027513e-02 3.278757e-03
  A16  A127   1  7.027513e-02 3.278757e-03
  A16  A128   1  7.027513e-02 3.278757e-03
  A16  A129   1  7.027513e-02 3.278757e-03
  A16  A130   1  7.027513e-02 3.278757e-03
  A16  A131   1  7.027513e-02 3.278757e-03
  A16  A132   1  7.027513e-02 3.278757e-03
  A16  A133   1  7.027513e-02 3.278757e-03
  A16  A134   1  7.027513e-02 3.278757e-03
  A16  A135   1  7.027513e-02 3.278757e-03
  A17   A17   1  7.027513e-02 3.278757e-03
  A17   A18   1  7.027513e-02 3.278757e-03
  A17   A19   1  7.027513e-02 3.278757e-03
  A17   A20   1  7.027513e-02 3.278757e-03
  A17   A21   1  7.027513e-02 3.278757e-03
  A17   A22   1  7.027513e-02 3.278757e-03
  A17   A23   1  7.027513e-02 3.278757e-03
  A17   A24   1  7.027513e-02 3.278757e-03
  A17   A25   1  7.027513e-02 3.278757e-03
  A17   A26   1  7.027513e-02 3.278757e-03
  A17   A27   1  7.027513e-02 3.278757e-03
  A17   A28   1  7.027513e-02 3.278757e-03
  A17   A29   1  7.027513e-02 3.278757e-03
  A17   A30   1  7.027513e-02 3.278757e-03
  A17   A31   1  7.027513e-02 3.278757e-03
  A17   A32   1  7.027513e-02 3.278757e-03
  A17   A33   1  7.027513e-02 3.278757e-03
  A17   A34   1  7.027513e-02 3.278757e-03
  A17   A35   1  7.027513e-02 3.278757e-03
  A17   A36   1  7.027513e-02 3.278757e-03
  A17   A37   1  7.027513e-02 3.278757e-03
  A17   A38   1  7.027513e-02 3.278757e-03
  A17   A39   1  7.027513e-02 3.278757e-03
  A17   A40   1  7.027513e-02 3.278757e-03
  A17   A41   1  7.027513e-02 3.278757e-03
  A17   A42   1  7.027513e-02 3.278757e-03
  A17   A43   1  7.027513e-02 3.278757e-03
  A17   A44   1  7.027513e-02 3.278757e-03
  A17   A45   1  7.027513e-02 3.278757e-03
  A17   A46   1  7.027513e-02 3.278757e-03
  A17   A47   1  7.027513e-02 3.278757e-03
  A17   A48   1  7.027513e-02 3.278757e-03
  A17   A49   1  7.027513e-02 3.278757e-03
  A17   A50   1  7.027513e-02 3.278757e-03
  A17   A51   1  7.027513e-02 3.278757e-03
  A17   A52   1  7.027513e-02 3.278757e-03
  A17   A53   1  7.027513e-02 3.278757e-03
  A17   A54   1  7.027513e-02 3.278757e-03
  A17   A55   1  7.027513e-02 3.278757e-03
  A17   A56   1  7.027513e-02 3.278757e-03
  A17   A57   1  7.027513e-02 3.278757e-03
  A17   A58   1  7.027513e-02 3.278757e-03
  A17   A59   1  7.027513e-02 3.278757e-03
  A17   A60   1  7.027513e-02 3.278757e-03
  A17   A61   1  7.027513e-02 3.278757e-03
  A17   A62   1  7.027513e-02 3.278757e-03
  A17   A63   1  7.027513e-02 3.278757e-03
  A17   A64   1  7.027513e-02 3.278757e-03
  A17   A65   1  7.027513e-02 3.278757e-03
  A17   A66   1  7.027513e-02 3.278757e-03
  A17   A67   1  7.027513e-02 3.278757e-03
  A17   A68   1  7.027513e-02 3.278757e-03
  A17   A69   1  7.027513e-02 3.278757e-03
  A17   A70   1  7.027513e-02 3.278757e-03
  A17   A71   1  7.027513e-02 3.278757e-03
  A17   A72   1  7.027513e-02 3.278757e-03
  A17   A73   1  7.027513e-02 3.278757e-03
  A17   A74   1  7.027513e-02 3.278757e-03
  A17   A75   1  7.027513e-02 3.278757e-03
  A17   A76   1  7.027513e-02 3.278757e-03
  A17   A77   1  7.027513e-02 3.278757e-03
  A17   A78   1  7.027513e-02 3.278757e-03
  A17   A79   1  7.027513e-02 3.278757e-03
  A17   A80   1  7.027513e-02 3.278757e-03
  A17   A81   1  7.027513e-02 3.278757e-03
  A17   A82   1  7.027513e-02 3.278757e-03
  A17   A83   1  7.027513e-02 3.278757e-03
  A17   A84   1  7.027513e-02 3.278757e-03
  A17   A85   1  7.027513e-02 3.278757e-03
  A17   A86   1  7.027513e-02 3.278757e-03
  A17   A87   1  7.027513e-02 3.278757e-03
  A17   A88   1  7.027513e-02 3.278757e-03
  A17   A89   1  7.027513e-02 3.278757e-03
  A17   A90   1  7.027513e-02 3.278757e-03
  A17   A91   1  7.027513e-02 3.278757e-03
  A17   A92   1  7.027513e-02 3.278757e-03
  A17   A93   1  7.027513e-02 3.278757e-03
  A17   A94   1  7.027513e-02 3.278757e-03
  A17   A95   1  7.027513e-02 3.278757e-03
  A17   A96   1  7.027513e-02 3.278757e-03
  A17   A97   1  7.027513e-02 3.278757e-03
  A17   A98   1  7.027513e-02 3.278757e-03
  A17   A99   1  7.027513e-02 3.278757e-03
  A17  A100   1  7.027513e-02 3.278757e-03
  A17  A101   1  7.027513e-02 3.278757e-03
  A17  A102   1  7.027513e-02 3.278757e-03
  A17  A103   1  7.027513e-02 3.278757e-03
  A17  A104   1  7.027513e-02 3.278757e-03
  A17  A105   1  7.027513e-02 3.278757e-03
  A17  A106   1  7.027513e-02 3.278757e-03
  A17  A107   1  7.027513e-02 3.278757e-03
  A17  A108   1  7.027513e-02 3.278757e-03
  A17  A109   1  7.027513e-02 3.278757e-03
  A17  A110   1  7.027513e-02 3.278757e-03
  A17  A111   1  7.027513e-02 3.278757e-03
  A17  A112   1  7.027513e-02 3.278757e-03
  A17  A113   1  7.027513e-02 3.278757e-03
  A17  A114   1  7.027513e-02 3.278757e-03
  A17  A115   1  7.027513e-02 3.278757e-03
  A17  A116   1  7.027513e-02 3.278757e-03
  A17  A117   1  7.027513e-02 3.278757e-03
  A17  A118   1  7.027513e-02 3.278757e-03
  A17  A119   1  7.027513e-02 3.278757e-03
  A17  A120   1  7.027513e-02 3.278757e-03
  A17  A121   1  7.027513e-02 3.278757e-03
  A17  A122   1  7.027513e-02 3.278757e-03
  A17  A123   1  7.027513e-02 3.278757e-03
  A17  A124   1  7.027513e-02 3.278757e-03
  A17  A125   1  7.027513e-02 3.278757e-03
  A17  A126   1  7.027513e-02 3.278757e-03
  A17  A127   1  7.027513e-02 3.278757e-03
  A17  A128   1  7.027513e-02 3.278757e-03
  A17  A129   1  7.027513e-02 3.278757e-03
  A17  A130   1  7.027513e-02 3.278757e-03
  A17  A131   1  7.027513e-02 3.278757e-03
  A17  A132   1  7.027513e-02 3.278757e-03
  A17  A133   1  7.027513e-02 3.278757e-03
  A17  A134   1  7.027513e-02 3.278757e-03
  A17  A135   1  7.027513e-02 3.278757e-03
  A18   A18   1  7.027513e-02 3.278757e-03
  A18   A19   1  7.027513e-02 3.278757e-03
  A18   A20   1  7.027513e-02 3.278757e-03
  A18   A21   1  7.027513e-02 3.278757e-03
  A18   A22   1  7.027513e-02 3.278757e-03
  A18   A23   1  7.027513e-02 3.278757e-03
  A18   A24   1  7.027513e-02 3.278757e-03
  A18   A25   1  7.027513e-02 3.278757e-03
  A18   A26   1  7.027513e-02 3.278757e-03
  A18   A27   1  7.027513e-02 3.278757e-03
  A18   A28   1  7.027513e-02 3.278757e-03
  A18   A29   1  7.027513e-02 3.278757e-03
  A18   A30   1  7.027513e-02 3.278757e-03
  A18   A31   1  7.027513e-02 3.278757e-03
  A18   A32   1  7.027513e-02 3.278757e-03
  A18   A33   1  7.027513e-02 3.278757e-03
  A18   A34   1  7.027513e-02 3.278757e-03
  A18   A35   1  7.027513e-02 3.278757e-03
  A18   A36   1  7.027513e-02 3.278757e-03
  A18   A37   1  7.027513e-02 3.278757e-03
  A18   A38   1  7.027513e-02 3.278757e-03
  A18   A39   1  7.027513e-02 3.278757e-03
  A18   A40   1  7.027513e-02 3.278757e-03
  A18   A41   1  7.027513e-02 3.278757e-03
  A18   A42   1  7.027513e-02 3.278757e-03
  A18   A43   1  7.027513e-02 3.278757e-03
  A18   A44   1  7.027513e-02 3.278757e-03
  A18   A45   1  7.027513e-02 3.278757e-03
  A18   A46   1  7.027513e-02 3.278757e-03
  A18   A47   1  7.027513e-02 3.278757e-03
  A18   A48   1  7.027513e-02 3.278757e-03
  A18   A49   1  7.027513e-02 3.278757e-03
  A18   A50   1  7.027513e-02 3.278757e-03
  A18   A51   1  7.027513e-02 3.278757e-03
  A18   A52   1  7.027513e-02 3.278757e-03
  A18   A53   1  7.027513e-02 3.278757e-03
  A18   A54   1  7.027513e-02 3.278757e-03
  A18   A55   1  7.027513e-02 3.278757e-03
  A18   A56   1  7.027513e-02 3.278757e-03
  A18   A57   1  7.027513e-02 3.278757e-03
  A18   A58   1  7.027513e-02 3.278757e-03
  A18   A59   1  7.027513e-02 3.278757e-03
  A18   A60   1  7.027513e-02 3.278757e-03
  A18   A61   1  7.027513e-02 3.278757e-03
  A18   A62   1  7.027513e-02 3.278757e-03
  A18   A63   1  7.027513e-02 3.278757e-03
  A18   A64   1  7.027513e-02 3.278757e-03
  A18   A65   1  7.027513e-02 3.278757e-03
  A18   A66   1  7.027513e-02 3.278757e-03
  A18   A67   1  7.027513e-02 3.278757e-03
  A18   A68   1  7.027513e-02 3.278757e-03
  A18   A69   1  7.027513e-02 3.278757e-03
  A18   A70   1  7.027513e-02 3.278757e-03
  A18   A71   1  7.027513e-02 3.278757e-03
  A18   A72   1  7.027513e-02 3.278757e-03
  A18   A73   1  7.027513e-02 3.278757e-03
  A18   A74   1  7.027513e-02 3.278757e-03
  A18   A75   1  7.027513e-02 3.278757e-03
  A18   A76   1  7.027513e-02 3.278757e-03
  A18   A77   1  7.027513e-02 3.278757e-03
  A18   A78   1  7.027513e-02 3.278757e-03
  A18   A79   1  7.027513e-02 3.278757e-03
  A18   A80   1  7.027513e-02 3.278757e-03
  A18   A81   1  7.027513e-02 3.278757e-03
  A18   A82   1  7.027513e-02 3.278757e-03
  A18   A83   1  7.027513e-02 3.278757e-03
  A18   A84   1  7.027513e-02 3.278757e-03
  A18   A85   1  7.027513e-02 3.278757e-03
  A18   A86   1  7.027513e-02 3.278757e-03
  A18   A87   1  7.027513e-02 3.278757e-03
  A18   A88   1  7.027513e-02 3.278757e-03
  A18   A89   1  7.027513e-02 3.278757e-03
  A18   A90   1  7.027513e-02 3.278757e-03
  A18   A91   1  7.027513e-02 3.278757e-03
  A18   A92   1  7.027513e-02 3.278757e-03
  A18   A93   1  7.027513e-02 3.278757e-03
  A18   A94   1  7.027513e-02 3.278757e-03
  A18   A95   1  7.027513e-02 3.278757e-03
  A18   A96   1  7.027513e-02 3.278757e-03
  A18   A97   1  7.027513e-02 3.278757e-03
  A18   A98   1  7.027513e-02 3.278757e-03
  A18   A99   1  7.027513e-02 3.278757e-03
  A18  A100   1  7.027513e-02 3.278757e-03
  A18  A101   1  7.027513e-02 3.278757e-03
  A18  A102   1  7.027513e-02 3.278757e-03
  A18  A103   1  7.027513e-02 3.278757e-03
  A18  A104   1  7.027513e-02 3.278757e-03
  A18  A105   1  7.027513e-02 3.278757e-03
  A18  A106   1  7.027513e-02 3.278757e-03
  A18  A107   1  7.027513e-02 3.278757e-03
  A18  A108   1  7.027513e-02 3.278757e-03
  A18  A109   1  7.027513e-02 3.278757e-03
  A18  A110   1  7.027513e-02 3.278757e-03
  A18  A111   1  7.027513e-02 3.278757e-03
  A18  A112   1  7.027513e-02 3.278757e-03
  A18  A113   1  7.027513e-02 3.278757e-03
  A18  A114   1  7.027513e-02 3.278757e-03
  A18  A115   1  7.027513e-02 3.278757e-03
  A18  A116   1  7.027513e-02 3.278757e-03
  A18  A117   1  7.027513e-02 3.278757e-03
  A18  A118   1  7.027513e-02 3.278757e-03
  A18  A119   1  7.027513e-02 3.278757e-03
  A18  A120   1  7.027513e-02 3.278757e-03
  A18  A121   1  7.027513e-02 3.278757e-03
  A18  A122   1  7.027513e-02 3.278757e-03
  A18  A123   1  7.027513e-02 3.278757e-03
  A18  A124   1  7.027513e-02 3.278757e-03
  A18  A125   1  7.027513e-02 3.278757e-03
  A18  A126   1  7.027513e-02 3.278757e-03
  A18  A127   1  7.027513e-02 3.278757e-03
  A18  A128   1  7.027513e-02 3.278757e-03
  A18  A129   1  7.027513e-02 3.278757e-03
  A18  A130   1  7.027513e-02 3.278757e-03
  A18  A131   1  7.027513e-02 3.278757e-03
  A18  A132   1  7.027513e-02 3.278757e-03
  A18  A133   1  7.027513e-02 3.278757e-03
  A18  A134   1  7.027513e-02 3.278757e-03
  A18  A135   1  7.027513e-02 3.278757e-03
  A19   A19   1  7.027513e-02 3.278757e-03
  A19   A20   1  7.027513e-02 3.278757e-03
  A19   A21   1  7.027513e-02 3.278757e-03
  A19   A22   1  7.027513e-02 3.278757e-03
  A19   A23   1  7.027513e-02 3.278757e-03
  A19   A24   1  7.027513e-02 3.278757e-03
  A19   A25   1  7.027513e-02 3.278757e-03
  A19   A26   1  7.027513e-02 3.278757e-03
  A19   A27   1  7.027513e-02 3.278757e-03
  A19   A28   1  7.027513e-02 3.278757e-03
  A19   A29   1  7.027513e-02 3.278757e-03
  A19   A30   1  7.027513e-02 3.278757e-03
  A19   A31   1  7.027513e-02 3.278757e-03
  A19   A32   1  7.027513e-02 3.278757e-03
  A19   A33   1  7.027513e-02 3.278757e-03
  A19   A34   1  7.027513e-02 3.278757e-03
  A19   A35   1  7.027513e-02 3.278757e-03
  A19   A36   1  7.027513e-02 3.278757e-03
  A19   A37   1  7.027513e-02 3.278757e-03
  A19   A38   1  7.027513e-02 3.278757e-03
  A19   A39   1  7.027513e-02 3.278757e-03
  A19   A40   1  7.027513e-02 3.278757e-03
  A19   A41   1  7.027513e-02 3.278757e-03
  A19   A42   1  7.027513e-02 3.278757e-03
  A19   A43   1  7.027513e-02 3.278757e-03
  A19   A44   1  7.027513e-02 3.278757e-03
  A19   A45   1  7.027513e-02 3.278757e-03
  A19   A46   1  7.027513e-02 3.278757e-03
  A19   A47   1  7.027513e-02 3.278757e-03
  A19   A48   1  7.027513e-02 3.278757e-03
  A19   A49   1  7.027513e-02 3.278757e-03
  A19   A50   1  7.027513e-02 3.278757e-03
  A19   A51   1  7.027513e-02 3.278757e-03
  A19   A52   1  7.027513e-02 3.278757e-03
  A19   A53   1  7.027513e-02 3.278757e-03
  A19   A54   1  7.027513e-02 3.278757e-03
  A19   A55   1  7.027513e-02 3.278757e-03
  A19   A56   1  7.027513e-02 3.278757e-03
  A19   A57   1  7.027513e-02 3.278757e-03
  A19   A58   1  7.027513e-02 3.278757e-03
  A19   A59   1  7.027513e-02 3.278757e-03
  A19   A60   1  7.027513e-02 3.278757e-03
  A19   A61   1  7.027513e-02 3.278757e-03
  A19   A62   1  7.027513e-02 3.278757e-03
  A19   A63   1  7.027513e-02 3.278757e-03
  A19   A64   1  7.027513e-02 3.278757e-03
  A19   A65   1  7.027513e-02 3.278757e-03
  A19   A66   1  7.027513e-02 3.278757e-03
  A19   A67   1  7.027513e-02 3.278757e-03
  A19   A68   1  7.027513e-02 3.278757e-03
  A19   A69   1  7.027513e-02 3.278757e-03
  A19   A70   1  7.027513e-02 3.278757e-03
  A19   A71   1  7.027513e-02 3.278757e-03
  A19   A72   1  7.027513e-02 3.278757e-03
  A19   A73   1  7.027513e-02 3.278757e-03
  A19   A74   1  7.027513e-02 3.278757e-03
  A19   A75   1  7.027513e-02 3.278757e-03
  A19   A76   1  7.027513e-02 3.278757e-03
  A19   A77   1  7.027513e-02 3.278757e-03
  A19   A78   1  7.027513e-02 3.278757e-03
  A19   A79   1  7.027513e-02 3.278757e-03
  A19   A80   1  7.027513e-02 3.278757e-03
  A19   A81   1  7.027513e-02 3.278757e-03
  A19   A82   1  7.027513e-02 3.278757e-03
  A19   A83   1  7.027513e-02 3.278757e-03
  A19   A84   1  7.027513e-02 3.278757e-03
  A19   A85   1  7.027513e-02 3.278757e-03
  A19   A86   1  7.027513e-02 3.278757e-03
  A19   A87   1  7.027513e-02 3.278757e-03
  A19   A88   1  7.027513e-02 3.278757e-03
  A19   A89   1  7.027513e-02 3.278757e-03
  A19   A90   1  7.027513e-02 3.278757e-03
  A19   A91   1  7.027513e-02 3.278757e-03
  A19   A92   1  7.027513e-02 3.278757e-03
  A19   A93   1  7.027513e-02 3.278757e-03
  A19   A94   1  7.027513e-02 3.278757e-03
  A19   A95   1  7.027513e-02 3.278757e-03
  A19   A96   1  7.027513e-02 3.278757e-03
  A19   A97   1  7.027513e-02 3.278757e-03
  A19   A98   1  7.027513e-02 3.278757e-03
  A19   A99   1  7.027513e-02 3.278757e-03
  A19  A100   1  7.027513e-02 3.278757e-03
  A19  A101   1  7.027513e-02 3.278757e-03
  A19  A102   1  7.027513e-02 3.278757e-03
  A19  A103   1  7.027513e-02 3.278757e-03
  A19  A104   1  7.027513e-02 3.278757e-03
  A19  A105   1  7.027513e-02 3.278757e-03
  A19  A106   1  7.027513e-02 3.278757e-03
  A19  A107   1  7.027513e-02 3.278757e-03
  A19  A108   1  7.027513e-02 3.278757e-03
  A19  A109   1  7.027513e-02 3.278757e-03
  A19  A110   1  7.027513e-02 3.278757e-03
  A19  A111   1  7.027513e-02 3.278757e-03
  A19  A112   1  7.027513e-02 3.278757e-03
  A19  A113   1  7.027513e-02 3.278757e-03
  A19  A114   1  7.027513e-02 3.278757e-03
  A19  A115   1  7.027513e-02 3.278757e-03
  A19  A116   1  7.027513e-02 3.278757e-03
  A19  A117   1  7.027513e-02 3.278757e-03
  A19  A118   1  7.027513e-02 3.278757e-03
  A19  A119   1  7.027513e-02 3.278757e-03
  A19  A120   1  7.027513e-02 3.278757e-03
  A19  A121   1  7.027513e-02 3.278757e-03
  A19  A122   1  7.027513e-02 3.278757e-03
  A19  A123   1  7.027513e-02 3.278757e-03
  A19  A124   1  7.027513e-02 3.278757e-03
  A19  A125   1  7.027513e-02 3.278757e-03
  A19  A126   1  7.027513e-02 3.278757e-03
  A19  A127   1  7.027513e-02 3.278757e-03
  A19  A128   1  7.027513e-02 3.278757e-03
  A19  A129   1  7.027513e-02 3.278757e-03
  A19  A130   1  7.027513e-02 3.278757e-03
  A19  A131   1  7.027513e-02 3.278757e-03
  A19  A132   1  7.027513e-02 3.278757e-03
  A19  A133   1  7.027513e-02 3.278757e-03
  A19  A134   1  7.027513e-02 3.278757e-03
  A19  A135   1  7.027513e-02 3.278757e-03
  A20   A20   1  7.027513e-02 3.278757e-03
  A20   A21   1  7.027513e-02 3.278757e-03
  A20   A22   1  7.027513e-02 3.278757e-03
  A20   A23   1  7.027513e-02 3.278757e-03
  A20   A24   1  7.027513e-02 3.278757e-03
  A20   A25   1  7.027513e-02 3.278757e-03
  A20   A26   1  7.027513e-02 3.278757e-03
  A20   A27   1  7.027513e-02 3.278757e-03
  A20   A28   1  7.027513e-02 3.278757e-03
  A20   A29   1  7.027513e-02 3.278757e-03
  A20   A30   1  7.027513e-02 3.278757e-03
  A20   A31   1  7.027513e-02 3.278757e-03
  A20   A32   1  7.027513e-02 3.278757e-03
  A20   A33   1  7.027513e-02 3.278757e-03
  A20   A34   1  7.027513e-02 3.278757e-03
  A20   A35   1  7.027513e-02 3.278757e-03
  A20   A36   1  7.027513e-02 3.278757e-03
  A20   A37   1  7.027513e-02 3.278757e-03
  A20   A38   1  7.027513e-02 3.278757e-03
  A20   A39   1  7.027513e-02 3.278757e-03
  A20   A40   1  7.027513e-02 3.278757e-03
  A20   A41   1  7.027513e-02 3.278757e-03
  A20   A42   1  7.027513e-02 3.278757e-03
  A20   A43   1  7.027513e-02 3.278757e-03
  A20   A44   1  7.027513e-02 3.278757e-03
  A20   A45   1  7.027513e-02 3.278757e-03
  A20   A46   1  7.027513e-02 3.278757e-03
  A20   A47   1  7.027513e-02 3.278757e-03
  A20   A48   1  7.027513e-02 3.278757e-03
  A20   A49   1  7.027513e-02 3.278757e-03
  A20   A50   1  7.027513e-02 3.278757e-03
  A20   A51   1  7.027513e-02 3.278757e-03
  A20   A52   1  7.027513e-02 3.278757e-03
  A20   A53   1  7.027513e-02 3.278757e-03
  A20   A54   1  7.027513e-02 3.278757e-03
  A20   A55   1  7.027513e-02 3.278757e-03
  A20   A56   1  7.027513e-02 3.278757e-03
  A20   A57   1  7.027513e-02 3.278757e-03
  A20   A58   1  7.027513e-02 3.278757e-03
  A20   A59   1  7.027513e-02 3.278757e-03
  A20   A60   1  7.027513e-02 3.278757e-03
  A20   A61   1  7.027513e-02 3.278757e-03
  A20   A62   1  7.027513e-02 3.278757e-03
  A20   A63   1  7.027513e-02 3.278757e-03
  A20   A64   1  7.027513e-02 3.278757e-03
  A20   A65   1  7.027513e-02 3.278757e-03
  A20   A66   1  7.027513e-02 3.278757e-03
  A20   A67   1  7.027513e-02 3.278757e-03
  A20   A68   1  7.027513e-02 3.278757e-03
  A20   A69   1  7.027513e-02 3.278757e-03
  A20   A70   1  7.027513e-02 3.278757e-03
  A20   A71   1  7.027513e-02 3.278757e-03
  A20   A72   1  7.027513e-02 3.278757e-03
  A20   A73   1  7.027513e-02 3.278757e-03
  A20   A74   1  7.027513e-02 3.278757e-03
  A20   A75   1  7.027513e-02 3.278757e-03
  A20   A76   1  7.027513e-02 3.278757e-03
  A20   A77   1  7.027513e-02 3.278757e-03
  A20   A78   1  7.027513e-02 3.278757e-03
  A20   A79   1  7.027513e-02 3.278757e-03
  A20   A80   1  7.027513e-02 3.278757e-03
  A20   A81   1  7.027513e-02 3.278757e-03
  A20   A82   1  7.027513e-02 3.278757e-03
  A20   A83   1  7.027513e-02 3.278757e-03
  A20   A84   1  7.027513e-02 3.278757e-03
  A20   A85   1  7.027513e-02 3.278757e-03
  A20   A86   1  7.027513e-02 3.278757e-03
  A20   A87   1  7.027513e-02 3.278757e-03
  A20   A88   1  7.027513e-02 3.278757e-03
  A20   A89   1  7.027513e-02 3.278757e-03
  A20   A90   1  7.027513e-02 3.278757e-03
  A20   A91   1  7.027513e-02 3.278757e-03
  A20   A92   1  7.027513e-02 3.278757e-03
  A20   A93   1  7.027513e-02 3.278757e-03
  A20   A94   1  7.027513e-02 3.278757e-03
  A20   A95   1  7.027513e-02 3.278757e-03
  A20   A96   1  7.027513e-02 3.278757e-03
  A20   A97   1  7.027513e-02 3.278757e-03
  A20   A98   1  7.027513e-02 3.278757e-03
  A20   A99   1  7.027513e-02 3.278757e-03
  A20  A100   1  7.027513e-02 3.278757e-03
  A20  A101   1  7.027513e-02 3.278757e-03
  A20  A102   1  7.027513e-02 3.278757e-03
  A20  A103   1  7.027513e-02 3.278757e-03
  A20  A104   1  7.027513e-02 3.278757e-03
  A20  A105   1  7.027513e-02 3.278757e-03
  A20  A106   1  7.027513e-02 3.278757e-03
  A20  A107   1  7.027513e-02 3.278757e-03
  A20  A108   1  7.027513e-02 3.278757e-03
  A20  A109   1  7.027513e-02 3.278757e-03
  A20  A110   1  7.027513e-02 3.278757e-03
  A20  A111   1  7.027513e-02 3.278757e-03
  A20  A112   1  7.027513e-02 3.278757e-03
  A20  A113   1  7.027513e-02 3.278757e-03
  A20  A114   1  7.027513e-02 3.278757e-03
  A20  A115   1  7.027513e-02 3.278757e-03
  A20  A116   1  7.027513e-02 3.278757e-03
  A20  A117   1  7.027513e-02 3.278757e-03
  A20  A118   1  7.027513e-02 3.278757e-03
  A20  A119   1  7.027513e-02 3.278757e-03
  A20  A120   1  7.027513e-02 3.278757e-03
  A20  A121   1  7.027513e-02 3.278757e-03
  A20  A122   1  7.027513e-02 3.278757e-03
  A20  A123   1  7.027513e-02 3.278757e-03
  A20  A124   1  7.027513e-02 3.278757e-03
  A20  A125   1  7.027513e-02 3.278757e-03
  A20  A126   1  7.027513e-02 3.278757e-03
  A20  A127   1  7.027513e-02 3.278757e-03
  A20  A128   1  7.027513e-02 3.278757e-03
  A20  A129   1  7.027513e-02 3.278757e-03
  A20  A130   1  7.027513e-02 3.278757e-03
  A20  A131   1  7.027513e-02 3.278757e-03
  A20  A132   1  7.027513e-02 3.278757e-03
  A20  A133   1  7.027513e-02 3.278757e-03
  A20  A134   1  7.027513e-02 3.278757e-03
  A20  A135   1  7.027513e-02 3.278757e-03
  A21   A21   1  7.027513e-02 3.278757e-03
  A21   A22   1  7.027513e-02 3.278757e-03
  A21   A23   1  7.027513e-02 3.278757e-03
  A21   A24   1  7.027513e-02 3.278757e-03
  A21   A25   1  7.027513e-02 3.278757e-03
  A21   A26   1  7.027513e-02 3.278757e-03
  A21   A27   1  7.027513e-02 3.278757e-03
  A21   A28   1  7.027513e-02 3.278757e-03
  A21   A29   1  7.027513e-02 3.278757e-03
  A21   A30   1  7.027513e-02 3.278757e-03
  A21   A31   1  7.027513e-02 3.278757e-03
  A21   A32   1  7.027513e-02 3.278757e-03
  A21   A33   1  7.027513e-02 3.278757e-03
  A21   A34   1  7.027513e-02 3.278757e-03
  A21   A35   1  7.027513e-02 3.278757e-03
  A21   A36   1  7.027513e-02 3.278757e-03
  A21   A37   1  7.027513e-02 3.278757e-03
  A21   A38   1  7.027513e-02 3.278757e-03
  A21   A39   1  7.027513e-02 3.278757e-03
  A21   A40   1  7.027513e-02 3.278757e-03
  A21   A41   1  7.027513e-02 3.278757e-03
  A21   A42   1  7.027513e-02 3.278757e-03
  A21   A43   1  7.027513e-02 3.278757e-03
  A21   A44   1  7.027513e-02 3.278757e-03
  A21   A45   1  7.027513e-02 3.278757e-03
  A21   A46   1  7.027513e-02 3.278757e-03
  A21   A47   1  7.027513e-02 3.278757e-03
  A21   A48   1  7.027513e-02 3.278757e-03
  A21   A49   1  7.027513e-02 3.278757e-03
  A21   A50   1  7.027513e-02 3.278757e-03
  A21   A51   1  7.027513e-02 3.278757e-03
  A21   A52   1  7.027513e-02 3.278757e-03
  A21   A53   1  7.027513e-02 3.278757e-03
  A21   A54   1  7.027513e-02 3.278757e-03
  A21   A55   1  7.027513e-02 3.278757e-03
  A21   A56   1  7.027513e-02 3.278757e-03
  A21   A57   1  7.027513e-02 3.278757e-03
  A21   A58   1  7.027513e-02 3.278757e-03
  A21   A59   1  7.027513e-02 3.278757e-03
  A21   A60   1  7.027513e-02 3.278757e-03
  A21   A61   1  7.027513e-02 3.278757e-03
  A21   A62   1  7.027513e-02 3.278757e-03
  A21   A63   1  7.027513e-02 3.278757e-03
  A21   A64   1  7.027513e-02 3.278757e-03
  A21   A65   1  7.027513e-02 3.278757e-03
  A21   A66   1  7.027513e-02 3.278757e-03
  A21   A67   1  7.027513e-02 3.278757e-03
  A21   A68   1  7.027513e-02 3.278757e-03
  A21   A69   1  7.027513e-02 3.278757e-03
  A21   A70   1  7.027513e-02 3.278757e-03
  A21   A71   1  7.027513e-02 3.278757e-03
  A21   A72   1  7.027513e-02 3.278757e-03
  A21   A73   1  7.027513e-02 3.278757e-03
  A21   A74   1  7.027513e-02 3.278757e-03
  A21   A75   1  7.027513e-02 3.278757e-03
  A21   A76   1  7.027513e-02 3.278757e-03
  A21   A77   1  7.027513e-02 3.278757e-03
  A21   A78   1  7.027513e-02 3.278757e-03
  A21   A79   1  7.027513e-02 3.278757e-03
  A21   A80   1  7.027513e-02 3.278757e-03
  A21   A81   1  7.027513e-02 3.278757e-03
  A21   A82   1  7.027513e-02 3.278757e-03
  A21   A83   1  7.027513e-02 3.278757e-03
  A21   A84   1  7.027513e-02 3.278757e-03
  A21   A85   1  7.027513e-02 3.278757e-03
  A21   A86   1  7.027513e-02 3.278757e-03
  A21   A87   1  7.027513e-02 3.278757e-03
  A21   A88   1  7.027513e-02 3.278757e-03
  A21   A89   1  7.027513e-02 3.278757e-03
  A21   A90   1  7.027513e-02 3.278757e-03
  A21   A91   1  7.027513e-02 3.278757e-03
  A21   A92   1  7.027513e-02 3.278757e-03
  A21   A93   1  7.027513e-02 3.278757e-03
  A21   A94   1  7.027513e-02 3.278757e-03
  A21   A95   1  7.027513e-02 3.278757e-03
  A21   A96   1  7.027513e-02 3.278757e-03
  A21   A97   1  7.027513e-02 3.278757e-03
  A21   A98   1  7.027513e-02 3.278757e-03
  A21   A99   1  7.027513e-02 3.278757e-03
  A21  A100   1  7.027513e-02 3.278757e-03
  A21  A101   1  7.027513e-02 3.278757e-03
  A21  A102   1  7.027513e-02 3.278757e-03
  A21  A103   1  7.027513e-02 3.278757e-03
  A21  A104   1  7.027513e-02 3.278757e-03
  A21  A105   1  7.027513e-02 3.278757e-03
  A21  A106   1  7.027513e-02 3.278757e-03
  A21  A107   1  7.027513e-02 3.278757e-03
  A21  A108   1  7.027513e-02 3.278757e-03
  A21  A109   1  7.027513e-02 3.278757e-03
  A21  A110   1  7.027513e-02 3.278757e-03
  A21  A111   1  7.027513e-02 3.278757e-03
  A21  A112   1  7.027513e-02 3.278757e-03
  A21  A113   1  7.027513e-02 3.278757e-03
  A21  A114   1  7.027513e-02 3.278757e-03
  A21  A115   1  7.027513e-02 3.278757e-03
  A21  A116   1  7.027513e-02 3.278757e-03
  A21  A117   1  7.027513e-02 3.278757e-03
  A21  A118   1  7.027513e-02 3.278757e-03
  A21  A119   1  7.027513e-02 3.278757e-03
  A21  A120   1  7.027513e-02 3.278757e-03
  A21  A121   1  7.027513e-02 3.278757e-03
  A21  A122   1  7.027513e-02 3.278757e-03
  A21  A123   1  7.027513e-02 3.278757e-03
  A21  A124   1  7.027513e-02 3.278757e-03
  A21  A125   1  7.027513e-02 3.278757e-03
  A21  A126   1  7.027513e-02 3.278757e-03
  A21  A127   1  7.027513e-02 3.278757e-03
  A21  A128   1  7.027513e-02 3.278757e-03
  A21  A129   1  7.027513e-02 3.278757e-03
  A21  A130   1  7.027513e-02 3.278757e-03
  A21  A131   1  7.027513e-02 3.278757e-03
  A21  A132   1  7.027513e-02 3.278757e-03
  A21  A133   1  7.027513e-02 3.278757e-03
  A21  A134   1  7.027513e-02 3.278757e-03
  A21  A135   1  7.027513e-02 3.278757e-03
  A22   A22   1  7.027513e-02 3.278757e-03
  A22   A23   1  7.027513e-02 3.278757e-03
  A22   A24   1  7.027513e-02 3.278757e-03
  A22   A25   1  7.027513e-02 3.278757e-03
  A22   A26   1  7.027513e-02 3.278757e-03
  A22   A27   1  7.027513e-02 3.278757e-03
  A22   A28   1  7.027513e-02 3.278757e-03
  A22   A29   1  7.027513e-02 3.278757e-03
  A22   A30   1  7.027513e-02 3.278757e-03
  A22   A31   1  7.027513e-02 3.278757e-03
  A22   A32   1  7.027513e-02 3.278757e-03
  A22   A33   1  7.027513e-02 3.278757e-03
  A22   A34   1  7.027513e-02 3.278757e-03
  A22   A35   1  7.027513e-02 3.278757e-03
  A22   A36   1  7.027513e-02 3.278757e-03
  A22   A37   1  7.027513e-02 3.278757e-03
  A22   A38   1  7.027513e-02 3.278757e-03
  A22   A39   1  7.027513e-02 3.278757e-03
  A22   A40   1  7.027513e-02 3.278757e-03
  A22   A41   1  7.027513e-02 3.278757e-03
  A22   A42   1  7.027513e-02 3.278757e-03
  A22   A43   1  7.027513e-02 3.278757e-03
  A22   A44   1  7.027513e-02 3.278757e-03
  A22   A45   1  7.027513e-02 3.278757e-03
  A22   A46   1  7.027513e-02 3.278757e-03
  A22   A47   1  7.027513e-02 3.278757e-03
  A22   A48   1  7.027513e-02 3.278757e-03
  A22   A49   1  7.027513e-02 3.278757e-03
  A22   A50   1  7.027513e-02 3.278757e-03
  A22   A51   1  7.027513e-02 3.278757e-03
  A22   A52   1  7.027513e-02 3.278757e-03
  A22   A53   1  7.027513e-02 3.278757e-03
  A22   A54   1  7.027513e-02 3.278757e-03
  A22   A55   1  7.027513e-02 3.278757e-03
  A22   A56   1  7.027513e-02 3.278757e-03
  A22   A57   1  7.027513e-02 3.278757e-03
  A22   A58   1  7.027513e-02 3.278757e-03
  A22   A59   1  7.027513e-02 3.278757e-03
  A22   A60   1  7.027513e-02 3.278757e-03
  A22   A61   1  7.027513e-02 3.278757e-03
  A22   A62   1  7.027513e-02 3.278757e-03
  A22   A63   1  7.027513e-02 3.278757e-03
  A22   A64   1  7.027513e-02 3.278757e-03
  A22   A65   1  7.027513e-02 3.278757e-03
  A22   A66   1  7.027513e-02 3.278757e-03
  A22   A67   1  7.027513e-02 3.278757e-03
  A22   A68   1  7.027513e-02 3.278757e-03
  A22   A69   1  7.027513e-02 3.278757e-03
  A22   A70   1  7.027513e-02 3.278757e-03
  A22   A71   1  7.027513e-02 3.278757e-03
  A22   A72   1  7.027513e-02 3.278757e-03
  A22   A73   1  7.027513e-02 3.278757e-03
  A22   A74   1  7.027513e-02 3.278757e-03
  A22   A75   1  7.027513e-02 3.278757e-03
  A22   A76   1  7.027513e-02 3.278757e-03
  A22   A77   1  7.027513e-02 3.278757e-03
  A22   A78   1  7.027513e-02 3.278757e-03
  A22   A79   1  7.027513e-02 3.278757e-03
  A22   A80   1  7.027513e-02 3.278757e-03
  A22   A81   1  7.027513e-02 3.278757e-03
  A22   A82   1  7.027513e-02 3.278757e-03
  A22   A83   1  7.027513e-02 3.278757e-03
  A22   A84   1  7.027513e-02 3.278757e-03
  A22   A85   1  7.027513e-02 3.278757e-03
  A22   A86   1  7.027513e-02 3.278757e-03
  A22   A87   1  7.027513e-02 3.278757e-03
  A22   A88   1  7.027513e-02 3.278757e-03
  A22   A89   1  7.027513e-02 3.278757e-03
  A22   A90   1  7.027513e-02 3.278757e-03
  A22   A91   1  7.027513e-02 3.278757e-03
  A22   A92   1  7.027513e-02 3.278757e-03
  A22   A93   1  7.027513e-02 3.278757e-03
  A22   A94   1  7.027513e-02 3.278757e-03
  A22   A95   1  7.027513e-02 3.278757e-03
  A22   A96   1  7.027513e-02 3.278757e-03
  A22   A97   1  7.027513e-02 3.278757e-03
  A22   A98   1  7.027513e-02 3.278757e-03
  A22   A99   1  7.027513e-02 3.278757e-03
  A22  A100   1  7.027513e-02 3.278757e-03
  A22  A101   1  7.027513e-02 3.278757e-03
  A22  A102   1  7.027513e-02 3.278757e-03
  A22  A103   1  7.027513e-02 3.278757e-03
  A22  A104   1  7.027513e-02 3.278757e-03
  A22  A105   1  7.027513e-02 3.278757e-03
  A22  A106   1  7.027513e-02 3.278757e-03
  A22  A107   1  7.027513e-02 3.278757e-03
  A22  A108   1  7.027513e-02 3.278757e-03
  A22  A109   1  7.027513e-02 3.278757e-03
  A22  A110   1  7.027513e-02 3.278757e-03
  A22  A111   1  7.027513e-02 3.278757e-03
  A22  A112   1  7.027513e-02 3.278757e-03
  A22  A113   1  7.027513e-02 3.278757e-03
  A22  A114   1  7.027513e-02 3.278757e-03
  A22  A115   1  7.027513e-02 3.278757e-03
  A22  A116   1  7.027513e-02 3.278757e-03
  A22  A117   1  7.027513e-02 3.278757e-03
  A22  A118   1  7.027513e-02 3.278757e-03
  A22  A119   1  7.027513e-02 3.278757e-03
  A22  A120   1  7.027513e-02 3.278757e-03
  A22  A121   1  7.027513e-02 3.278757e-03
  A22  A122   1  7.027513e-02 3.278757e-03
  A22  A123   1  7.027513e-02 3.278757e-03
  A22  A124   1  7.027513e-02 3.278757e-03
  A22  A125   1  7.027513e-02 3.278757e-03
  A22  A126   1  7.027513e-02 3.278757e-03
  A22  A127   1  7.027513e-02 3.278757e-03
  A22  A128   1  7.027513e-02 3.278757e-03
  A22  A129   1  7.027513e-02 3.278757e-03
  A22  A130   1  7.027513e-02 3.278757e-03
  A22  A131   1  7.027513e-02 3.278757e-03
  A22  A132   1  7.027513e-02 3.278757e-03
  A22  A133   1  7.027513e-02 3.278757e-03
  A22  A134   1  7.027513e-02 3.278757e-03
  A22  A135   1  7.027513e-02 3.278757e-03
  A23   A23   1  7.027513e-02 3.278757e-03
  A23   A24   1  7.027513e-02 3.278757e-03
  A23   A25   1  7.027513e-02 3.278757e-03
  A23   A26   1  7.027513e-02 3.278757e-03
  A23   A27   1  7.027513e-02 3.278757e-03
  A23   A28   1  7.027513e-02 3.278757e-03
  A23   A29   1  7.027513e-02 3.278757e-03
  A23   A30   1  7.027513e-02 3.278757e-03
  A23   A31   1  7.027513e-02 3.278757e-03
  A23   A32   1  7.027513e-02 3.278757e-03
  A23   A33   1  7.027513e-02 3.278757e-03
  A23   A34   1  7.027513e-02 3.278757e-03
  A23   A35   1  7.027513e-02 3.278757e-03
  A23   A36   1  7.027513e-02 3.278757e-03
  A23   A37   1  7.027513e-02 3.278757e-03
  A23   A38   1  7.027513e-02 3.278757e-03
  A23   A39   1  7.027513e-02 3.278757e-03
  A23   A40   1  7.027513e-02 3.278757e-03
  A23   A41   1  7.027513e-02 3.278757e-03
  A23   A42   1  7.027513e-02 3.278757e-03
  A23   A43   1  7.027513e-02 3.278757e-03
  A23   A44   1  7.027513e-02 3.278757e-03
  A23   A45   1  7.027513e-02 3.278757e-03
  A23   A46   1  7.027513e-02 3.278757e-03
  A23   A47   1  7.027513e-02 3.278757e-03
  A23   A48   1  7.027513e-02 3.278757e-03
  A23   A49   1  7.027513e-02 3.278757e-03
  A23   A50   1  7.027513e-02 3.278757e-03
  A23   A51   1  7.027513e-02 3.278757e-03
  A23   A52   1  7.027513e-02 3.278757e-03
  A23   A53   1  7.027513e-02 3.278757e-03
  A23   A54   1  7.027513e-02 3.278757e-03
  A23   A55   1  7.027513e-02 3.278757e-03
  A23   A56   1  7.027513e-02 3.278757e-03
  A23   A57   1  7.027513e-02 3.278757e-03
  A23   A58   1  7.027513e-02 3.278757e-03
  A23   A59   1  7.027513e-02 3.278757e-03
  A23   A60   1  7.027513e-02 3.278757e-03
  A23   A61   1  7.027513e-02 3.278757e-03
  A23   A62   1  7.027513e-02 3.278757e-03
  A23   A63   1  7.027513e-02 3.278757e-03
  A23   A64   1  7.027513e-02 3.278757e-03
  A23   A65   1  7.027513e-02 3.278757e-03
  A23   A66   1  7.027513e-02 3.278757e-03
  A23   A67   1  7.027513e-02 3.278757e-03
  A23   A68   1  7.027513e-02 3.278757e-03
  A23   A69   1  7.027513e-02 3.278757e-03
  A23   A70   1  7.027513e-02 3.278757e-03
  A23   A71   1  7.027513e-02 3.278757e-03
  A23   A72   1  7.027513e-02 3.278757e-03
  A23   A73   1  7.027513e-02 3.278757e-03
  A23   A74   1  7.027513e-02 3.278757e-03
  A23   A75   1  7.027513e-02 3.278757e-03
  A23   A76   1  7.027513e-02 3.278757e-03
  A23   A77   1  7.027513e-02 3.278757e-03
  A23   A78   1  7.027513e-02 3.278757e-03
  A23   A79   1  7.027513e-02 3.278757e-03
  A23   A80   1  7.027513e-02 3.278757e-03
  A23   A81   1  7.027513e-02 3.278757e-03
  A23   A82   1  7.027513e-02 3.278757e-03
  A23   A83   1  7.027513e-02 3.278757e-03
  A23   A84   1  7.027513e-02 3.278757e-03
  A23   A85   1  7.027513e-02 3.278757e-03
  A23   A86   1  7.027513e-02 3.278757e-03
  A23   A87   1  7.027513e-02 3.278757e-03
  A23   A88   1  7.027513e-02 3.278757e-03
  A23   A89   1  7.027513e-02 3.278757e-03
  A23   A90   1  7.027513e-02 3.278757e-03
  A23   A91   1  7.027513e-02 3.278757e-03
  A23   A92   1  7.027513e-02 3.278757e-03
  A23   A93   1  7.027513e-02 3.278757e-03
  A23   A94   1  7.027513e-02 3.278757e-03
  A23   A95   1  7.027513e-02 3.278757e-03
  A23   A96   1  7.027513e-02 3.278757e-03
  A23   A97   1  7.027513e-02 3.278757e-03
  A23   A98   1  7.027513e-02 3.278757e-03
  A23   A99   1  7.027513e-02 3.278757e-03
  A23  A100   1  7.027513e-02 3.278757e-03
  A23  A101   1  7.027513e-02 3.278757e-03
  A23  A102   1  7.027513e-02 3.278757e-03
  A23  A103   1  7.027513e-02 3.278757e-03
  A23  A104   1  7.027513e-02 3.278757e-03
  A23  A105   1  7.027513e-02 3.278757e-03
  A23  A106   1  7.027513e-02 3.278757e-03
  A23  A107   1  7.027513e-02 3.278757e-03
  A23  A108   1  7.027513e-02 3.278757e-03
  A23  A109   1  7.027513e-02 3.278757e-03
  A23  A110   1  7.027513e-02 3.278757e-03
  A23  A111   1  7.027513e-02 3.278757e-03
  A23  A112   1  7.027513e-02 3.278757e-03
  A23  A113   1  7.027513e-02 3.278757e-03
  A23  A114   1  7.027513e-02 3.278757e-03
  A23  A115   1  7.027513e-02 3.278757e-03
  A23  A116   1  7.027513e-02 3.278757e-03
  A23  A117   1  7.027513e-02 3.278757e-03
  A23  A118   1  7.027513e-02 3.278757e-03
  A23  A119   1  7.027513e-02 3.278757e-03
  A23  A120   1  7.027513e-02 3.278757e-03
  A23  A121   1  7.027513e-02 3.278757e-03
  A23  A122   1  7.027513e-02 3.278757e-03
  A23  A123   1  7.027513e-02 3.278757e-03
  A23  A124   1  7.027513e-02 3.278757e-03
  A23  A125   1  7.027513e-02 3.278757e-03
  A23  A126   1  7.027513e-02 3.278757e-03
  A23  A127   1  7.027513e-02 3.278757e-03
  A23  A128   1  7.027513e-02 3.278757e-03
  A23  A129   1  7.027513e-02 3.278757e-03
  A23  A130   1  7.027513e-02 3.278757e-03
  A23  A131   1  7.027513e-02 3.278757e-03
  A23  A132   1  7.027513e-02 3.278757e-03
  A23  A133   1  7.027513e-02 3.278757e-03
  A23  A134   1  7.027513e-02 3.278757e-03
  A23  A135   1  7.027513e-02 3.278757e-03
  A24   A24   1  7.027513e-02 3.278757e-03
  A24   A25   1  7.027513e-02 3.278757e-03
  A24   A26   1  7.027513e-02 3.278757e-03
  A24   A27   1  7.027513e-02 3.278757e-03
  A24   A28   1  7.027513e-02 3.278757e-03
  A24   A29   1  7.027513e-02 3.278757e-03
  A24   A30   1  7.027513e-02 3.278757e-03
  A24   A31   1  7.027513e-02 3.278757e-03
  A24   A32   1  7.027513e-02 3.278757e-03
  A24   A33   1  7.027513e-02 3.278757e-03
  A24   A34   1  7.027513e-02 3.278757e-03
  A24   A35   1  7.027513e-02 3.278757e-03
  A24   A36   1  7.027513e-02 3.278757e-03
  A24   A37   1  7.027513e-02 3.278757e-03
  A24   A38   1  7.027513e-02 3.278757e-03
  A24   A39   1  7.027513e-02 3.278757e-03
  A24   A40   1  7.027513e-02 3.278757e-03
  A24   A41   1  7.027513e-02 3.278757e-03
  A24   A42   1  7.027513e-02 3.278757e-03
  A24   A43   1  7.027513e-02 3.278757e-03
  A24   A44   1  7.027513e-02 3.278757e-03
  A24   A45   1  7.027513e-02 3.278757e-03
  A24   A46   1  7.027513e-02 3.278757e-03
  A24   A47   1  7.027513e-02 3.278757e-03
  A24   A48   1  7.027513e-02 3.278757e-03
  A24   A49   1  7.027513e-02 3.278757e-03
  A24   A50   1  7.027513e-02 3.278757e-03
  A24   A51   1  7.027513e-02 3.278757e-03
  A24   A52   1  7.027513e-02 3.278757e-03
  A24   A53   1  7.027513e-02 3.278757e-03
  A24   A54   1  7.027513e-02 3.278757e-03
  A24   A55   1  7.027513e-02 3.278757e-03
  A24   A56   1  7.027513e-02 3.278757e-03
  A24   A57   1  7.027513e-02 3.278757e-03
  A24   A58   1  7.027513e-02 3.278757e-03
  A24   A59   1  7.027513e-02 3.278757e-03
  A24   A60   1  7.027513e-02 3.278757e-03
  A24   A61   1  7.027513e-02 3.278757e-03
  A24   A62   1  7.027513e-02 3.278757e-03
  A24   A63   1  7.027513e-02 3.278757e-03
  A24   A64   1  7.027513e-02 3.278757e-03
  A24   A65   1  7.027513e-02 3.278757e-03
  A24   A66   1  7.027513e-02 3.278757e-03
  A24   A67   1  7.027513e-02 3.278757e-03
  A24   A68   1  7.027513e-02 3.278757e-03
  A24   A69   1  7.027513e-02 3.278757e-03
  A24   A70   1  7.027513e-02 3.278757e-03
  A24   A71   1  7.027513e-02 3.278757e-03
  A24   A72   1  7.027513e-02 3.278757e-03
  A24   A73   1  7.027513e-02 3.278757e-03
  A24   A74   1  7.027513e-02 3.278757e-03
  A24   A75   1  7.027513e-02 3.278757e-03
  A24   A76   1  7.027513e-02 3.278757e-03
  A24   A77   1  7.027513e-02 3.278757e-03
  A24   A78   1  7.027513e-02 3.278757e-03
  A24   A79   1  7.027513e-02 3.278757e-03
  A24   A80   1  7.027513e-02 3.278757e-03
  A24   A81   1  7.027513e-02 3.278757e-03
  A24   A82   1  7.027513e-02 3.278757e-03
  A24   A83   1  7.027513e-02 3.278757e-03
  A24   A84   1  7.027513e-02 3.278757e-03
  A24   A85   1  7.027513e-02 3.278757e-03
  A24   A86   1  7.027513e-02 3.278757e-03
  A24   A87   1  7.027513e-02 3.278757e-03
  A24   A88   1  7.027513e-02 3.278757e-03
  A24   A89   1  7.027513e-02 3.278757e-03
  A24   A90   1  7.027513e-02 3.278757e-03
  A24   A91   1  7.027513e-02 3.278757e-03
  A24   A92   1  7.027513e-02 3.278757e-03
  A24   A93   1  7.027513e-02 3.278757e-03
  A24   A94   1  7.027513e-02 3.278757e-03
  A24   A95   1  7.027513e-02 3.278757e-03
  A24   A96   1  7.027513e-02 3.278757e-03
  A24   A97   1  7.027513e-02 3.278757e-03
  A24   A98   1  7.027513e-02 3.278757e-03
  A24   A99   1  7.027513e-02 3.278757e-03
  A24  A100   1  7.027513e-02 3.278757e-03
  A24  A101   1  7.027513e-02 3.278757e-03
  A24  A102   1  7.027513e-02 3.278757e-03
  A24  A103   1  7.027513e-02 3.278757e-03
  A24  A104   1  7.027513e-02 3.278757e-03
  A24  A105   1  7.027513e-02 3.278757e-03
  A24  A106   1  7.027513e-02 3.278757e-03
  A24  A107   1  7.027513e-02 3.278757e-03
  A24  A108   1  7.027513e-02 3.278757e-03
  A24  A109   1  7.027513e-02 3.278757e-03
  A24  A110   1  7.027513e-02 3.278757e-03
  A24  A111   1  7.027513e-02 3.278757e-03
  A24  A112   1  7.027513e-02 3.278757e-03
  A24  A113   1  7.027513e-02 3.278757e-03
  A24  A114   1  7.027513e-02 3.278757e-03
  A24  A115   1  7.027513e-02 3.278757e-03
  A24  A116   1  7.027513e-02 3.278757e-03
  A24  A117   1  7.027513e-02 3.278757e-03
  A24  A118   1  7.027513e-02 3.278757e-03
  A24  A119   1  7.027513e-02 3.278757e-03
  A24  A120   1  7.027513e-02 3.278757e-03
  A24  A121   1  7.027513e-02 3.278757e-03
  A24  A122   1  7.027513e-02 3.278757e-03
  A24  A123   1  7.027513e-02 3.278757e-03
  A24  A124   1  7.027513e-02 3.278757e-03
  A24  A125   1  7.027513e-02 3.278757e-03
  A24  A126   1  7.027513e-02 3.278757e-03
  A24  A127   1  7.027513e-02 3.278757e-03
  A24  A128   1  7.027513e-02 3.278757e-03
  A24  A129   1  7.027513e-02 3.278757e-03
  A24  A130   1  7.027513e-02 3.278757e-03
  A24  A131   1  7.027513e-02 3.278757e-03
  A24  A132   1  7.027513e-02 3.278757e-03
  A24  A133   1  7.027513e-02 3.278757e-03
  A24  A134   1  7.027513e-02 3.278757e-03
  A24  A135   1  7.027513e-02 3.278757e-03
  A25   A25   1  7.027513e-02 3.278757e-03
  A25   A26   1  7.027513e-02 3.278757e-03
  A25   A27   1  7.027513e-02 3.278757e-03
  A25   A28   1  7.027513e-02 3.278757e-03
  A25   A29   1  7.027513e-02 3.278757e-03
  A25   A30   1  7.027513e-02 3.278757e-03
  A25   A31   1  7.027513e-02 3.278757e-03
  A25   A32   1  7.027513e-02 3.278757e-03
  A25   A33   1  7.027513e-02 3.278757e-03
  A25   A34   1  7.027513e-02 3.278757e-03
  A25   A35   1  7.027513e-02 3.278757e-03
  A25   A36   1  7.027513e-02 3.278757e-03
  A25   A37   1  7.027513e-02 3.278757e-03
  A25   A38   1  7.027513e-02 3.278757e-03
  A25   A39   1  7.027513e-02 3.278757e-03
  A25   A40   1  7.027513e-02 3.278757e-03
  A25   A41   1  7.027513e-02 3.278757e-03
  A25   A42   1  7.027513e-02 3.278757e-03
  A25   A43   1  7.027513e-02 3.278757e-03
  A25   A44   1  7.027513e-02 3.278757e-03
  A25   A45   1  7.027513e-02 3.278757e-03
  A25   A46   1  7.027513e-02 3.278757e-03
  A25   A47   1  7.027513e-02 3.278757e-03
  A25   A48   1  7.027513e-02 3.278757e-03
  A25   A49   1  7.027513e-02 3.278757e-03
  A25   A50   1  7.027513e-02 3.278757e-03
  A25   A51   1  7.027513e-02 3.278757e-03
  A25   A52   1  7.027513e-02 3.278757e-03
  A25   A53   1  7.027513e-02 3.278757e-03
  A25   A54   1  7.027513e-02 3.278757e-03
  A25   A55   1  7.027513e-02 3.278757e-03
  A25   A56   1  7.027513e-02 3.278757e-03
  A25   A57   1  7.027513e-02 3.278757e-03
  A25   A58   1  7.027513e-02 3.278757e-03
  A25   A59   1  7.027513e-02 3.278757e-03
  A25   A60   1  7.027513e-02 3.278757e-03
  A25   A61   1  7.027513e-02 3.278757e-03
  A25   A62   1  7.027513e-02 3.278757e-03
  A25   A63   1  7.027513e-02 3.278757e-03
  A25   A64   1  7.027513e-02 3.278757e-03
  A25   A65   1  7.027513e-02 3.278757e-03
  A25   A66   1  7.027513e-02 3.278757e-03
  A25   A67   1  7.027513e-02 3.278757e-03
  A25   A68   1  7.027513e-02 3.278757e-03
  A25   A69   1  7.027513e-02 3.278757e-03
  A25   A70   1  7.027513e-02 3.278757e-03
  A25   A71   1  7.027513e-02 3.278757e-03
  A25   A72   1  7.027513e-02 3.278757e-03
  A25   A73   1  7.027513e-02 3.278757e-03
  A25   A74   1  7.027513e-02 3.278757e-03
  A25   A75   1  7.027513e-02 3.278757e-03
  A25   A76   1  7.027513e-02 3.278757e-03
  A25   A77   1  7.027513e-02 3.278757e-03
  A25   A78   1  7.027513e-02 3.278757e-03
  A25   A79   1  7.027513e-02 3.278757e-03
  A25   A80   1  7.027513e-02 3.278757e-03
  A25   A81   1  7.027513e-02 3.278757e-03
  A25   A82   1  7.027513e-02 3.278757e-03
  A25   A83   1  7.027513e-02 3.278757e-03
  A25   A84   1  7.027513e-02 3.278757e-03
  A25   A85   1  7.027513e-02 3.278757e-03
  A25   A86   1  7.027513e-02 3.278757e-03
  A25   A87   1  7.027513e-02 3.278757e-03
  A25   A88   1  7.027513e-02 3.278757e-03
  A25   A89   1  7.027513e-02 3.278757e-03
  A25   A90   1  7.027513e-02 3.278757e-03
  A25   A91   1  7.027513e-02 3.278757e-03
  A25   A92   1  7.027513e-02 3.278757e-03
  A25   A93   1  7.027513e-02 3.278757e-03
  A25   A94   1  7.027513e-02 3.278757e-03
  A25   A95   1  7.027513e-02 3.278757e-03
  A25   A96   1  7.027513e-02 3.278757e-03
  A25   A97   1  7.027513e-02 3.278757e-03
  A25   A98   1  7.027513e-02 3.278757e-03
  A25   A99   1  7.027513e-02 3.278757e-03
  A25  A100   1  7.027513e-02 3.278757e-03
  A25  A101   1  7.027513e-02 3.278757e-03
  A25  A102   1  7.027513e-02 3.278757e-03
  A25  A103   1  7.027513e-02 3.278757e-03
  A25  A104   1  7.027513e-02 3.278757e-03
  A25  A105   1  7.027513e-02 3.278757e-03
  A25  A106   1  7.027513e-02 3.278757e-03
  A25  A107   1  7.027513e-02 3.278757e-03
  A25  A108   1  7.027513e-02 3.278757e-03
  A25  A109   1  7.027513e-02 3.278757e-03
  A25  A110   1  7.027513e-02 3.278757e-03
  A25  A111   1  7.027513e-02 3.278757e-03
  A25  A112   1  7.027513e-02 3.278757e-03
  A25  A113   1  7.027513e-02 3.278757e-03
  A25  A114   1  7.027513e-02 3.278757e-03
  A25  A115   1  7.027513e-02 3.278757e-03
  A25  A116   1  7.027513e-02 3.278757e-03
  A25  A117   1  7.027513e-02 3.278757e-03
  A25  A118   1  7.027513e-02 3.278757e-03
  A25  A119   1  7.027513e-02 3.278757e-03
  A25  A120   1  7.027513e-02 3.278757e-03
  A25  A121   1  7.027513e-02 3.278757e-03
  A25  A122   1  7.027513e-02 3.278757e-03
  A25  A123   1  7.027513e-02 3.278757e-03
  A25  A124   1  7.027513e-02 3.278757e-03
  A25  A125   1  7.027513e-02 3.278757e-03
  A25  A126   1  7.027513e-02 3.278757e-03
  A25  A127   1  7.027513e-02 3.278757e-03
  A25  A128   1  7.027513e-02 3.278757e-03
  A25  A129   1  7.027513e-02 3.278757e-03
  A25  A130   1  7.027513e-02 3.278757e-03
  A25  A131   1  7.027513e-02 3.278757e-03
  A25  A132   1  7.027513e-02 3.278757e-03
  A25  A133   1  7.027513e-02 3.278757e-03
  A25  A134   1  7.027513e-02 3.278757e-03
  A25  A135   1  7.027513e-02 3.278757e-03
  A26   A26   1  7.027513e-02 3.278757e-03
  A26   A27   1  7.027513e-02 3.278757e-03
  A26   A28   1  7.027513e-02 3.278757e-03
  A26   A29   1  7.027513e-02 3.278757e-03
  A26   A30   1  7.027513e-02 3.278757e-03
  A26   A31   1  7.027513e-02 3.278757e-03
  A26   A32   1  7.027513e-02 3.278757e-03
  A26   A33   1  7.027513e-02 3.278757e-03
  A26   A34   1  7.027513e-02 3.278757e-03
  A26   A35   1  7.027513e-02 3.278757e-03
  A26   A36   1  7.027513e-02 3.278757e-03
  A26   A37   1  7.027513e-02 3.278757e-03
  A26   A38   1  7.027513e-02 3.278757e-03
  A26   A39   1  7.027513e-02 3.278757e-03
  A26   A40   1  7.027513e-02 3.278757e-03
  A26   A41   1  7.027513e-02 3.278757e-03
  A26   A42   1  7.027513e-02 3.278757e-03
  A26   A43   1  7.027513e-02 3.278757e-03
  A26   A44   1  7.027513e-02 3.278757e-03
  A26   A45   1  7.027513e-02 3.278757e-03
  A26   A46   1  7.027513e-02 3.278757e-03
  A26   A47   1  7.027513e-02 3.278757e-03
  A26   A48   1  7.027513e-02 3.278757e-03
  A26   A49   1  7.027513e-02 3.278757e-03
  A26   A50   1  7.027513e-02 3.278757e-03
  A26   A51   1  7.027513e-02 3.278757e-03
  A26   A52   1  7.027513e-02 3.278757e-03
  A26   A53   1  7.027513e-02 3.278757e-03
  A26   A54   1  7.027513e-02 3.278757e-03
  A26   A55   1  7.027513e-02 3.278757e-03
  A26   A56   1  7.027513e-02 3.278757e-03
  A26   A57   1  7.027513e-02 3.278757e-03
  A26   A58   1  7.027513e-02 3.278757e-03
  A26   A59   1  7.027513e-02 3.278757e-03
  A26   A60   1  7.027513e-02 3.278757e-03
  A26   A61   1  7.027513e-02 3.278757e-03
  A26   A62   1  7.027513e-02 3.278757e-03
  A26   A63   1  7.027513e-02 3.278757e-03
  A26   A64   1  7.027513e-02 3.278757e-03
  A26   A65   1  7.027513e-02 3.278757e-03
  A26   A66   1  7.027513e-02 3.278757e-03
  A26   A67   1  7.027513e-02 3.278757e-03
  A26   A68   1  7.027513e-02 3.278757e-03
  A26   A69   1  7.027513e-02 3.278757e-03
  A26   A70   1  7.027513e-02 3.278757e-03
  A26   A71   1  7.027513e-02 3.278757e-03
  A26   A72   1  7.027513e-02 3.278757e-03
  A26   A73   1  7.027513e-02 3.278757e-03
  A26   A74   1  7.027513e-02 3.278757e-03
  A26   A75   1  7.027513e-02 3.278757e-03
  A26   A76   1  7.027513e-02 3.278757e-03
  A26   A77   1  7.027513e-02 3.278757e-03
  A26   A78   1  7.027513e-02 3.278757e-03
  A26   A79   1  7.027513e-02 3.278757e-03
  A26   A80   1  7.027513e-02 3.278757e-03
  A26   A81   1  7.027513e-02 3.278757e-03
  A26   A82   1  7.027513e-02 3.278757e-03
  A26   A83   1  7.027513e-02 3.278757e-03
  A26   A84   1  7.027513e-02 3.278757e-03
  A26   A85   1  7.027513e-02 3.278757e-03
  A26   A86   1  7.027513e-02 3.278757e-03
  A26   A87   1  7.027513e-02 3.278757e-03
  A26   A88   1  7.027513e-02 3.278757e-03
  A26   A89   1  7.027513e-02 3.278757e-03
  A26   A90   1  7.027513e-02 3.278757e-03
  A26   A91   1  7.027513e-02 3.278757e-03
  A26   A92   1  7.027513e-02 3.278757e-03
  A26   A93   1  7.027513e-02 3.278757e-03
  A26   A94   1  7.027513e-02 3.278757e-03
  A26   A95   1  7.027513e-02 3.278757e-03
  A26   A96   1  7.027513e-02 3.278757e-03
  A26   A97   1  7.027513e-02 3.278757e-03
  A26   A98   1  7.027513e-02 3.278757e-03
  A26   A99   1  7.027513e-02 3.278757e-03
  A26  A100   1  7.027513e-02 3.278757e-03
  A26  A101   1  7.027513e-02 3.278757e-03
  A26  A102   1  7.027513e-02 3.278757e-03
  A26  A103   1  7.027513e-02 3.278757e-03
  A26  A104   1  7.027513e-02 3.278757e-03
  A26  A105   1  7.027513e-02 3.278757e-03
  A26  A106   1  7.027513e-02 3.278757e-03
  A26  A107   1  7.027513e-02 3.278757e-03
  A26  A108   1  7.027513e-02 3.278757e-03
  A26  A109   1  7.027513e-02 3.278757e-03
  A26  A110   1  7.027513e-02 3.278757e-03
  A26  A111   1  7.027513e-02 3.278757e-03
  A26  A112   1  7.027513e-02 3.278757e-03
  A26  A113   1  7.027513e-02 3.278757e-03
  A26  A114   1  7.027513e-02 3.278757e-03
  A26  A115   1  7.027513e-02 3.278757e-03
  A26  A116   1  7.027513e-02 3.278757e-03
  A26  A117   1  7.027513e-02 3.278757e-03
  A26  A118   1  7.027513e-02 3.278757e-03
  A26  A119   1  7.027513e-02 3.278757e-03
  A26  A120   1  7.027513e-02 3.278757e-03
  A26  A121   1  7.027513e-02 3.278757e-03
  A26  A122   1  7.027513e-02 3.278757e-03
  A26  A123   1  7.027513e-02 3.278757e-03
  A26  A124   1  7.027513e-02 3.278757e-03
  A26  A125   1  7.027513e-02 3.278757e-03
  A26  A126   1  7.027513e-02 3.278757e-03
  A26  A127   1  7.027513e-02 3.278757e-03
  A26  A128   1  7.027513e-02 3.278757e-03
  A26  A129   1  7.027513e-02 3.278757e-03
  A26  A130   1  7.027513e-02 3.278757e-03
  A26  A131   1  7.027513e-02 3.278757e-03
  A26  A132   1  7.027513e-02 3.278757e-03
  A26  A133   1  7.027513e-02 3.278757e-03
  A26  A134   1  7.027513e-02 3.278757e-03
  A26  A135   1  7.027513e-02 3.278757e-03
  A27   A27   1  7.027513e-02 3.278757e-03
  A27   A28   1  7.027513e-02 3.278757e-03
  A27   A29   1  7.027513e-02 3.278757e-03
  A27   A30   1  7.027513e-02 3.278757e-03
  A27   A31   1  7.027513e-02 3.278757e-03
  A27   A32   1  7.027513e-02 3.278757e-03
  A27   A33   1  7.027513e-02 3.278757e-03
  A27   A34   1  7.027513e-02 3.278757e-03
  A27   A35   1  7.027513e-02 3.278757e-03
  A27   A36   1  7.027513e-02 3.278757e-03
  A27   A37   1  7.027513e-02 3.278757e-03
  A27   A38   1  7.027513e-02 3.278757e-03
  A27   A39   1  7.027513e-02 3.278757e-03
  A27   A40   1  7.027513e-02 3.278757e-03
  A27   A41   1  7.027513e-02 3.278757e-03
  A27   A42   1  7.027513e-02 3.278757e-03
  A27   A43   1  7.027513e-02 3.278757e-03
  A27   A44   1  7.027513e-02 3.278757e-03
  A27   A45   1  7.027513e-02 3.278757e-03
  A27   A46   1  7.027513e-02 3.278757e-03
  A27   A47   1  7.027513e-02 3.278757e-03
  A27   A48   1  7.027513e-02 3.278757e-03
  A27   A49   1  7.027513e-02 3.278757e-03
  A27   A50   1  7.027513e-02 3.278757e-03
  A27   A51   1  7.027513e-02 3.278757e-03
  A27   A52   1  7.027513e-02 3.278757e-03
  A27   A53   1  7.027513e-02 3.278757e-03
  A27   A54   1  7.027513e-02 3.278757e-03
  A27   A55   1  7.027513e-02 3.278757e-03
  A27   A56   1  7.027513e-02 3.278757e-03
  A27   A57   1  7.027513e-02 3.278757e-03
  A27   A58   1  7.027513e-02 3.278757e-03
  A27   A59   1  7.027513e-02 3.278757e-03
  A27   A60   1  7.027513e-02 3.278757e-03
  A27   A61   1  7.027513e-02 3.278757e-03
  A27   A62   1  7.027513e-02 3.278757e-03
  A27   A63   1  7.027513e-02 3.278757e-03
  A27   A64   1  7.027513e-02 3.278757e-03
  A27   A65   1  7.027513e-02 3.278757e-03
  A27   A66   1  7.027513e-02 3.278757e-03
  A27   A67   1  7.027513e-02 3.278757e-03
  A27   A68   1  7.027513e-02 3.278757e-03
  A27   A69   1  7.027513e-02 3.278757e-03
  A27   A70   1  7.027513e-02 3.278757e-03
  A27   A71   1  7.027513e-02 3.278757e-03
  A27   A72   1  7.027513e-02 3.278757e-03
  A27   A73   1  7.027513e-02 3.278757e-03
  A27   A74   1  7.027513e-02 3.278757e-03
  A27   A75   1  7.027513e-02 3.278757e-03
  A27   A76   1  7.027513e-02 3.278757e-03
  A27   A77   1  7.027513e-02 3.278757e-03
  A27   A78   1  7.027513e-02 3.278757e-03
  A27   A79   1  7.027513e-02 3.278757e-03
  A27   A80   1  7.027513e-02 3.278757e-03
  A27   A81   1  7.027513e-02 3.278757e-03
  A27   A82   1  7.027513e-02 3.278757e-03
  A27   A83   1  7.027513e-02 3.278757e-03
  A27   A84   1  7.027513e-02 3.278757e-03
  A27   A85   1  7.027513e-02 3.278757e-03
  A27   A86   1  7.027513e-02 3.278757e-03
  A27   A87   1  7.027513e-02 3.278757e-03
  A27   A88   1  7.027513e-02 3.278757e-03
  A27   A89   1  7.027513e-02 3.278757e-03
  A27   A90   1  7.027513e-02 3.278757e-03
  A27   A91   1  7.027513e-02 3.278757e-03
  A27   A92   1  7.027513e-02 3.278757e-03
  A27   A93   1  7.027513e-02 3.278757e-03
  A27   A94   1  7.027513e-02 3.278757e-03
  A27   A95   1  7.027513e-02 3.278757e-03
  A27   A96   1  7.027513e-02 3.278757e-03
  A27   A97   1  7.027513e-02 3.278757e-03
  A27   A98   1  7.027513e-02 3.278757e-03
  A27   A99   1  7.027513e-02 3.278757e-03
  A27  A100   1  7.027513e-02 3.278757e-03
  A27  A101   1  7.027513e-02 3.278757e-03
  A27  A102   1  7.027513e-02 3.278757e-03
  A27  A103   1  7.027513e-02 3.278757e-03
  A27  A104   1  7.027513e-02 3.278757e-03
  A27  A105   1  7.027513e-02 3.278757e-03
  A27  A106   1  7.027513e-02 3.278757e-03
  A27  A107   1  7.027513e-02 3.278757e-03
  A27  A108   1  7.027513e-02 3.278757e-03
  A27  A109   1  7.027513e-02 3.278757e-03
  A27  A110   1  7.027513e-02 3.278757e-03
  A27  A111   1  7.027513e-02 3.278757e-03
  A27  A112   1  7.027513e-02 3.278757e-03
  A27  A113   1  7.027513e-02 3.278757e-03
  A27  A114   1  7.027513e-02 3.278757e-03
  A27  A115   1  7.027513e-02 3.278757e-03
  A27  A116   1  7.027513e-02 3.278757e-03
  A27  A117   1  7.027513e-02 3.278757e-03
  A27  A118   1  7.027513e-02 3.278757e-03
  A27  A119   1  7.027513e-02 3.278757e-03
  A27  A120   1  7.027513e-02 3.278757e-03
  A27  A121   1  7.027513e-02 3.278757e-03
  A27  A122   1  7.027513e-02 3.278757e-03
  A27  A123   1  7.027513e-02 3.278757e-03
  A27  A124   1  7.027513e-02 3.278757e-03
  A27  A125   1  7.027513e-02 3.278757e-03
  A27  A126   1  7.027513e-02 3.278757e-03
  A27  A127   1  7.027513e-02 3.278757e-03
  A27  A128   1  7.027513e-02 3.278757e-03
  A27  A129   1  7.027513e-02 3.278757e-03
  A27  A130   1  7.027513e-02 3.278757e-03
  A27  A131   1  7.027513e-02 3.278757e-03
  A27  A132   1  7.027513e-02 3.278757e-03
  A27  A133   1  7.027513e-02 3.278757e-03
  A27  A134   1  7.027513e-02 3.278757e-03
  A27  A135   1  7.027513e-02 3.278757e-03
  A28   A28   1  7.027513e-02 3.278757e-03
  A28   A29   1  7.027513e-02 3.278757e-03
  A28   A30   1  7.027513e-02 3.278757e-03
  A28   A31   1  7.027513e-02 3.278757e-03
  A28   A32   1  7.027513e-02 3.278757e-03
  A28   A33   1  7.027513e-02 3.278757e-03
  A28   A34   1  7.027513e-02 3.278757e-03
  A28   A35   1  7.027513e-02 3.278757e-03
  A28   A36   1  7.027513e-02 3.278757e-03
  A28   A37   1  7.027513e-02 3.278757e-03
  A28   A38   1  7.027513e-02 3.278757e-03
  A28   A39   1  7.027513e-02 3.278757e-03
  A28   A40   1  7.027513e-02 3.278757e-03
  A28   A41   1  7.027513e-02 3.278757e-03
  A28   A42   1  7.027513e-02 3.278757e-03
  A28   A43   1  7.027513e-02 3.278757e-03
  A28   A44   1  7.027513e-02 3.278757e-03
  A28   A45   1  7.027513e-02 3.278757e-03
  A28   A46   1  7.027513e-02 3.278757e-03
  A28   A47   1  7.027513e-02 3.278757e-03
  A28   A48   1  7.027513e-02 3.278757e-03
  A28   A49   1  7.027513e-02 3.278757e-03
  A28   A50   1  7.027513e-02 3.278757e-03
  A28   A51   1  7.027513e-02 3.278757e-03
  A28   A52   1  7.027513e-02 3.278757e-03
  A28   A53   1  7.027513e-02 3.278757e-03
  A28   A54   1  7.027513e-02 3.278757e-03
  A28   A55   1  7.027513e-02 3.278757e-03
  A28   A56   1  7.027513e-02 3.278757e-03
  A28   A57   1  7.027513e-02 3.278757e-03
  A28   A58   1  7.027513e-02 3.278757e-03
  A28   A59   1  7.027513e-02 3.278757e-03
  A28   A60   1  7.027513e-02 3.278757e-03
  A28   A61   1  7.027513e-02 3.278757e-03
  A28   A62   1  7.027513e-02 3.278757e-03
  A28   A63   1  7.027513e-02 3.278757e-03
  A28   A64   1  7.027513e-02 3.278757e-03
  A28   A65   1  7.027513e-02 3.278757e-03
  A28   A66   1  7.027513e-02 3.278757e-03
  A28   A67   1  7.027513e-02 3.278757e-03
  A28   A68   1  7.027513e-02 3.278757e-03
  A28   A69   1  7.027513e-02 3.278757e-03
  A28   A70   1  7.027513e-02 3.278757e-03
  A28   A71   1  7.027513e-02 3.278757e-03
  A28   A72   1  7.027513e-02 3.278757e-03
  A28   A73   1  7.027513e-02 3.278757e-03
  A28   A74   1  7.027513e-02 3.278757e-03
  A28   A75   1  7.027513e-02 3.278757e-03
  A28   A76   1  7.027513e-02 3.278757e-03
  A28   A77   1  7.027513e-02 3.278757e-03
  A28   A78   1  7.027513e-02 3.278757e-03
  A28   A79   1  7.027513e-02 3.278757e-03
  A28   A80   1  7.027513e-02 3.278757e-03
  A28   A81   1  7.027513e-02 3.278757e-03
  A28   A82   1  7.027513e-02 3.278757e-03
  A28   A83   1  7.027513e-02 3.278757e-03
  A28   A84   1  7.027513e-02 3.278757e-03
  A28   A85   1  7.027513e-02 3.278757e-03
  A28   A86   1  7.027513e-02 3.278757e-03
  A28   A87   1  7.027513e-02 3.278757e-03
  A28   A88   1  7.027513e-02 3.278757e-03
  A28   A89   1  7.027513e-02 3.278757e-03
  A28   A90   1  7.027513e-02 3.278757e-03
  A28   A91   1  7.027513e-02 3.278757e-03
  A28   A92   1  7.027513e-02 3.278757e-03
  A28   A93   1  7.027513e-02 3.278757e-03
  A28   A94   1  7.027513e-02 3.278757e-03
  A28   A95   1  7.027513e-02 3.278757e-03
  A28   A96   1  7.027513e-02 3.278757e-03
  A28   A97   1  7.027513e-02 3.278757e-03
  A28   A98   1  7.027513e-02 3.278757e-03
  A28   A99   1  7.027513e-02 3.278757e-03
  A28  A100   1  7.027513e-02 3.278757e-03
  A28  A101   1  7.027513e-02 3.278757e-03
  A28  A102   1  7.027513e-02 3.278757e-03
  A28  A103   1  7.027513e-02 3.278757e-03
  A28  A104   1  7.027513e-02 3.278757e-03
  A28  A105   1  7.027513e-02 3.278757e-03
  A28  A106   1  7.027513e-02 3.278757e-03
  A28  A107   1  7.027513e-02 3.278757e-03
  A28  A108   1  7.027513e-02 3.278757e-03
  A28  A109   1  7.027513e-02 3.278757e-03
  A28  A110   1  7.027513e-02 3.278757e-03
  A28  A111   1  7.027513e-02 3.278757e-03
  A28  A112   1  7.027513e-02 3.278757e-03
  A28  A113   1  7.027513e-02 3.278757e-03
  A28  A114   1  7.027513e-02 3.278757e-03
  A28  A115   1  7.027513e-02 3.278757e-03
  A28  A116   1  7.027513e-02 3.278757e-03
  A28  A117   1  7.027513e-02 3.278757e-03
  A28  A118   1  7.027513e-02 3.278757e-03
  A28  A119   1  7.027513e-02 3.278757e-03
  A28  A120   1  7.027513e-02 3.278757e-03
  A28  A121   1  7.027513e-02 3.278757e-03
  A28  A122   1  7.027513e-02 3.278757e-03
  A28  A123   1  7.027513e-02 3.278757e-03
  A28  A124   1  7.027513e-02 3.278757e-03
  A28  A125   1  7.027513e-02 3.278757e-03
  A28  A126   1  7.027513e-02 3.278757e-03
  A28  A127   1  7.027513e-02 3.278757e-03
  A28  A128   1  7.027513e-02 3.278757e-03
  A28  A129   1  7.027513e-02 3.278757e-03
  A28  A130   1  7.027513e-02 3.278757e-03
  A28  A131   1  7.027513e-02 3.278757e-03
  A28  A132   1  7.027513e-02 3.278757e-03
  A28  A133   1  7.027513e-02 3.278757e-03
  A28  A134   1  7.027513e-02 3.278757e-03
  A28  A135   1  7.027513e-02 3.278757e-03
  A29   A29   1  7.027513e-02 3.278757e-03
  A29   A30   1  7.027513e-02 3.278757e-03
  A29   A31   1  7.027513e-02 3.278757e-03
  A29   A32   1  7.027513e-02 3.278757e-03
  A29   A33   1  7.027513e-02 3.278757e-03
  A29   A34   1  7.027513e-02 3.278757e-03
  A29   A35   1  7.027513e-02 3.278757e-03
  A29   A36   1  7.027513e-02 3.278757e-03
  A29   A37   1  7.027513e-02 3.278757e-03
  A29   A38   1  7.027513e-02 3.278757e-03
  A29   A39   1  7.027513e-02 3.278757e-03
  A29   A40   1  7.027513e-02 3.278757e-03
  A29   A41   1  7.027513e-02 3.278757e-03
  A29   A42   1  7.027513e-02 3.278757e-03
  A29   A43   1  7.027513e-02 3.278757e-03
  A29   A44   1  7.027513e-02 3.278757e-03
  A29   A45   1  7.027513e-02 3.278757e-03
  A29   A46   1  7.027513e-02 3.278757e-03
  A29   A47   1  7.027513e-02 3.278757e-03
  A29   A48   1  7.027513e-02 3.278757e-03
  A29   A49   1  7.027513e-02 3.278757e-03
  A29   A50   1  7.027513e-02 3.278757e-03
  A29   A51   1  7.027513e-02 3.278757e-03
  A29   A52   1  7.027513e-02 3.278757e-03
  A29   A53   1  7.027513e-02 3.278757e-03
  A29   A54   1  7.027513e-02 3.278757e-03
  A29   A55   1  7.027513e-02 3.278757e-03
  A29   A56   1  7.027513e-02 3.278757e-03
  A29   A57   1  7.027513e-02 3.278757e-03
  A29   A58   1  7.027513e-02 3.278757e-03
  A29   A59   1  7.027513e-02 3.278757e-03
  A29   A60   1  7.027513e-02 3.278757e-03
  A29   A61   1  7.027513e-02 3.278757e-03
  A29   A62   1  7.027513e-02 3.278757e-03
  A29   A63   1  7.027513e-02 3.278757e-03
  A29   A64   1  7.027513e-02 3.278757e-03
  A29   A65   1  7.027513e-02 3.278757e-03
  A29   A66   1  7.027513e-02 3.278757e-03
  A29   A67   1  7.027513e-02 3.278757e-03
  A29   A68   1  7.027513e-02 3.278757e-03
  A29   A69   1  7.027513e-02 3.278757e-03
  A29   A70   1  7.027513e-02 3.278757e-03
  A29   A71   1  7.027513e-02 3.278757e-03
  A29   A72   1  7.027513e-02 3.278757e-03
  A29   A73   1  7.027513e-02 3.278757e-03
  A29   A74   1  7.027513e-02 3.278757e-03
  A29   A75   1  7.027513e-02 3.278757e-03
  A29   A76   1  7.027513e-02 3.278757e-03
  A29   A77   1  7.027513e-02 3.278757e-03
  A29   A78   1  7.027513e-02 3.278757e-03
  A29   A79   1  7.027513e-02 3.278757e-03
  A29   A80   1  7.027513e-02 3.278757e-03
  A29   A81   1  7.027513e-02 3.278757e-03
  A29   A82   1  7.027513e-02 3.278757e-03
  A29   A83   1  7.027513e-02 3.278757e-03
  A29   A84   1  7.027513e-02 3.278757e-03
  A29   A85   1  7.027513e-02 3.278757e-03
  A29   A86   1  7.027513e-02 3.278757e-03
  A29   A87   1  7.027513e-02 3.278757e-03
  A29   A88   1  7.027513e-02 3.278757e-03
  A29   A89   1  7.027513e-02 3.278757e-03
  A29   A90   1  7.027513e-02 3.278757e-03
  A29   A91   1  7.027513e-02 3.278757e-03
  A29   A92   1  7.027513e-02 3.278757e-03
  A29   A93   1  7.027513e-02 3.278757e-03
  A29   A94   1  7.027513e-02 3.278757e-03
  A29   A95   1  7.027513e-02 3.278757e-03
  A29   A96   1  7.027513e-02 3.278757e-03
  A29   A97   1  7.027513e-02 3.278757e-03
  A29   A98   1  7.027513e-02 3.278757e-03
  A29   A99   1  7.027513e-02 3.278757e-03
  A29  A100   1  7.027513e-02 3.278757e-03
  A29  A101   1  7.027513e-02 3.278757e-03
  A29  A102   1  7.027513e-02 3.278757e-03
  A29  A103   1  7.027513e-02 3.278757e-03
  A29  A104   1  7.027513e-02 3.278757e-03
  A29  A105   1  7.027513e-02 3.278757e-03
  A29  A106   1  7.027513e-02 3.278757e-03
  A29  A107   1  7.027513e-02 3.278757e-03
  A29  A108   1  7.027513e-02 3.278757e-03
  A29  A109   1  7.027513e-02 3.278757e-03
  A29  A110   1  7.027513e-02 3.278757e-03
  A29  A111   1  7.027513e-02 3.278757e-03
  A29  A112   1  7.027513e-02 3.278757e-03
  A29  A113   1  7.027513e-02 3.278757e-03
  A29  A114   1  7.027513e-02 3.278757e-03
  A29  A115   1  7.027513e-02 3.278757e-03
  A29  A116   1  7.027513e-02 3.278757e-03
  A29  A117   1  7.027513e-02 3.278757e-03
  A29  A118   1  7.027513e-02 3.278757e-03
  A29  A119   1  7.027513e-02 3.278757e-03
  A29  A120   1  7.027513e-02 3.278757e-03
  A29  A121   1  7.027513e-02 3.278757e-03
  A29  A122   1  7.027513e-02 3.278757e-03
  A29  A123   1  7.027513e-02 3.278757e-03
  A29  A124   1  7.027513e-02 3.278757e-03
  A29  A125   1  7.027513e-02 3.278757e-03
  A29  A126   1  7.027513e-02 3.278757e-03
  A29  A127   1  7.027513e-02 3.278757e-03
  A29  A128   1  7.027513e-02 3.278757e-03
  A29  A129   1  7.027513e-02 3.278757e-03
  A29  A130   1  7.027513e-02 3.278757e-03
  A29  A131   1  7.027513e-02 3.278757e-03
  A29  A132   1  7.027513e-02 3.278757e-03
  A29  A133   1  7.027513e-02 3.278757e-03
  A29  A134   1  7.027513e-02 3.278757e-03
  A29  A135   1  7.027513e-02 3.278757e-03
  A30   A30   1  7.027513e-02 3.278757e-03
  A30   A31   1  7.027513e-02 3.278757e-03
  A30   A32   1  7.027513e-02 3.278757e-03
  A30   A33   1  7.027513e-02 3.278757e-03
  A30   A34   1  7.027513e-02 3.278757e-03
  A30   A35   1  7.027513e-02 3.278757e-03
  A30   A36   1  7.027513e-02 3.278757e-03
  A30   A37   1  7.027513e-02 3.278757e-03
  A30   A38   1  7.027513e-02 3.278757e-03
  A30   A39   1  7.027513e-02 3.278757e-03
  A30   A40   1  7.027513e-02 3.278757e-03
  A30   A41   1  7.027513e-02 3.278757e-03
  A30   A42   1  7.027513e-02 3.278757e-03
  A30   A43   1  7.027513e-02 3.278757e-03
  A30   A44   1  7.027513e-02 3.278757e-03
  A30   A45   1  7.027513e-02 3.278757e-03
  A30   A46   1  7.027513e-02 3.278757e-03
  A30   A47   1  7.027513e-02 3.278757e-03
  A30   A48   1  7.027513e-02 3.278757e-03
  A30   A49   1  7.027513e-02 3.278757e-03
  A30   A50   1  7.027513e-02 3.278757e-03
  A30   A51   1  7.027513e-02 3.278757e-03
  A30   A52   1  7.027513e-02 3.278757e-03
  A30   A53   1  7.027513e-02 3.278757e-03
  A30   A54   1  7.027513e-02 3.278757e-03
  A30   A55   1  7.027513e-02 3.278757e-03
  A30   A56   1  7.027513e-02 3.278757e-03
  A30   A57   1  7.027513e-02 3.278757e-03
  A30   A58   1  7.027513e-02 3.278757e-03
  A30   A59   1  7.027513e-02 3.278757e-03
  A30   A60   1  7.027513e-02 3.278757e-03
  A30   A61   1  7.027513e-02 3.278757e-03
  A30   A62   1  7.027513e-02 3.278757e-03
  A30   A63   1  7.027513e-02 3.278757e-03
  A30   A64   1  7.027513e-02 3.278757e-03
  A30   A65   1  7.027513e-02 3.278757e-03
  A30   A66   1  7.027513e-02 3.278757e-03
  A30   A67   1  7.027513e-02 3.278757e-03
  A30   A68   1  7.027513e-02 3.278757e-03
  A30   A69   1  7.027513e-02 3.278757e-03
  A30   A70   1  7.027513e-02 3.278757e-03
  A30   A71   1  7.027513e-02 3.278757e-03
  A30   A72   1  7.027513e-02 3.278757e-03
  A30   A73   1  7.027513e-02 3.278757e-03
  A30   A74   1  7.027513e-02 3.278757e-03
  A30   A75   1  7.027513e-02 3.278757e-03
  A30   A76   1  7.027513e-02 3.278757e-03
  A30   A77   1  7.027513e-02 3.278757e-03
  A30   A78   1  7.027513e-02 3.278757e-03
  A30   A79   1  7.027513e-02 3.278757e-03
  A30   A80   1  7.027513e-02 3.278757e-03
  A30   A81   1  7.027513e-02 3.278757e-03
  A30   A82   1  7.027513e-02 3.278757e-03
  A30   A83   1  7.027513e-02 3.278757e-03
  A30   A84   1  7.027513e-02 3.278757e-03
  A30   A85   1  7.027513e-02 3.278757e-03
  A30   A86   1  7.027513e-02 3.278757e-03
  A30   A87   1  7.027513e-02 3.278757e-03
  A30   A88   1  7.027513e-02 3.278757e-03
  A30   A89   1  7.027513e-02 3.278757e-03
  A30   A90   1  7.027513e-02 3.278757e-03
  A30   A91   1  7.027513e-02 3.278757e-03
  A30   A92   1  7.027513e-02 3.278757e-03
  A30   A93   1  7.027513e-02 3.278757e-03
  A30   A94   1  7.027513e-02 3.278757e-03
  A30   A95   1  7.027513e-02 3.278757e-03
  A30   A96   1  7.027513e-02 3.278757e-03
  A30   A97   1  7.027513e-02 3.278757e-03
  A30   A98   1  7.027513e-02 3.278757e-03
  A30   A99   1  7.027513e-02 3.278757e-03
  A30  A100   1  7.027513e-02 3.278757e-03
  A30  A101   1  7.027513e-02 3.278757e-03
  A30  A102   1  7.027513e-02 3.278757e-03
  A30  A103   1  7.027513e-02 3.278757e-03
  A30  A104   1  7.027513e-02 3.278757e-03
  A30  A105   1  7.027513e-02 3.278757e-03
  A30  A106   1  7.027513e-02 3.278757e-03
  A30  A107   1  7.027513e-02 3.278757e-03
  A30  A108   1  7.027513e-02 3.278757e-03
  A30  A109   1  7.027513e-02 3.278757e-03
  A30  A110   1  7.027513e-02 3.278757e-03
  A30  A111   1  7.027513e-02 3.278757e-03
  A30  A112   1  7.027513e-02 3.278757e-03
  A30  A113   1  7.027513e-02 3.278757e-03
  A30  A114   1  7.027513e-02 3.278757e-03
  A30  A115   1  7.027513e-02 3.278757e-03
  A30  A116   1  7.027513e-02 3.278757e-03
  A30  A117   1  7.027513e-02 3.278757e-03
  A30  A118   1  7.027513e-02 3.278757e-03
  A30  A119   1  7.027513e-02 3.278757e-03
  A30  A120   1  7.027513e-02 3.278757e-03
  A30  A121   1  7.027513e-02 3.278757e-03
  A30  A122   1  7.027513e-02 3.278757e-03
  A30  A123   1  7.027513e-02 3.278757e-03
  A30  A124   1  7.027513e-02 3.278757e-03
  A30  A125   1  7.027513e-02 3.278757e-03
  A30  A126   1  7.027513e-02 3.278757e-03
  A30  A127   1  7.027513e-02 3.278757e-03
  A30  A128   1  7.027513e-02 3.278757e-03
  A30  A129   1  7.027513e-02 3.278757e-03
  A30  A130   1  7.027513e-02 3.278757e-03
  A30  A131   1  7.027513e-02 3.278757e-03
  A30  A132   1  7.027513e-02 3.278757e-03
  A30  A133   1  7.027513e-02 3.278757e-03
  A30  A134   1  7.027513e-02 3.278757e-03
  A30  A135   1  7.027513e-02 3.278757e-03
  A31   A31   1  7.027513e-02 3.278757e-03
  A31   A32   1  7.027513e-02 3.278757e-03
  A31   A33   1  7.027513e-02 3.278757e-03
  A31   A34   1  7.027513e-02 3.278757e-03
  A31   A35   1  7.027513e-02 3.278757e-03
  A31   A36   1  7.027513e-02 3.278757e-03
  A31   A37   1  7.027513e-02 3.278757e-03
  A31   A38   1  7.027513e-02 3.278757e-03
  A31   A39   1  7.027513e-02 3.278757e-03
  A31   A40   1  7.027513e-02 3.278757e-03
  A31   A41   1  7.027513e-02 3.278757e-03
  A31   A42   1  7.027513e-02 3.278757e-03
  A31   A43   1  7.027513e-02 3.278757e-03
  A31   A44   1  7.027513e-02 3.278757e-03
  A31   A45   1  7.027513e-02 3.278757e-03
  A31   A46   1  7.027513e-02 3.278757e-03
  A31   A47   1  7.027513e-02 3.278757e-03
  A31   A48   1  7.027513e-02 3.278757e-03
  A31   A49   1  7.027513e-02 3.278757e-03
  A31   A50   1  7.027513e-02 3.278757e-03
  A31   A51   1  7.027513e-02 3.278757e-03
  A31   A52   1  7.027513e-02 3.278757e-03
  A31   A53   1  7.027513e-02 3.278757e-03
  A31   A54   1  7.027513e-02 3.278757e-03
  A31   A55   1  7.027513e-02 3.278757e-03
  A31   A56   1  7.027513e-02 3.278757e-03
  A31   A57   1  7.027513e-02 3.278757e-03
  A31   A58   1  7.027513e-02 3.278757e-03
  A31   A59   1  7.027513e-02 3.278757e-03
  A31   A60   1  7.027513e-02 3.278757e-03
  A31   A61   1  7.027513e-02 3.278757e-03
  A31   A62   1  7.027513e-02 3.278757e-03
  A31   A63   1  7.027513e-02 3.278757e-03
  A31   A64   1  7.027513e-02 3.278757e-03
  A31   A65   1  7.027513e-02 3.278757e-03
  A31   A66   1  7.027513e-02 3.278757e-03
  A31   A67   1  7.027513e-02 3.278757e-03
  A31   A68   1  7.027513e-02 3.278757e-03
  A31   A69   1  7.027513e-02 3.278757e-03
  A31   A70   1  7.027513e-02 3.278757e-03
  A31   A71   1  7.027513e-02 3.278757e-03
  A31   A72   1  7.027513e-02 3.278757e-03
  A31   A73   1  7.027513e-02 3.278757e-03
  A31   A74   1  7.027513e-02 3.278757e-03
  A31   A75   1  7.027513e-02 3.278757e-03
  A31   A76   1  7.027513e-02 3.278757e-03
  A31   A77   1  7.027513e-02 3.278757e-03
  A31   A78   1  7.027513e-02 3.278757e-03
  A31   A79   1  7.027513e-02 3.278757e-03
  A31   A80   1  7.027513e-02 3.278757e-03
  A31   A81   1  7.027513e-02 3.278757e-03
  A31   A82   1  7.027513e-02 3.278757e-03
  A31   A83   1  7.027513e-02 3.278757e-03
  A31   A84   1  7.027513e-02 3.278757e-03
  A31   A85   1  7.027513e-02 3.278757e-03
  A31   A86   1  7.027513e-02 3.278757e-03
  A31   A87   1  7.027513e-02 3.278757e-03
  A31   A88   1  7.027513e-02 3.278757e-03
  A31   A89   1  7.027513e-02 3.278757e-03
  A31   A90   1  7.027513e-02 3.278757e-03
  A31   A91   1  7.027513e-02 3.278757e-03
  A31   A92   1  7.027513e-02 3.278757e-03
  A31   A93   1  7.027513e-02 3.278757e-03
  A31   A94   1  7.027513e-02 3.278757e-03
  A31   A95   1  7.027513e-02 3.278757e-03
  A31   A96   1  7.027513e-02 3.278757e-03
  A31   A97   1  7.027513e-02 3.278757e-03
  A31   A98   1  7.027513e-02 3.278757e-03
  A31   A99   1  7.027513e-02 3.278757e-03
  A31  A100   1  7.027513e-02 3.278757e-03
  A31  A101   1  7.027513e-02 3.278757e-03
  A31  A102   1  7.027513e-02 3.278757e-03
  A31  A103   1  7.027513e-02 3.278757e-03
  A31  A104   1  7.027513e-02 3.278757e-03
  A31  A105   1  7.027513e-02 3.278757e-03
  A31  A106   1  7.027513e-02 3.278757e-03
  A31  A107   1  7.027513e-02 3.278757e-03
  A31  A108   1  7.027513e-02 3.278757e-03
  A31  A109   1  7.027513e-02 3.278757e-03
  A31  A110   1  7.027513e-02 3.278757e-03
  A31  A111   1  7.027513e-02 3.278757e-03
  A31  A112   1  7.027513e-02 3.278757e-03
  A31  A113   1  7.027513e-02 3.278757e-03
  A31  A114   1  7.027513e-02 3.278757e-03
  A31  A115   1  7.027513e-02 3.278757e-03
  A31  A116   1  7.027513e-02 3.278757e-03
  A31  A117   1  7.027513e-02 3.278757e-03
  A31  A118   1  7.027513e-02 3.278757e-03
  A31  A119   1  7.027513e-02 3.278757e-03
  A31  A120   1  7.027513e-02 3.278757e-03
  A31  A121   1  7.027513e-02 3.278757e-03
  A31  A122   1  7.027513e-02 3.278757e-03
  A31  A123   1  7.027513e-02 3.278757e-03
  A31  A124   1  7.027513e-02 3.278757e-03
  A31  A125   1  7.027513e-02 3.278757e-03
  A31  A126   1  7.027513e-02 3.278757e-03
  A31  A127   1  7.027513e-02 3.278757e-03
  A31  A128   1  7.027513e-02 3.278757e-03
  A31  A129   1  7.027513e-02 3.278757e-03
  A31  A130   1  7.027513e-02 3.278757e-03
  A31  A131   1  7.027513e-02 3.278757e-03
  A31  A132   1  7.027513e-02 3.278757e-03
  A31  A133   1  7.027513e-02 3.278757e-03
  A31  A134   1  7.027513e-02 3.278757e-03
  A31  A135   1  7.027513e-02 3.278757e-03
  A32   A32   1  7.027513e-02 3.278757e-03
  A32   A33   1  7.027513e-02 3.278757e-03
  A32   A34   1  7.027513e-02 3.278757e-03
  A32   A35   1  7.027513e-02 3.278757e-03
  A32   A36   1  7.027513e-02 3.278757e-03
  A32   A37   1  7.027513e-02 3.278757e-03
  A32   A38   1  7.027513e-02 3.278757e-03
  A32   A39   1  7.027513e-02 3.278757e-03
  A32   A40   1  7.027513e-02 3.278757e-03
  A32   A41   1  7.027513e-02 3.278757e-03
  A32   A42   1  7.027513e-02 3.278757e-03
  A32   A43   1  7.027513e-02 3.278757e-03
  A32   A44   1  7.027513e-02 3.278757e-03
  A32   A45   1  7.027513e-02 3.278757e-03
  A32   A46   1  7.027513e-02 3.278757e-03
  A32   A47   1  7.027513e-02 3.278757e-03
  A32   A48   1  7.027513e-02 3.278757e-03
  A32   A49   1  7.027513e-02 3.278757e-03
  A32   A50   1  7.027513e-02 3.278757e-03
  A32   A51   1  7.027513e-02 3.278757e-03
  A32   A52   1  7.027513e-02 3.278757e-03
  A32   A53   1  7.027513e-02 3.278757e-03
  A32   A54   1  7.027513e-02 3.278757e-03
  A32   A55   1  7.027513e-02 3.278757e-03
  A32   A56   1  7.027513e-02 3.278757e-03
  A32   A57   1  7.027513e-02 3.278757e-03
  A32   A58   1  7.027513e-02 3.278757e-03
  A32   A59   1  7.027513e-02 3.278757e-03
  A32   A60   1  7.027513e-02 3.278757e-03
  A32   A61   1  7.027513e-02 3.278757e-03
  A32   A62   1  7.027513e-02 3.278757e-03
  A32   A63   1  7.027513e-02 3.278757e-03
  A32   A64   1  7.027513e-02 3.278757e-03
  A32   A65   1  7.027513e-02 3.278757e-03
  A32   A66   1  7.027513e-02 3.278757e-03
  A32   A67   1  7.027513e-02 3.278757e-03
  A32   A68   1  7.027513e-02 3.278757e-03
  A32   A69   1  7.027513e-02 3.278757e-03
  A32   A70   1  7.027513e-02 3.278757e-03
  A32   A71   1  7.027513e-02 3.278757e-03
  A32   A72   1  7.027513e-02 3.278757e-03
  A32   A73   1  7.027513e-02 3.278757e-03
  A32   A74   1  7.027513e-02 3.278757e-03
  A32   A75   1  7.027513e-02 3.278757e-03
  A32   A76   1  7.027513e-02 3.278757e-03
  A32   A77   1  7.027513e-02 3.278757e-03
  A32   A78   1  7.027513e-02 3.278757e-03
  A32   A79   1  7.027513e-02 3.278757e-03
  A32   A80   1  7.027513e-02 3.278757e-03
  A32   A81   1  7.027513e-02 3.278757e-03
  A32   A82   1  7.027513e-02 3.278757e-03
  A32   A83   1  7.027513e-02 3.278757e-03
  A32   A84   1  7.027513e-02 3.278757e-03
  A32   A85   1  7.027513e-02 3.278757e-03
  A32   A86   1  7.027513e-02 3.278757e-03
  A32   A87   1  7.027513e-02 3.278757e-03
  A32   A88   1  7.027513e-02 3.278757e-03
  A32   A89   1  7.027513e-02 3.278757e-03
  A32   A90   1  7.027513e-02 3.278757e-03
  A32   A91   1  7.027513e-02 3.278757e-03
  A32   A92   1  7.027513e-02 3.278757e-03
  A32   A93   1  7.027513e-02 3.278757e-03
  A32   A94   1  7.027513e-02 3.278757e-03
  A32   A95   1  7.027513e-02 3.278757e-03
  A32   A96   1  7.027513e-02 3.278757e-03
  A32   A97   1  7.027513e-02 3.278757e-03
  A32   A98   1  7.027513e-02 3.278757e-03
  A32   A99   1  7.027513e-02 3.278757e-03
  A32  A100   1  7.027513e-02 3.278757e-03
  A32  A101   1  7.027513e-02 3.278757e-03
  A32  A102   1  7.027513e-02 3.278757e-03
  A32  A103   1  7.027513e-02 3.278757e-03
  A32  A104   1  7.027513e-02 3.278757e-03
  A32  A105   1  7.027513e-02 3.278757e-03
  A32  A106   1  7.027513e-02 3.278757e-03
  A32  A107   1  7.027513e-02 3.278757e-03
  A32  A108   1  7.027513e-02 3.278757e-03
  A32  A109   1  7.027513e-02 3.278757e-03
  A32  A110   1  7.027513e-02 3.278757e-03
  A32  A111   1  7.027513e-02 3.278757e-03
  A32  A112   1  7.027513e-02 3.278757e-03
  A32  A113   1  7.027513e-02 3.278757e-03
  A32  A114   1  7.027513e-02 3.278757e-03
  A32  A115   1  7.027513e-02 3.278757e-03
  A32  A116   1  7.027513e-02 3.278757e-03
  A32  A117   1  7.027513e-02 3.278757e-03
  A32  A118   1  7.027513e-02 3.278757e-03
  A32  A119   1  7.027513e-02 3.278757e-03
  A32  A120   1  7.027513e-02 3.278757e-03
  A32  A121   1  7.027513e-02 3.278757e-03
  A32  A122   1  7.027513e-02 3.278757e-03
  A32  A123   1  7.027513e-02 3.278757e-03
  A32  A124   1  7.027513e-02 3.278757e-03
  A32  A125   1  7.027513e-02 3.278757e-03
  A32  A126   1  7.027513e-02 3.278757e-03
  A32  A127   1  7.027513e-02 3.278757e-03
  A32  A128   1  7.027513e-02 3.278757e-03
  A32  A129   1  7.027513e-02 3.278757e-03
  A32  A130   1  7.027513e-02 3.278757e-03
  A32  A131   1  7.027513e-02 3.278757e-03
  A32  A132   1  7.027513e-02 3.278757e-03
  A32  A133   1  7.027513e-02 3.278757e-03
  A32  A134   1  7.027513e-02 3.278757e-03
  A32  A135   1  7.027513e-02 3.278757e-03
  A33   A33   1  7.027513e-02 3.278757e-03
  A33   A34   1  7.027513e-02 3.278757e-03
  A33   A35   1  7.027513e-02 3.278757e-03
  A33   A36   1  7.027513e-02 3.278757e-03
  A33   A37   1  7.027513e-02 3.278757e-03
  A33   A38   1  7.027513e-02 3.278757e-03
  A33   A39   1  7.027513e-02 3.278757e-03
  A33   A40   1  7.027513e-02 3.278757e-03
  A33   A41   1  7.027513e-02 3.278757e-03
  A33   A42   1  7.027513e-02 3.278757e-03
  A33   A43   1  7.027513e-02 3.278757e-03
  A33   A44   1  7.027513e-02 3.278757e-03
  A33   A45   1  7.027513e-02 3.278757e-03
  A33   A46   1  7.027513e-02 3.278757e-03
  A33   A47   1  7.027513e-02 3.278757e-03
  A33   A48   1  7.027513e-02 3.278757e-03
  A33   A49   1  7.027513e-02 3.278757e-03
  A33   A50   1  7.027513e-02 3.278757e-03
  A33   A51   1  7.027513e-02 3.278757e-03
  A33   A52   1  7.027513e-02 3.278757e-03
  A33   A53   1  7.027513e-02 3.278757e-03
  A33   A54   1  7.027513e-02 3.278757e-03
  A33   A55   1  7.027513e-02 3.278757e-03
  A33   A56   1  7.027513e-02 3.278757e-03
  A33   A57   1  7.027513e-02 3.278757e-03
  A33   A58   1  7.027513e-02 3.278757e-03
  A33   A59   1  7.027513e-02 3.278757e-03
  A33   A60   1  7.027513e-02 3.278757e-03
  A33   A61   1  7.027513e-02 3.278757e-03
  A33   A62   1  7.027513e-02 3.278757e-03
  A33   A63   1  7.027513e-02 3.278757e-03
  A33   A64   1  7.027513e-02 3.278757e-03
  A33   A65   1  7.027513e-02 3.278757e-03
  A33   A66   1  7.027513e-02 3.278757e-03
  A33   A67   1  7.027513e-02 3.278757e-03
  A33   A68   1  7.027513e-02 3.278757e-03
  A33   A69   1  7.027513e-02 3.278757e-03
  A33   A70   1  7.027513e-02 3.278757e-03
  A33   A71   1  7.027513e-02 3.278757e-03
  A33   A72   1  7.027513e-02 3.278757e-03
  A33   A73   1  7.027513e-02 3.278757e-03
  A33   A74   1  7.027513e-02 3.278757e-03
  A33   A75   1  7.027513e-02 3.278757e-03
  A33   A76   1  7.027513e-02 3.278757e-03
  A33   A77   1  7.027513e-02 3.278757e-03
  A33   A78   1  7.027513e-02 3.278757e-03
  A33   A79   1  7.027513e-02 3.278757e-03
  A33   A80   1  7.027513e-02 3.278757e-03
  A33   A81   1  7.027513e-02 3.278757e-03
  A33   A82   1  7.027513e-02 3.278757e-03
  A33   A83   1  7.027513e-02 3.278757e-03
  A33   A84   1  7.027513e-02 3.278757e-03
  A33   A85   1  7.027513e-02 3.278757e-03
  A33   A86   1  7.027513e-02 3.278757e-03
  A33   A87   1  7.027513e-02 3.278757e-03
  A33   A88   1  7.027513e-02 3.278757e-03
  A33   A89   1  7.027513e-02 3.278757e-03
  A33   A90   1  7.027513e-02 3.278757e-03
  A33   A91   1  7.027513e-02 3.278757e-03
  A33   A92   1  7.027513e-02 3.278757e-03
  A33   A93   1  7.027513e-02 3.278757e-03
  A33   A94   1  7.027513e-02 3.278757e-03
  A33   A95   1  7.027513e-02 3.278757e-03
  A33   A96   1  7.027513e-02 3.278757e-03
  A33   A97   1  7.027513e-02 3.278757e-03
  A33   A98   1  7.027513e-02 3.278757e-03
  A33   A99   1  7.027513e-02 3.278757e-03
  A33  A100   1  7.027513e-02 3.278757e-03
  A33  A101   1  7.027513e-02 3.278757e-03
  A33  A102   1  7.027513e-02 3.278757e-03
  A33  A103   1  7.027513e-02 3.278757e-03
  A33  A104   1  7.027513e-02 3.278757e-03
  A33  A105   1  7.027513e-02 3.278757e-03
  A33  A106   1  7.027513e-02 3.278757e-03
  A33  A107   1  7.027513e-02 3.278757e-03
  A33  A108   1  7.027513e-02 3.278757e-03
  A33  A109   1  7.027513e-02 3.278757e-03
  A33  A110   1  7.027513e-02 3.278757e-03
  A33  A111   1  7.027513e-02 3.278757e-03
  A33  A112   1  7.027513e-02 3.278757e-03
  A33  A113   1  7.027513e-02 3.278757e-03
  A33  A114   1  7.027513e-02 3.278757e-03
  A33  A115   1  7.027513e-02 3.278757e-03
  A33  A116   1  7.027513e-02 3.278757e-03
  A33  A117   1  7.027513e-02 3.278757e-03
  A33  A118   1  7.027513e-02 3.278757e-03
  A33  A119   1  7.027513e-02 3.278757e-03
  A33  A120   1  7.027513e-02 3.278757e-03
  A33  A121   1  7.027513e-02 3.278757e-03
  A33  A122   1  7.027513e-02 3.278757e-03
  A33  A123   1  7.027513e-02 3.278757e-03
  A33  A124   1  7.027513e-02 3.278757e-03
  A33  A125   1  7.027513e-02 3.278757e-03
  A33  A126   1  7.027513e-02 3.278757e-03
  A33  A127   1  7.027513e-02 3.278757e-03
  A33  A128   1  7.027513e-02 3.278757e-03
  A33  A129   1  7.027513e-02 3.278757e-03
  A33  A130   1  7.027513e-02 3.278757e-03
  A33  A131   1  7.027513e-02 3.278757e-03
  A33  A132   1  7.027513e-02 3.278757e-03
  A33  A133   1  7.027513e-02 3.278757e-03
  A33  A134   1  7.027513e-02 3.278757e-03
  A33  A135   1  7.027513e-02 3.278757e-03
  A34   A34   1  7.027513e-02 3.278757e-03
  A34   A35   1  7.027513e-02 3.278757e-03
  A34   A36   1  7.027513e-02 3.278757e-03
  A34   A37   1  7.027513e-02 3.278757e-03
  A34   A38   1  7.027513e-02 3.278757e-03
  A34   A39   1  7.027513e-02 3.278757e-03
  A34   A40   1  7.027513e-02 3.278757e-03
  A34   A41   1  7.027513e-02 3.278757e-03
  A34   A42   1  7.027513e-02 3.278757e-03
  A34   A43   1  7.027513e-02 3.278757e-03
  A34   A44   1  7.027513e-02 3.278757e-03
  A34   A45   1  7.027513e-02 3.278757e-03
  A34   A46   1  7.027513e-02 3.278757e-03
  A34   A47   1  7.027513e-02 3.278757e-03
  A34   A48   1  7.027513e-02 3.278757e-03
  A34   A49   1  7.027513e-02 3.278757e-03
  A34   A50   1  7.027513e-02 3.278757e-03
  A34   A51   1  7.027513e-02 3.278757e-03
  A34   A52   1  7.027513e-02 3.278757e-03
  A34   A53   1  7.027513e-02 3.278757e-03
  A34   A54   1  7.027513e-02 3.278757e-03
  A34   A55   1  7.027513e-02 3.278757e-03
  A34   A56   1  7.027513e-02 3.278757e-03
  A34   A57   1  7.027513e-02 3.278757e-03
  A34   A58   1  7.027513e-02 3.278757e-03
  A34   A59   1  7.027513e-02 3.278757e-03
  A34   A60   1  7.027513e-02 3.278757e-03
  A34   A61   1  7.027513e-02 3.278757e-03
  A34   A62   1  7.027513e-02 3.278757e-03
  A34   A63   1  7.027513e-02 3.278757e-03
  A34   A64   1  7.027513e-02 3.278757e-03
  A34   A65   1  7.027513e-02 3.278757e-03
  A34   A66   1  7.027513e-02 3.278757e-03
  A34   A67   1  7.027513e-02 3.278757e-03
  A34   A68   1  7.027513e-02 3.278757e-03
  A34   A69   1  7.027513e-02 3.278757e-03
  A34   A70   1  7.027513e-02 3.278757e-03
  A34   A71   1  7.027513e-02 3.278757e-03
  A34   A72   1  7.027513e-02 3.278757e-03
  A34   A73   1  7.027513e-02 3.278757e-03
  A34   A74   1  7.027513e-02 3.278757e-03
  A34   A75   1  7.027513e-02 3.278757e-03
  A34   A76   1  7.027513e-02 3.278757e-03
  A34   A77   1  7.027513e-02 3.278757e-03
  A34   A78   1  7.027513e-02 3.278757e-03
  A34   A79   1  7.027513e-02 3.278757e-03
  A34   A80   1  7.027513e-02 3.278757e-03
  A34   A81   1  7.027513e-02 3.278757e-03
  A34   A82   1  7.027513e-02 3.278757e-03
  A34   A83   1  7.027513e-02 3.278757e-03
  A34   A84   1  7.027513e-02 3.278757e-03
  A34   A85   1  7.027513e-02 3.278757e-03
  A34   A86   1  7.027513e-02 3.278757e-03
  A34   A87   1  7.027513e-02 3.278757e-03
  A34   A88   1  7.027513e-02 3.278757e-03
  A34   A89   1  7.027513e-02 3.278757e-03
  A34   A90   1  7.027513e-02 3.278757e-03
  A34   A91   1  7.027513e-02 3.278757e-03
  A34   A92   1  7.027513e-02 3.278757e-03
  A34   A93   1  7.027513e-02 3.278757e-03
  A34   A94   1  7.027513e-02 3.278757e-03
  A34   A95   1  7.027513e-02 3.278757e-03
  A34   A96   1  7.027513e-02 3.278757e-03
  A34   A97   1  7.027513e-02 3.278757e-03
  A34   A98   1  7.027513e-02 3.278757e-03
  A34   A99   1  7.027513e-02 3.278757e-03
  A34  A100   1  7.027513e-02 3.278757e-03
  A34  A101   1  7.027513e-02 3.278757e-03
  A34  A102   1  7.027513e-02 3.278757e-03
  A34  A103   1  7.027513e-02 3.278757e-03
  A34  A104   1  7.027513e-02 3.278757e-03
  A34  A105   1  7.027513e-02 3.278757e-03
  A34  A106   1  7.027513e-02 3.278757e-03
  A34  A107   1  7.027513e-02 3.278757e-03
  A34  A108   1  7.027513e-02 3.278757e-03
  A34  A109   1  7.027513e-02 3.278757e-03
  A34  A110   1  7.027513e-02 3.278757e-03
  A34  A111   1  7.027513e-02 3.278757e-03
  A34  A112   1  7.027513e-02 3.278757e-03
  A34  A113   1  7.027513e-02 3.278757e-03
  A34  A114   1  7.027513e-02 3.278757e-03
  A34  A115   1  7.027513e-02 3.278757e-03
  A34  A116   1  7.027513e-02 3.278757e-03
  A34  A117   1  7.027513e-02 3.278757e-03
  A34  A118   1  7.027513e-02 3.278757e-03
  A34  A119   1  7.027513e-02 3.278757e-03
  A34  A120   1  7.027513e-02 3.278757e-03
  A34  A121   1  7.027513e-02 3.278757e-03
  A34  A122   1  7.027513e-02 3.278757e-03
  A34  A123   1  7.027513e-02 3.278757e-03
  A34  A124   1  7.027513e-02 3.278757e-03
  A34  A125   1  7.027513e-02 3.278757e-03
  A34  A126   1  7.027513e-02 3.278757e-03
  A34  A127   1  7.027513e-02 3.278757e-03
  A34  A128   1  7.027513e-02 3.278757e-03
  A34  A129   1  7.027513e-02 3.278757e-03
  A34  A130   1  7.027513e-02 3.278757e-03
  A34  A131   1  7.027513e-02 3.278757e-03
  A34  A132   1  7.027513e-02 3.278757e-03
  A34  A133   1  7.027513e-02 3.278757e-03
  A34  A134   1  7.027513e-02 3.278757e-03
  A34  A135   1  7.027513e-02 3.278757e-03
  A35   A35   1  7.027513e-02 3.278757e-03
  A35   A36   1  7.027513e-02 3.278757e-03
  A35   A37   1  7.027513e-02 3.278757e-03
  A35   A38   1  7.027513e-02 3.278757e-03
  A35   A39   1  7.027513e-02 3.278757e-03
  A35   A40   1  7.027513e-02 3.278757e-03
  A35   A41   1  7.027513e-02 3.278757e-03
  A35   A42   1  7.027513e-02 3.278757e-03
  A35   A43   1  7.027513e-02 3.278757e-03
  A35   A44   1  7.027513e-02 3.278757e-03
  A35   A45   1  7.027513e-02 3.278757e-03
  A35   A46   1  7.027513e-02 3.278757e-03
  A35   A47   1  7.027513e-02 3.278757e-03
  A35   A48   1  7.027513e-02 3.278757e-03
  A35   A49   1  7.027513e-02 3.278757e-03
  A35   A50   1  7.027513e-02 3.278757e-03
  A35   A51   1  7.027513e-02 3.278757e-03
  A35   A52   1  7.027513e-02 3.278757e-03
  A35   A53   1  7.027513e-02 3.278757e-03
  A35   A54   1  7.027513e-02 3.278757e-03
  A35   A55   1  7.027513e-02 3.278757e-03
  A35   A56   1  7.027513e-02 3.278757e-03
  A35   A57   1  7.027513e-02 3.278757e-03
  A35   A58   1  7.027513e-02 3.278757e-03
  A35   A59   1  7.027513e-02 3.278757e-03
  A35   A60   1  7.027513e-02 3.278757e-03
  A35   A61   1  7.027513e-02 3.278757e-03
  A35   A62   1  7.027513e-02 3.278757e-03
  A35   A63   1  7.027513e-02 3.278757e-03
  A35   A64   1  7.027513e-02 3.278757e-03
  A35   A65   1  7.027513e-02 3.278757e-03
  A35   A66   1  7.027513e-02 3.278757e-03
  A35   A67   1  7.027513e-02 3.278757e-03
  A35   A68   1  7.027513e-02 3.278757e-03
  A35   A69   1  7.027513e-02 3.278757e-03
  A35   A70   1  7.027513e-02 3.278757e-03
  A35   A71   1  7.027513e-02 3.278757e-03
  A35   A72   1  7.027513e-02 3.278757e-03
  A35   A73   1  7.027513e-02 3.278757e-03
  A35   A74   1  7.027513e-02 3.278757e-03
  A35   A75   1  7.027513e-02 3.278757e-03
  A35   A76   1  7.027513e-02 3.278757e-03
  A35   A77   1  7.027513e-02 3.278757e-03
  A35   A78   1  7.027513e-02 3.278757e-03
  A35   A79   1  7.027513e-02 3.278757e-03
  A35   A80   1  7.027513e-02 3.278757e-03
  A35   A81   1  7.027513e-02 3.278757e-03
  A35   A82   1  7.027513e-02 3.278757e-03
  A35   A83   1  7.027513e-02 3.278757e-03
  A35   A84   1  7.027513e-02 3.278757e-03
  A35   A85   1  7.027513e-02 3.278757e-03
  A35   A86   1  7.027513e-02 3.278757e-03
  A35   A87   1  7.027513e-02 3.278757e-03
  A35   A88   1  7.027513e-02 3.278757e-03
  A35   A89   1  7.027513e-02 3.278757e-03
  A35   A90   1  7.027513e-02 3.278757e-03
  A35   A91   1  7.027513e-02 3.278757e-03
  A35   A92   1  7.027513e-02 3.278757e-03
  A35   A93   1  7.027513e-02 3.278757e-03
  A35   A94   1  7.027513e-02 3.278757e-03
  A35   A95   1  7.027513e-02 3.278757e-03
  A35   A96   1  7.027513e-02 3.278757e-03
  A35   A97   1  7.027513e-02 3.278757e-03
  A35   A98   1  7.027513e-02 3.278757e-03
  A35   A99   1  7.027513e-02 3.278757e-03
  A35  A100   1  7.027513e-02 3.278757e-03
  A35  A101   1  7.027513e-02 3.278757e-03
  A35  A102   1  7.027513e-02 3.278757e-03
  A35  A103   1  7.027513e-02 3.278757e-03
  A35  A104   1  7.027513e-02 3.278757e-03
  A35  A105   1  7.027513e-02 3.278757e-03
  A35  A106   1  7.027513e-02 3.278757e-03
  A35  A107   1  7.027513e-02 3.278757e-03
  A35  A108   1  7.027513e-02 3.278757e-03
  A35  A109   1  7.027513e-02 3.278757e-03
  A35  A110   1  7.027513e-02 3.278757e-03
  A35  A111   1  7.027513e-02 3.278757e-03
  A35  A112   1  7.027513e-02 3.278757e-03
  A35  A113   1  7.027513e-02 3.278757e-03
  A35  A114   1  7.027513e-02 3.278757e-03
  A35  A115   1  7.027513e-02 3.278757e-03
  A35  A116   1  7.027513e-02 3.278757e-03
  A35  A117   1  7.027513e-02 3.278757e-03
  A35  A118   1  7.027513e-02 3.278757e-03
  A35  A119   1  7.027513e-02 3.278757e-03
  A35  A120   1  7.027513e-02 3.278757e-03
  A35  A121   1  7.027513e-02 3.278757e-03
  A35  A122   1  7.027513e-02 3.278757e-03
  A35  A123   1  7.027513e-02 3.278757e-03
  A35  A124   1  7.027513e-02 3.278757e-03
  A35  A125   1  7.027513e-02 3.278757e-03
  A35  A126   1  7.027513e-02 3.278757e-03
  A35  A127   1  7.027513e-02 3.278757e-03
  A35  A128   1  7.027513e-02 3.278757e-03
  A35  A129   1  7.027513e-02 3.278757e-03
  A35  A130   1  7.027513e-02 3.278757e-03
  A35  A131   1  7.027513e-02 3.278757e-03
  A35  A132   1  7.027513e-02 3.278757e-03
  A35  A133   1  7.027513e-02 3.278757e-03
  A35  A134   1  7.027513e-02 3.278757e-03
  A35  A135   1  7.027513e-02 3.278757e-03
  A36   A36   1  7.027513e-02 3.278757e-03
  A36   A37   1  7.027513e-02 3.278757e-03
  A36   A38   1  7.027513e-02 3.278757e-03
  A36   A39   1  7.027513e-02 3.278757e-03
  A36   A40   1  7.027513e-02 3.278757e-03
  A36   A41   1  7.027513e-02 3.278757e-03
  A36   A42   1  7.027513e-02 3.278757e-03
  A36   A43   1  7.027513e-02 3.278757e-03
  A36   A44   1  7.027513e-02 3.278757e-03
  A36   A45   1  7.027513e-02 3.278757e-03
  A36   A46   1  7.027513e-02 3.278757e-03
  A36   A47   1  7.027513e-02 3.278757e-03
  A36   A48   1  7.027513e-02 3.278757e-03
  A36   A49   1  7.027513e-02 3.278757e-03
  A36   A50   1  7.027513e-02 3.278757e-03
  A36   A51   1  7.027513e-02 3.278757e-03
  A36   A52   1  7.027513e-02 3.278757e-03
  A36   A53   1  7.027513e-02 3.278757e-03
  A36   A54   1  7.027513e-02 3.278757e-03
  A36   A55   1  7.027513e-02 3.278757e-03
  A36   A56   1  7.027513e-02 3.278757e-03
  A36   A57   1  7.027513e-02 3.278757e-03
  A36   A58   1  7.027513e-02 3.278757e-03
  A36   A59   1  7.027513e-02 3.278757e-03
  A36   A60   1  7.027513e-02 3.278757e-03
  A36   A61   1  7.027513e-02 3.278757e-03
  A36   A62   1  7.027513e-02 3.278757e-03
  A36   A63   1  7.027513e-02 3.278757e-03
  A36   A64   1  7.027513e-02 3.278757e-03
  A36   A65   1  7.027513e-02 3.278757e-03
  A36   A66   1  7.027513e-02 3.278757e-03
  A36   A67   1  7.027513e-02 3.278757e-03
  A36   A68   1  7.027513e-02 3.278757e-03
  A36   A69   1  7.027513e-02 3.278757e-03
  A36   A70   1  7.027513e-02 3.278757e-03
  A36   A71   1  7.027513e-02 3.278757e-03
  A36   A72   1  7.027513e-02 3.278757e-03
  A36   A73   1  7.027513e-02 3.278757e-03
  A36   A74   1  7.027513e-02 3.278757e-03
  A36   A75   1  7.027513e-02 3.278757e-03
  A36   A76   1  7.027513e-02 3.278757e-03
  A36   A77   1  7.027513e-02 3.278757e-03
  A36   A78   1  7.027513e-02 3.278757e-03
  A36   A79   1  7.027513e-02 3.278757e-03
  A36   A80   1  7.027513e-02 3.278757e-03
  A36   A81   1  7.027513e-02 3.278757e-03
  A36   A82   1  7.027513e-02 3.278757e-03
  A36   A83   1  7.027513e-02 3.278757e-03
  A36   A84   1  7.027513e-02 3.278757e-03
  A36   A85   1  7.027513e-02 3.278757e-03
  A36   A86   1  7.027513e-02 3.278757e-03
  A36   A87   1  7.027513e-02 3.278757e-03
  A36   A88   1  7.027513e-02 3.278757e-03
  A36   A89   1  7.027513e-02 3.278757e-03
  A36   A90   1  7.027513e-02 3.278757e-03
  A36   A91   1  7.027513e-02 3.278757e-03
  A36   A92   1  7.027513e-02 3.278757e-03
  A36   A93   1  7.027513e-02 3.278757e-03
  A36   A94   1  7.027513e-02 3.278757e-03
  A36   A95   1  7.027513e-02 3.278757e-03
  A36   A96   1  7.027513e-02 3.278757e-03
  A36   A97   1  7.027513e-02 3.278757e-03
  A36   A98   1  7.027513e-02 3.278757e-03
  A36   A99   1  7.027513e-02 3.278757e-03
  A36  A100   1  7.027513e-02 3.278757e-03
  A36  A101   1  7.027513e-02 3.278757e-03
  A36  A102   1  7.027513e-02 3.278757e-03
  A36  A103   1  7.027513e-02 3.278757e-03
  A36  A104   1  7.027513e-02 3.278757e-03
  A36  A105   1  7.027513e-02 3.278757e-03
  A36  A106   1  7.027513e-02 3.278757e-03
  A36  A107   1  7.027513e-02 3.278757e-03
  A36  A108   1  7.027513e-02 3.278757e-03
  A36  A109   1  7.027513e-02 3.278757e-03
  A36  A110   1  7.027513e-02 3.278757e-03
  A36  A111   1  7.027513e-02 3.278757e-03
  A36  A112   1  7.027513e-02 3.278757e-03
  A36  A113   1  7.027513e-02 3.278757e-03
  A36  A114   1  7.027513e-02 3.278757e-03
  A36  A115   1  7.027513e-02 3.278757e-03
  A36  A116   1  7.027513e-02 3.278757e-03
  A36  A117   1  7.027513e-02 3.278757e-03
  A36  A118   1  7.027513e-02 3.278757e-03
  A36  A119   1  7.027513e-02 3.278757e-03
  A36  A120   1  7.027513e-02 3.278757e-03
  A36  A121   1  7.027513e-02 3.278757e-03
  A36  A122   1  7.027513e-02 3.278757e-03
  A36  A123   1  7.027513e-02 3.278757e-03
  A36  A124   1  7.027513e-02 3.278757e-03
  A36  A125   1  7.027513e-02 3.278757e-03
  A36  A126   1  7.027513e-02 3.278757e-03
  A36  A127   1  7.027513e-02 3.278757e-03
  A36  A128   1  7.027513e-02 3.278757e-03
  A36  A129   1  7.027513e-02 3.278757e-03
  A36  A130   1  7.027513e-02 3.278757e-03
  A36  A131   1  7.027513e-02 3.278757e-03
  A36  A132   1  7.027513e-02 3.278757e-03
  A36  A133   1  7.027513e-02 3.278757e-03
  A36  A134   1  7.027513e-02 3.278757e-03
  A36  A135   1  7.027513e-02 3.278757e-03
  A37   A37   1  7.027513e-02 3.278757e-03
  A37   A38   1  7.027513e-02 3.278757e-03
  A37   A39   1  7.027513e-02 3.278757e-03
  A37   A40   1  7.027513e-02 3.278757e-03
  A37   A41   1  7.027513e-02 3.278757e-03
  A37   A42   1  7.027513e-02 3.278757e-03
  A37   A43   1  7.027513e-02 3.278757e-03
  A37   A44   1  7.027513e-02 3.278757e-03
  A37   A45   1  7.027513e-02 3.278757e-03
  A37   A46   1  7.027513e-02 3.278757e-03
  A37   A47   1  7.027513e-02 3.278757e-03
  A37   A48   1  7.027513e-02 3.278757e-03
  A37   A49   1  7.027513e-02 3.278757e-03
  A37   A50   1  7.027513e-02 3.278757e-03
  A37   A51   1  7.027513e-02 3.278757e-03
  A37   A52   1  7.027513e-02 3.278757e-03
  A37   A53   1  7.027513e-02 3.278757e-03
  A37   A54   1  7.027513e-02 3.278757e-03
  A37   A55   1  7.027513e-02 3.278757e-03
  A37   A56   1  7.027513e-02 3.278757e-03
  A37   A57   1  7.027513e-02 3.278757e-03
  A37   A58   1  7.027513e-02 3.278757e-03
  A37   A59   1  7.027513e-02 3.278757e-03
  A37   A60   1  7.027513e-02 3.278757e-03
  A37   A61   1  7.027513e-02 3.278757e-03
  A37   A62   1  7.027513e-02 3.278757e-03
  A37   A63   1  7.027513e-02 3.278757e-03
  A37   A64   1  7.027513e-02 3.278757e-03
  A37   A65   1  7.027513e-02 3.278757e-03
  A37   A66   1  7.027513e-02 3.278757e-03
  A37   A67   1  7.027513e-02 3.278757e-03
  A37   A68   1  7.027513e-02 3.278757e-03
  A37   A69   1  7.027513e-02 3.278757e-03
  A37   A70   1  7.027513e-02 3.278757e-03
  A37   A71   1  7.027513e-02 3.278757e-03
  A37   A72   1  7.027513e-02 3.278757e-03
  A37   A73   1  7.027513e-02 3.278757e-03
  A37   A74   1  7.027513e-02 3.278757e-03
  A37   A75   1  7.027513e-02 3.278757e-03
  A37   A76   1  7.027513e-02 3.278757e-03
  A37   A77   1  7.027513e-02 3.278757e-03
  A37   A78   1  7.027513e-02 3.278757e-03
  A37   A79   1  7.027513e-02 3.278757e-03
  A37   A80   1  7.027513e-02 3.278757e-03
  A37   A81   1  7.027513e-02 3.278757e-03
  A37   A82   1  7.027513e-02 3.278757e-03
  A37   A83   1  7.027513e-02 3.278757e-03
  A37   A84   1  7.027513e-02 3.278757e-03
  A37   A85   1  7.027513e-02 3.278757e-03
  A37   A86   1  7.027513e-02 3.278757e-03
  A37   A87   1  7.027513e-02 3.278757e-03
  A37   A88   1  7.027513e-02 3.278757e-03
  A37   A89   1  7.027513e-02 3.278757e-03
  A37   A90   1  7.027513e-02 3.278757e-03
  A37   A91   1  7.027513e-02 3.278757e-03
  A37   A92   1  7.027513e-02 3.278757e-03
  A37   A93   1  7.027513e-02 3.278757e-03
  A37   A94   1  7.027513e-02 3.278757e-03
  A37   A95   1  7.027513e-02 3.278757e-03
  A37   A96   1  7.027513e-02 3.278757e-03
  A37   A97   1  7.027513e-02 3.278757e-03
  A37   A98   1  7.027513e-02 3.278757e-03
  A37   A99   1  7.027513e-02 3.278757e-03
  A37  A100   1  7.027513e-02 3.278757e-03
  A37  A101   1  7.027513e-02 3.278757e-03
  A37  A102   1  7.027513e-02 3.278757e-03
  A37  A103   1  7.027513e-02 3.278757e-03
  A37  A104   1  7.027513e-02 3.278757e-03
  A37  A105   1  7.027513e-02 3.278757e-03
  A37  A106   1  7.027513e-02 3.278757e-03
  A37  A107   1  7.027513e-02 3.278757e-03
  A37  A108   1  7.027513e-02 3.278757e-03
  A37  A109   1  7.027513e-02 3.278757e-03
  A37  A110   1  7.027513e-02 3.278757e-03
  A37  A111   1  7.027513e-02 3.278757e-03
  A37  A112   1  7.027513e-02 3.278757e-03
  A37  A113   1  7.027513e-02 3.278757e-03
  A37  A114   1  7.027513e-02 3.278757e-03
  A37  A115   1  7.027513e-02 3.278757e-03
  A37  A116   1  7.027513e-02 3.278757e-03
  A37  A117   1  7.027513e-02 3.278757e-03
  A37  A118   1  7.027513e-02 3.278757e-03
  A37  A119   1  7.027513e-02 3.278757e-03
  A37  A120   1  7.027513e-02 3.278757e-03
  A37  A121   1  7.027513e-02 3.278757e-03
  A37  A122   1  7.027513e-02 3.278757e-03
  A37  A123   1  7.027513e-02 3.278757e-03
  A37  A124   1  7.027513e-02 3.278757e-03
  A37  A125   1  7.027513e-02 3.278757e-03
  A37  A126   1  7.027513e-02 3.278757e-03
  A37  A127   1  7.027513e-02 3.278757e-03
  A37  A128   1  7.027513e-02 3.278757e-03
  A37  A129   1  7.027513e-02 3.278757e-03
  A37  A130   1  7.027513e-02 3.278757e-03
  A37  A131   1  7.027513e-02 3.278757e-03
  A37  A132   1  7.027513e-02 3.278757e-03
  A37  A133   1  7.027513e-02 3.278757e-03
  A37  A134   1  7.027513e-02 3.278757e-03
  A37  A135   1  7.027513e-02 3.278757e-03
  A38   A38   1  7.027513e-02 3.278757e-03
  A38   A39   1  7.027513e-02 3.278757e-03
  A38   A40   1  7.027513e-02 3.278757e-03
  A38   A41   1  7.027513e-02 3.278757e-03
  A38   A42   1  7.027513e-02 3.278757e-03
  A38   A43   1  7.027513e-02 3.278757e-03
  A38   A44   1  7.027513e-02 3.278757e-03
  A38   A45   1  7.027513e-02 3.278757e-03
  A38   A46   1  7.027513e-02 3.278757e-03
  A38   A47   1  7.027513e-02 3.278757e-03
  A38   A48   1  7.027513e-02 3.278757e-03
  A38   A49   1  7.027513e-02 3.278757e-03
  A38   A50   1  7.027513e-02 3.278757e-03
  A38   A51   1  7.027513e-02 3.278757e-03
  A38   A52   1  7.027513e-02 3.278757e-03
  A38   A53   1  7.027513e-02 3.278757e-03
  A38   A54   1  7.027513e-02 3.278757e-03
  A38   A55   1  7.027513e-02 3.278757e-03
  A38   A56   1  7.027513e-02 3.278757e-03
  A38   A57   1  7.027513e-02 3.278757e-03
  A38   A58   1  7.027513e-02 3.278757e-03
  A38   A59   1  7.027513e-02 3.278757e-03
  A38   A60   1  7.027513e-02 3.278757e-03
  A38   A61   1  7.027513e-02 3.278757e-03
  A38   A62   1  7.027513e-02 3.278757e-03
  A38   A63   1  7.027513e-02 3.278757e-03
  A38   A64   1  7.027513e-02 3.278757e-03
  A38   A65   1  7.027513e-02 3.278757e-03
  A38   A66   1  7.027513e-02 3.278757e-03
  A38   A67   1  7.027513e-02 3.278757e-03
  A38   A68   1  7.027513e-02 3.278757e-03
  A38   A69   1  7.027513e-02 3.278757e-03
  A38   A70   1  7.027513e-02 3.278757e-03
  A38   A71   1  7.027513e-02 3.278757e-03
  A38   A72   1  7.027513e-02 3.278757e-03
  A38   A73   1  7.027513e-02 3.278757e-03
  A38   A74   1  7.027513e-02 3.278757e-03
  A38   A75   1  7.027513e-02 3.278757e-03
  A38   A76   1  7.027513e-02 3.278757e-03
  A38   A77   1  7.027513e-02 3.278757e-03
  A38   A78   1  7.027513e-02 3.278757e-03
  A38   A79   1  7.027513e-02 3.278757e-03
  A38   A80   1  7.027513e-02 3.278757e-03
  A38   A81   1  7.027513e-02 3.278757e-03
  A38   A82   1  7.027513e-02 3.278757e-03
  A38   A83   1  7.027513e-02 3.278757e-03
  A38   A84   1  7.027513e-02 3.278757e-03
  A38   A85   1  7.027513e-02 3.278757e-03
  A38   A86   1  7.027513e-02 3.278757e-03
  A38   A87   1  7.027513e-02 3.278757e-03
  A38   A88   1  7.027513e-02 3.278757e-03
  A38   A89   1  7.027513e-02 3.278757e-03
  A38   A90   1  7.027513e-02 3.278757e-03
  A38   A91   1  7.027513e-02 3.278757e-03
  A38   A92   1  7.027513e-02 3.278757e-03
  A38   A93   1  7.027513e-02 3.278757e-03
  A38   A94   1  7.027513e-02 3.278757e-03
  A38   A95   1  7.027513e-02 3.278757e-03
  A38   A96   1  7.027513e-02 3.278757e-03
  A38   A97   1  7.027513e-02 3.278757e-03
  A38   A98   1  7.027513e-02 3.278757e-03
  A38   A99   1  7.027513e-02 3.278757e-03
  A38  A100   1  7.027513e-02 3.278757e-03
  A38  A101   1  7.027513e-02 3.278757e-03
  A38  A102   1  7.027513e-02 3.278757e-03
  A38  A103   1  7.027513e-02 3.278757e-03
  A38  A104   1  7.027513e-02 3.278757e-03
  A38  A105   1  7.027513e-02 3.278757e-03
  A38  A106   1  7.027513e-02 3.278757e-03
  A38  A107   1  7.027513e-02 3.278757e-03
  A38  A108   1  7.027513e-02 3.278757e-03
  A38  A109   1  7.027513e-02 3.278757e-03
  A38  A110   1  7.027513e-02 3.278757e-03
  A38  A111   1  7.027513e-02 3.278757e-03
  A38  A112   1  7.027513e-02 3.278757e-03
  A38  A113   1  7.027513e-02 3.278757e-03
  A38  A114   1  7.027513e-02 3.278757e-03
  A38  A115   1  7.027513e-02 3.278757e-03
  A38  A116   1  7.027513e-02 3.278757e-03
  A38  A117   1  7.027513e-02 3.278757e-03
  A38  A118   1  7.027513e-02 3.278757e-03
  A38  A119   1  7.027513e-02 3.278757e-03
  A38  A120   1  7.027513e-02 3.278757e-03
  A38  A121   1  7.027513e-02 3.278757e-03
  A38  A122   1  7.027513e-02 3.278757e-03
  A38  A123   1  7.027513e-02 3.278757e-03
  A38  A124   1  7.027513e-02 3.278757e-03
  A38  A125   1  7.027513e-02 3.278757e-03
  A38  A126   1  7.027513e-02 3.278757e-03
  A38  A127   1  7.027513e-02 3.278757e-03
  A38  A128   1  7.027513e-02 3.278757e-03
  A38  A129   1  7.027513e-02 3.278757e-03
  A38  A130   1  7.027513e-02 3.278757e-03
  A38  A131   1  7.027513e-02 3.278757e-03
  A38  A132   1  7.027513e-02 3.278757e-03
  A38  A133   1  7.027513e-02 3.278757e-03
  A38  A134   1  7.027513e-02 3.278757e-03
  A38  A135   1  7.027513e-02 3.278757e-03
  A39   A39   1  7.027513e-02 3.278757e-03
  A39   A40   1  7.027513e-02 3.278757e-03
  A39   A41   1  7.027513e-02 3.278757e-03
  A39   A42   1  7.027513e-02 3.278757e-03
  A39   A43   1  7.027513e-02 3.278757e-03
  A39   A44   1  7.027513e-02 3.278757e-03
  A39   A45   1  7.027513e-02 3.278757e-03
  A39   A46   1  7.027513e-02 3.278757e-03
  A39   A47   1  7.027513e-02 3.278757e-03
  A39   A48   1  7.027513e-02 3.278757e-03
  A39   A49   1  7.027513e-02 3.278757e-03
  A39   A50   1  7.027513e-02 3.278757e-03
  A39   A51   1  7.027513e-02 3.278757e-03
  A39   A52   1  7.027513e-02 3.278757e-03
  A39   A53   1  7.027513e-02 3.278757e-03
  A39   A54   1  7.027513e-02 3.278757e-03
  A39   A55   1  7.027513e-02 3.278757e-03
  A39   A56   1  7.027513e-02 3.278757e-03
  A39   A57   1  7.027513e-02 3.278757e-03
  A39   A58   1  7.027513e-02 3.278757e-03
  A39   A59   1  7.027513e-02 3.278757e-03
  A39   A60   1  7.027513e-02 3.278757e-03
  A39   A61   1  7.027513e-02 3.278757e-03
  A39   A62   1  7.027513e-02 3.278757e-03
  A39   A63   1  7.027513e-02 3.278757e-03
  A39   A64   1  7.027513e-02 3.278757e-03
  A39   A65   1  7.027513e-02 3.278757e-03
  A39   A66   1  7.027513e-02 3.278757e-03
  A39   A67   1  7.027513e-02 3.278757e-03
  A39   A68   1  7.027513e-02 3.278757e-03
  A39   A69   1  7.027513e-02 3.278757e-03
  A39   A70   1  7.027513e-02 3.278757e-03
  A39   A71   1  7.027513e-02 3.278757e-03
  A39   A72   1  7.027513e-02 3.278757e-03
  A39   A73   1  7.027513e-02 3.278757e-03
  A39   A74   1  7.027513e-02 3.278757e-03
  A39   A75   1  7.027513e-02 3.278757e-03
  A39   A76   1  7.027513e-02 3.278757e-03
  A39   A77   1  7.027513e-02 3.278757e-03
  A39   A78   1  7.027513e-02 3.278757e-03
  A39   A79   1  7.027513e-02 3.278757e-03
  A39   A80   1  7.027513e-02 3.278757e-03
  A39   A81   1  7.027513e-02 3.278757e-03
  A39   A82   1  7.027513e-02 3.278757e-03
  A39   A83   1  7.027513e-02 3.278757e-03
  A39   A84   1  7.027513e-02 3.278757e-03
  A39   A85   1  7.027513e-02 3.278757e-03
  A39   A86   1  7.027513e-02 3.278757e-03
  A39   A87   1  7.027513e-02 3.278757e-03
  A39   A88   1  7.027513e-02 3.278757e-03
  A39   A89   1  7.027513e-02 3.278757e-03
  A39   A90   1  7.027513e-02 3.278757e-03
  A39   A91   1  7.027513e-02 3.278757e-03
  A39   A92   1  7.027513e-02 3.278757e-03
  A39   A93   1  7.027513e-02 3.278757e-03
  A39   A94   1  7.027513e-02 3.278757e-03
  A39   A95   1  7.027513e-02 3.278757e-03
  A39   A96   1  7.027513e-02 3.278757e-03
  A39   A97   1  7.027513e-02 3.278757e-03
  A39   A98   1  7.027513e-02 3.278757e-03
  A39   A99   1  7.027513e-02 3.278757e-03
  A39  A100   1  7.027513e-02 3.278757e-03
  A39  A101   1  7.027513e-02 3.278757e-03
  A39  A102   1  7.027513e-02 3.278757e-03
  A39  A103   1  7.027513e-02 3.278757e-03
  A39  A104   1  7.027513e-02 3.278757e-03
  A39  A105   1  7.027513e-02 3.278757e-03
  A39  A106   1  7.027513e-02 3.278757e-03
  A39  A107   1  7.027513e-02 3.278757e-03
  A39  A108   1  7.027513e-02 3.278757e-03
  A39  A109   1  7.027513e-02 3.278757e-03
  A39  A110   1  7.027513e-02 3.278757e-03
  A39  A111   1  7.027513e-02 3.278757e-03
  A39  A112   1  7.027513e-02 3.278757e-03
  A39  A113   1  7.027513e-02 3.278757e-03
  A39  A114   1  7.027513e-02 3.278757e-03
  A39  A115   1  7.027513e-02 3.278757e-03
  A39  A116   1  7.027513e-02 3.278757e-03
  A39  A117   1  7.027513e-02 3.278757e-03
  A39  A118   1  7.027513e-02 3.278757e-03
  A39  A119   1  7.027513e-02 3.278757e-03
  A39  A120   1  7.027513e-02 3.278757e-03
  A39  A121   1  7.027513e-02 3.278757e-03
  A39  A122   1  7.027513e-02 3.278757e-03
  A39  A123   1  7.027513e-02 3.278757e-03
  A39  A124   1  7.027513e-02 3.278757e-03
  A39  A125   1  7.027513e-02 3.278757e-03
  A39  A126   1  7.027513e-02 3.278757e-03
  A39  A127   1  7.027513e-02 3.278757e-03
  A39  A128   1  7.027513e-02 3.278757e-03
  A39  A129   1  7.027513e-02 3.278757e-03
  A39  A130   1  7.027513e-02 3.278757e-03
  A39  A131   1  7.027513e-02 3.278757e-03
  A39  A132   1  7.027513e-02 3.278757e-03
  A39  A133   1  7.027513e-02 3.278757e-03
  A39  A134   1  7.027513e-02 3.278757e-03
  A39  A135   1  7.027513e-02 3.278757e-03
  A40   A40   1  7.027513e-02 3.278757e-03
  A40   A41   1  7.027513e-02 3.278757e-03
  A40   A42   1  7.027513e-02 3.278757e-03
  A40   A43   1  7.027513e-02 3.278757e-03
  A40   A44   1  7.027513e-02 3.278757e-03
  A40   A45   1  7.027513e-02 3.278757e-03
  A40   A46   1  7.027513e-02 3.278757e-03
  A40   A47   1  7.027513e-02 3.278757e-03
  A40   A48   1  7.027513e-02 3.278757e-03
  A40   A49   1  7.027513e-02 3.278757e-03
  A40   A50   1  7.027513e-02 3.278757e-03
  A40   A51   1  7.027513e-02 3.278757e-03
  A40   A52   1  7.027513e-02 3.278757e-03
  A40   A53   1  7.027513e-02 3.278757e-03
  A40   A54   1  7.027513e-02 3.278757e-03
  A40   A55   1  7.027513e-02 3.278757e-03
  A40   A56   1  7.027513e-02 3.278757e-03
  A40   A57   1  7.027513e-02 3.278757e-03
  A40   A58   1  7.027513e-02 3.278757e-03
  A40   A59   1  7.027513e-02 3.278757e-03
  A40   A60   1  7.027513e-02 3.278757e-03
  A40   A61   1  7.027513e-02 3.278757e-03
  A40   A62   1  7.027513e-02 3.278757e-03
  A40   A63   1  7.027513e-02 3.278757e-03
  A40   A64   1  7.027513e-02 3.278757e-03
  A40   A65   1  7.027513e-02 3.278757e-03
  A40   A66   1  7.027513e-02 3.278757e-03
  A40   A67   1  7.027513e-02 3.278757e-03
  A40   A68   1  7.027513e-02 3.278757e-03
  A40   A69   1  7.027513e-02 3.278757e-03
  A40   A70   1  7.027513e-02 3.278757e-03
  A40   A71   1  7.027513e-02 3.278757e-03
  A40   A72   1  7.027513e-02 3.278757e-03
  A40   A73   1  7.027513e-02 3.278757e-03
  A40   A74   1  7.027513e-02 3.278757e-03
  A40   A75   1  7.027513e-02 3.278757e-03
  A40   A76   1  7.027513e-02 3.278757e-03
  A40   A77   1  7.027513e-02 3.278757e-03
  A40   A78   1  7.027513e-02 3.278757e-03
  A40   A79   1  7.027513e-02 3.278757e-03
  A40   A80   1  7.027513e-02 3.278757e-03
  A40   A81   1  7.027513e-02 3.278757e-03
  A40   A82   1  7.027513e-02 3.278757e-03
  A40   A83   1  7.027513e-02 3.278757e-03
  A40   A84   1  7.027513e-02 3.278757e-03
  A40   A85   1  7.027513e-02 3.278757e-03
  A40   A86   1  7.027513e-02 3.278757e-03
  A40   A87   1  7.027513e-02 3.278757e-03
  A40   A88   1  7.027513e-02 3.278757e-03
  A40   A89   1  7.027513e-02 3.278757e-03
  A40   A90   1  7.027513e-02 3.278757e-03
  A40   A91   1  7.027513e-02 3.278757e-03
  A40   A92   1  7.027513e-02 3.278757e-03
  A40   A93   1  7.027513e-02 3.278757e-03
  A40   A94   1  7.027513e-02 3.278757e-03
  A40   A95   1  7.027513e-02 3.278757e-03
  A40   A96   1  7.027513e-02 3.278757e-03
  A40   A97   1  7.027513e-02 3.278757e-03
  A40   A98   1  7.027513e-02 3.278757e-03
  A40   A99   1  7.027513e-02 3.278757e-03
  A40  A100   1  7.027513e-02 3.278757e-03
  A40  A101   1  7.027513e-02 3.278757e-03
  A40  A102   1  7.027513e-02 3.278757e-03
  A40  A103   1  7.027513e-02 3.278757e-03
  A40  A104   1  7.027513e-02 3.278757e-03
  A40  A105   1  7.027513e-02 3.278757e-03
  A40  A106   1  7.027513e-02 3.278757e-03
  A40  A107   1  7.027513e-02 3.278757e-03
  A40  A108   1  7.027513e-02 3.278757e-03
  A40  A109   1  7.027513e-02 3.278757e-03
  A40  A110   1  7.027513e-02 3.278757e-03
  A40  A111   1  7.027513e-02 3.278757e-03
  A40  A112   1  7.027513e-02 3.278757e-03
  A40  A113   1  7.027513e-02 3.278757e-03
  A40  A114   1  7.027513e-02 3.278757e-03
  A40  A115   1  7.027513e-02 3.278757e-03
  A40  A116   1  7.027513e-02 3.278757e-03
  A40  A117   1  7.027513e-02 3.278757e-03
  A40  A118   1  7.027513e-02 3.278757e-03
  A40  A119   1  7.027513e-02 3.278757e-03
  A40  A120   1  7.027513e-02 3.278757e-03
  A40  A121   1  7.027513e-02 3.278757e-03
  A40  A122   1  7.027513e-02 3.278757e-03
  A40  A123   1  7.027513e-02 3.278757e-03
  A40  A124   1  7.027513e-02 3.278757e-03
  A40  A125   1  7.027513e-02 3.278757e-03
  A40  A126   1  7.027513e-02 3.278757e-03
  A40  A127   1  7.027513e-02 3.278757e-03
  A40  A128   1  7.027513e-02 3.278757e-03
  A40  A129   1  7.027513e-02 3.278757e-03
  A40  A130   1  7.027513e-02 3.278757e-03
  A40  A131   1  7.027513e-02 3.278757e-03
  A40  A132   1  7.027513e-02 3.278757e-03
  A40  A133   1  7.027513e-02 3.278757e-03
  A40  A134   1  7.027513e-02 3.278757e-03
  A40  A135   1  7.027513e-02 3.278757e-03
  A41   A41   1  7.027513e-02 3.278757e-03
  A41   A42   1  7.027513e-02 3.278757e-03
  A41   A43   1  7.027513e-02 3.278757e-03
  A41   A44   1  7.027513e-02 3.278757e-03
  A41   A45   1  7.027513e-02 3.278757e-03
  A41   A46   1  7.027513e-02 3.278757e-03
  A41   A47   1  7.027513e-02 3.278757e-03
  A41   A48   1  7.027513e-02 3.278757e-03
  A41   A49   1  7.027513e-02 3.278757e-03
  A41   A50   1  7.027513e-02 3.278757e-03
  A41   A51   1  7.027513e-02 3.278757e-03
  A41   A52   1  7.027513e-02 3.278757e-03
  A41   A53   1  7.027513e-02 3.278757e-03
  A41   A54   1  7.027513e-02 3.278757e-03
  A41   A55   1  7.027513e-02 3.278757e-03
  A41   A56   1  7.027513e-02 3.278757e-03
  A41   A57   1  7.027513e-02 3.278757e-03
  A41   A58   1  7.027513e-02 3.278757e-03
  A41   A59   1  7.027513e-02 3.278757e-03
  A41   A60   1  7.027513e-02 3.278757e-03
  A41   A61   1  7.027513e-02 3.278757e-03
  A41   A62   1  7.027513e-02 3.278757e-03
  A41   A63   1  7.027513e-02 3.278757e-03
  A41   A64   1  7.027513e-02 3.278757e-03
  A41   A65   1  7.027513e-02 3.278757e-03
  A41   A66   1  7.027513e-02 3.278757e-03
  A41   A67   1  7.027513e-02 3.278757e-03
  A41   A68   1  7.027513e-02 3.278757e-03
  A41   A69   1  7.027513e-02 3.278757e-03
  A41   A70   1  7.027513e-02 3.278757e-03
  A41   A71   1  7.027513e-02 3.278757e-03
  A41   A72   1  7.027513e-02 3.278757e-03
  A41   A73   1  7.027513e-02 3.278757e-03
  A41   A74   1  7.027513e-02 3.278757e-03
  A41   A75   1  7.027513e-02 3.278757e-03
  A41   A76   1  7.027513e-02 3.278757e-03
  A41   A77   1  7.027513e-02 3.278757e-03
  A41   A78   1  7.027513e-02 3.278757e-03
  A41   A79   1  7.027513e-02 3.278757e-03
  A41   A80   1  7.027513e-02 3.278757e-03
  A41   A81   1  7.027513e-02 3.278757e-03
  A41   A82   1  7.027513e-02 3.278757e-03
  A41   A83   1  7.027513e-02 3.278757e-03
  A41   A84   1  7.027513e-02 3.278757e-03
  A41   A85   1  7.027513e-02 3.278757e-03
  A41   A86   1  7.027513e-02 3.278757e-03
  A41   A87   1  7.027513e-02 3.278757e-03
  A41   A88   1  7.027513e-02 3.278757e-03
  A41   A89   1  7.027513e-02 3.278757e-03
  A41   A90   1  7.027513e-02 3.278757e-03
  A41   A91   1  7.027513e-02 3.278757e-03
  A41   A92   1  7.027513e-02 3.278757e-03
  A41   A93   1  7.027513e-02 3.278757e-03
  A41   A94   1  7.027513e-02 3.278757e-03
  A41   A95   1  7.027513e-02 3.278757e-03
  A41   A96   1  7.027513e-02 3.278757e-03
  A41   A97   1  7.027513e-02 3.278757e-03
  A41   A98   1  7.027513e-02 3.278757e-03
  A41   A99   1  7.027513e-02 3.278757e-03
  A41  A100   1  7.027513e-02 3.278757e-03
  A41  A101   1  7.027513e-02 3.278757e-03
  A41  A102   1  7.027513e-02 3.278757e-03
  A41  A103   1  7.027513e-02 3.278757e-03
  A41  A104   1  7.027513e-02 3.278757e-03
  A41  A105   1  7.027513e-02 3.278757e-03
  A41  A106   1  7.027513e-02 3.278757e-03
  A41  A107   1  7.027513e-02 3.278757e-03
  A41  A108   1  7.027513e-02 3.278757e-03
  A41  A109   1  7.027513e-02 3.278757e-03
  A41  A110   1  7.027513e-02 3.278757e-03
  A41  A111   1  7.027513e-02 3.278757e-03
  A41  A112   1  7.027513e-02 3.278757e-03
  A41  A113   1  7.027513e-02 3.278757e-03
  A41  A114   1  7.027513e-02 3.278757e-03
  A41  A115   1  7.027513e-02 3.278757e-03
  A41  A116   1  7.027513e-02 3.278757e-03
  A41  A117   1  7.027513e-02 3.278757e-03
  A41  A118   1  7.027513e-02 3.278757e-03
  A41  A119   1  7.027513e-02 3.278757e-03
  A41  A120   1  7.027513e-02 3.278757e-03
  A41  A121   1  7.027513e-02 3.278757e-03
  A41  A122   1  7.027513e-02 3.278757e-03
  A41  A123   1  7.027513e-02 3.278757e-03
  A41  A124   1  7.027513e-02 3.278757e-03
  A41  A125   1  7.027513e-02 3.278757e-03
  A41  A126   1  7.027513e-02 3.278757e-03
  A41  A127   1  7.027513e-02 3.278757e-03
  A41  A128   1  7.027513e-02 3.278757e-03
  A41  A129   1  7.027513e-02 3.278757e-03
  A41  A130   1  7.027513e-02 3.278757e-03
  A41  A131   1  7.027513e-02 3.278757e-03
  A41  A132   1  7.027513e-02 3.278757e-03
  A41  A133   1  7.027513e-02 3.278757e-03
  A41  A134   1  7.027513e-02 3.278757e-03
  A41  A135   1  7.027513e-02 3.278757e-03
  A42   A42   1  7.027513e-02 3.278757e-03
  A42   A43   1  7.027513e-02 3.278757e-03
  A42   A44   1  7.027513e-02 3.278757e-03
  A42   A45   1  7.027513e-02 3.278757e-03
  A42   A46   1  7.027513e-02 3.278757e-03
  A42   A47   1  7.027513e-02 3.278757e-03
  A42   A48   1  7.027513e-02 3.278757e-03
  A42   A49   1  7.027513e-02 3.278757e-03
  A42   A50   1  7.027513e-02 3.278757e-03
  A42   A51   1  7.027513e-02 3.278757e-03
  A42   A52   1  7.027513e-02 3.278757e-03
  A42   A53   1  7.027513e-02 3.278757e-03
  A42   A54   1  7.027513e-02 3.278757e-03
  A42   A55   1  7.027513e-02 3.278757e-03
  A42   A56   1  7.027513e-02 3.278757e-03
  A42   A57   1  7.027513e-02 3.278757e-03
  A42   A58   1  7.027513e-02 3.278757e-03
  A42   A59   1  7.027513e-02 3.278757e-03
  A42   A60   1  7.027513e-02 3.278757e-03
  A42   A61   1  7.027513e-02 3.278757e-03
  A42   A62   1  7.027513e-02 3.278757e-03
  A42   A63   1  7.027513e-02 3.278757e-03
  A42   A64   1  7.027513e-02 3.278757e-03
  A42   A65   1  7.027513e-02 3.278757e-03
  A42   A66   1  7.027513e-02 3.278757e-03
  A42   A67   1  7.027513e-02 3.278757e-03
  A42   A68   1  7.027513e-02 3.278757e-03
  A42   A69   1  7.027513e-02 3.278757e-03
  A42   A70   1  7.027513e-02 3.278757e-03
  A42   A71   1  7.027513e-02 3.278757e-03
  A42   A72   1  7.027513e-02 3.278757e-03
  A42   A73   1  7.027513e-02 3.278757e-03
  A42   A74   1  7.027513e-02 3.278757e-03
  A42   A75   1  7.027513e-02 3.278757e-03
  A42   A76   1  7.027513e-02 3.278757e-03
  A42   A77   1  7.027513e-02 3.278757e-03
  A42   A78   1  7.027513e-02 3.278757e-03
  A42   A79   1  7.027513e-02 3.278757e-03
  A42   A80   1  7.027513e-02 3.278757e-03
  A42   A81   1  7.027513e-02 3.278757e-03
  A42   A82   1  7.027513e-02 3.278757e-03
  A42   A83   1  7.027513e-02 3.278757e-03
  A42   A84   1  7.027513e-02 3.278757e-03
  A42   A85   1  7.027513e-02 3.278757e-03
  A42   A86   1  7.027513e-02 3.278757e-03
  A42   A87   1  7.027513e-02 3.278757e-03
  A42   A88   1  7.027513e-02 3.278757e-03
  A42   A89   1  7.027513e-02 3.278757e-03
  A42   A90   1  7.027513e-02 3.278757e-03
  A42   A91   1  7.027513e-02 3.278757e-03
  A42   A92   1  7.027513e-02 3.278757e-03
  A42   A93   1  7.027513e-02 3.278757e-03
  A42   A94   1  7.027513e-02 3.278757e-03
  A42   A95   1  7.027513e-02 3.278757e-03
  A42   A96   1  7.027513e-02 3.278757e-03
  A42   A97   1  7.027513e-02 3.278757e-03
  A42   A98   1  7.027513e-02 3.278757e-03
  A42   A99   1  7.027513e-02 3.278757e-03
  A42  A100   1  7.027513e-02 3.278757e-03
  A42  A101   1  7.027513e-02 3.278757e-03
  A42  A102   1  7.027513e-02 3.278757e-03
  A42  A103   1  7.027513e-02 3.278757e-03
  A42  A104   1  7.027513e-02 3.278757e-03
  A42  A105   1  7.027513e-02 3.278757e-03
  A42  A106   1  7.027513e-02 3.278757e-03
  A42  A107   1  7.027513e-02 3.278757e-03
  A42  A108   1  7.027513e-02 3.278757e-03
  A42  A109   1  7.027513e-02 3.278757e-03
  A42  A110   1  7.027513e-02 3.278757e-03
  A42  A111   1  7.027513e-02 3.278757e-03
  A42  A112   1  7.027513e-02 3.278757e-03
  A42  A113   1  7.027513e-02 3.278757e-03
  A42  A114   1  7.027513e-02 3.278757e-03
  A42  A115   1  7.027513e-02 3.278757e-03
  A42  A116   1  7.027513e-02 3.278757e-03
  A42  A117   1  7.027513e-02 3.278757e-03
  A42  A118   1  7.027513e-02 3.278757e-03
  A42  A119   1  7.027513e-02 3.278757e-03
  A42  A120   1  7.027513e-02 3.278757e-03
  A42  A121   1  7.027513e-02 3.278757e-03
  A42  A122   1  7.027513e-02 3.278757e-03
  A42  A123   1  7.027513e-02 3.278757e-03
  A42  A124   1  7.027513e-02 3.278757e-03
  A42  A125   1  7.027513e-02 3.278757e-03
  A42  A126   1  7.027513e-02 3.278757e-03
  A42  A127   1  7.027513e-02 3.278757e-03
  A42  A128   1  7.027513e-02 3.278757e-03
  A42  A129   1  7.027513e-02 3.278757e-03
  A42  A130   1  7.027513e-02 3.278757e-03
  A42  A131   1  7.027513e-02 3.278757e-03
  A42  A132   1  7.027513e-02 3.278757e-03
  A42  A133   1  7.027513e-02 3.278757e-03
  A42  A134   1  7.027513e-02 3.278757e-03
  A42  A135   1  7.027513e-02 3.278757e-03
  A43   A43   1  7.027513e-02 3.278757e-03
  A43   A44   1  7.027513e-02 3.278757e-03
  A43   A45   1  7.027513e-02 3.278757e-03
  A43   A46   1  7.027513e-02 3.278757e-03
  A43   A47   1  7.027513e-02 3.278757e-03
  A43   A48   1  7.027513e-02 3.278757e-03
  A43   A49   1  7.027513e-02 3.278757e-03
  A43   A50   1  7.027513e-02 3.278757e-03
  A43   A51   1  7.027513e-02 3.278757e-03
  A43   A52   1  7.027513e-02 3.278757e-03
  A43   A53   1  7.027513e-02 3.278757e-03
  A43   A54   1  7.027513e-02 3.278757e-03
  A43   A55   1  7.027513e-02 3.278757e-03
  A43   A56   1  7.027513e-02 3.278757e-03
  A43   A57   1  7.027513e-02 3.278757e-03
  A43   A58   1  7.027513e-02 3.278757e-03
  A43   A59   1  7.027513e-02 3.278757e-03
  A43   A60   1  7.027513e-02 3.278757e-03
  A43   A61   1  7.027513e-02 3.278757e-03
  A43   A62   1  7.027513e-02 3.278757e-03
  A43   A63   1  7.027513e-02 3.278757e-03
  A43   A64   1  7.027513e-02 3.278757e-03
  A43   A65   1  7.027513e-02 3.278757e-03
  A43   A66   1  7.027513e-02 3.278757e-03
  A43   A67   1  7.027513e-02 3.278757e-03
  A43   A68   1  7.027513e-02 3.278757e-03
  A43   A69   1  7.027513e-02 3.278757e-03
  A43   A70   1  7.027513e-02 3.278757e-03
  A43   A71   1  7.027513e-02 3.278757e-03
  A43   A72   1  7.027513e-02 3.278757e-03
  A43   A73   1  7.027513e-02 3.278757e-03
  A43   A74   1  7.027513e-02 3.278757e-03
  A43   A75   1  7.027513e-02 3.278757e-03
  A43   A76   1  7.027513e-02 3.278757e-03
  A43   A77   1  7.027513e-02 3.278757e-03
  A43   A78   1  7.027513e-02 3.278757e-03
  A43   A79   1  7.027513e-02 3.278757e-03
  A43   A80   1  7.027513e-02 3.278757e-03
  A43   A81   1  7.027513e-02 3.278757e-03
  A43   A82   1  7.027513e-02 3.278757e-03
  A43   A83   1  7.027513e-02 3.278757e-03
  A43   A84   1  7.027513e-02 3.278757e-03
  A43   A85   1  7.027513e-02 3.278757e-03
  A43   A86   1  7.027513e-02 3.278757e-03
  A43   A87   1  7.027513e-02 3.278757e-03
  A43   A88   1  7.027513e-02 3.278757e-03
  A43   A89   1  7.027513e-02 3.278757e-03
  A43   A90   1  7.027513e-02 3.278757e-03
  A43   A91   1  7.027513e-02 3.278757e-03
  A43   A92   1  7.027513e-02 3.278757e-03
  A43   A93   1  7.027513e-02 3.278757e-03
  A43   A94   1  7.027513e-02 3.278757e-03
  A43   A95   1  7.027513e-02 3.278757e-03
  A43   A96   1  7.027513e-02 3.278757e-03
  A43   A97   1  7.027513e-02 3.278757e-03
  A43   A98   1  7.027513e-02 3.278757e-03
  A43   A99   1  7.027513e-02 3.278757e-03
  A43  A100   1  7.027513e-02 3.278757e-03
  A43  A101   1  7.027513e-02 3.278757e-03
  A43  A102   1  7.027513e-02 3.278757e-03
  A43  A103   1  7.027513e-02 3.278757e-03
  A43  A104   1  7.027513e-02 3.278757e-03
  A43  A105   1  7.027513e-02 3.278757e-03
  A43  A106   1  7.027513e-02 3.278757e-03
  A43  A107   1  7.027513e-02 3.278757e-03
  A43  A108   1  7.027513e-02 3.278757e-03
  A43  A109   1  7.027513e-02 3.278757e-03
  A43  A110   1  7.027513e-02 3.278757e-03
  A43  A111   1  7.027513e-02 3.278757e-03
  A43  A112   1  7.027513e-02 3.278757e-03
  A43  A113   1  7.027513e-02 3.278757e-03
  A43  A114   1  7.027513e-02 3.278757e-03
  A43  A115   1  7.027513e-02 3.278757e-03
  A43  A116   1  7.027513e-02 3.278757e-03
  A43  A117   1  7.027513e-02 3.278757e-03
  A43  A118   1  7.027513e-02 3.278757e-03
  A43  A119   1  7.027513e-02 3.278757e-03
  A43  A120   1  7.027513e-02 3.278757e-03
  A43  A121   1  7.027513e-02 3.278757e-03
  A43  A122   1  7.027513e-02 3.278757e-03
  A43  A123   1  7.027513e-02 3.278757e-03
  A43  A124   1  7.027513e-02 3.278757e-03
  A43  A125   1  7.027513e-02 3.278757e-03
  A43  A126   1  7.027513e-02 3.278757e-03
  A43  A127   1  7.027513e-02 3.278757e-03
  A43  A128   1  7.027513e-02 3.278757e-03
  A43  A129   1  7.027513e-02 3.278757e-03
  A43  A130   1  7.027513e-02 3.278757e-03
  A43  A131   1  7.027513e-02 3.278757e-03
  A43  A132   1  7.027513e-02 3.278757e-03
  A43  A133   1  7.027513e-02 3.278757e-03
  A43  A134   1  7.027513e-02 3.278757e-03
  A43  A135   1  7.027513e-02 3.278757e-03
  A44   A44   1  7.027513e-02 3.278757e-03
  A44   A45   1  7.027513e-02 3.278757e-03
  A44   A46   1  7.027513e-02 3.278757e-03
  A44   A47   1  7.027513e-02 3.278757e-03
  A44   A48   1  7.027513e-02 3.278757e-03
  A44   A49   1  7.027513e-02 3.278757e-03
  A44   A50   1  7.027513e-02 3.278757e-03
  A44   A51   1  7.027513e-02 3.278757e-03
  A44   A52   1  7.027513e-02 3.278757e-03
  A44   A53   1  7.027513e-02 3.278757e-03
  A44   A54   1  7.027513e-02 3.278757e-03
  A44   A55   1  7.027513e-02 3.278757e-03
  A44   A56   1  7.027513e-02 3.278757e-03
  A44   A57   1  7.027513e-02 3.278757e-03
  A44   A58   1  7.027513e-02 3.278757e-03
  A44   A59   1  7.027513e-02 3.278757e-03
  A44   A60   1  7.027513e-02 3.278757e-03
  A44   A61   1  7.027513e-02 3.278757e-03
  A44   A62   1  7.027513e-02 3.278757e-03
  A44   A63   1  7.027513e-02 3.278757e-03
  A44   A64   1  7.027513e-02 3.278757e-03
  A44   A65   1  7.027513e-02 3.278757e-03
  A44   A66   1  7.027513e-02 3.278757e-03
  A44   A67   1  7.027513e-02 3.278757e-03
  A44   A68   1  7.027513e-02 3.278757e-03
  A44   A69   1  7.027513e-02 3.278757e-03
  A44   A70   1  7.027513e-02 3.278757e-03
  A44   A71   1  7.027513e-02 3.278757e-03
  A44   A72   1  7.027513e-02 3.278757e-03
  A44   A73   1  7.027513e-02 3.278757e-03
  A44   A74   1  7.027513e-02 3.278757e-03
  A44   A75   1  7.027513e-02 3.278757e-03
  A44   A76   1  7.027513e-02 3.278757e-03
  A44   A77   1  7.027513e-02 3.278757e-03
  A44   A78   1  7.027513e-02 3.278757e-03
  A44   A79   1  7.027513e-02 3.278757e-03
  A44   A80   1  7.027513e-02 3.278757e-03
  A44   A81   1  7.027513e-02 3.278757e-03
  A44   A82   1  7.027513e-02 3.278757e-03
  A44   A83   1  7.027513e-02 3.278757e-03
  A44   A84   1  7.027513e-02 3.278757e-03
  A44   A85   1  7.027513e-02 3.278757e-03
  A44   A86   1  7.027513e-02 3.278757e-03
  A44   A87   1  7.027513e-02 3.278757e-03
  A44   A88   1  7.027513e-02 3.278757e-03
  A44   A89   1  7.027513e-02 3.278757e-03
  A44   A90   1  7.027513e-02 3.278757e-03
  A44   A91   1  7.027513e-02 3.278757e-03
  A44   A92   1  7.027513e-02 3.278757e-03
  A44   A93   1  7.027513e-02 3.278757e-03
  A44   A94   1  7.027513e-02 3.278757e-03
  A44   A95   1  7.027513e-02 3.278757e-03
  A44   A96   1  7.027513e-02 3.278757e-03
  A44   A97   1  7.027513e-02 3.278757e-03
  A44   A98   1  7.027513e-02 3.278757e-03
  A44   A99   1  7.027513e-02 3.278757e-03
  A44  A100   1  7.027513e-02 3.278757e-03
  A44  A101   1  7.027513e-02 3.278757e-03
  A44  A102   1  7.027513e-02 3.278757e-03
  A44  A103   1  7.027513e-02 3.278757e-03
  A44  A104   1  7.027513e-02 3.278757e-03
  A44  A105   1  7.027513e-02 3.278757e-03
  A44  A106   1  7.027513e-02 3.278757e-03
  A44  A107   1  7.027513e-02 3.278757e-03
  A44  A108   1  7.027513e-02 3.278757e-03
  A44  A109   1  7.027513e-02 3.278757e-03
  A44  A110   1  7.027513e-02 3.278757e-03
  A44  A111   1  7.027513e-02 3.278757e-03
  A44  A112   1  7.027513e-02 3.278757e-03
  A44  A113   1  7.027513e-02 3.278757e-03
  A44  A114   1  7.027513e-02 3.278757e-03
  A44  A115   1  7.027513e-02 3.278757e-03
  A44  A116   1  7.027513e-02 3.278757e-03
  A44  A117   1  7.027513e-02 3.278757e-03
  A44  A118   1  7.027513e-02 3.278757e-03
  A44  A119   1  7.027513e-02 3.278757e-03
  A44  A120   1  7.027513e-02 3.278757e-03
  A44  A121   1  7.027513e-02 3.278757e-03
  A44  A122   1  7.027513e-02 3.278757e-03
  A44  A123   1  7.027513e-02 3.278757e-03
  A44  A124   1  7.027513e-02 3.278757e-03
  A44  A125   1  7.027513e-02 3.278757e-03
  A44  A126   1  7.027513e-02 3.278757e-03
  A44  A127   1  7.027513e-02 3.278757e-03
  A44  A128   1  7.027513e-02 3.278757e-03
  A44  A129   1  7.027513e-02 3.278757e-03
  A44  A130   1  7.027513e-02 3.278757e-03
  A44  A131   1  7.027513e-02 3.278757e-03
  A44  A132   1  7.027513e-02 3.278757e-03
  A44  A133   1  7.027513e-02 3.278757e-03
  A44  A134   1  7.027513e-02 3.278757e-03
  A44  A135   1  7.027513e-02 3.278757e-03
  A45   A45   1  7.027513e-02 3.278757e-03
  A45   A46   1  7.027513e-02 3.278757e-03
  A45   A47   1  7.027513e-02 3.278757e-03
  A45   A48   1  7.027513e-02 3.278757e-03
  A45   A49   1  7.027513e-02 3.278757e-03
  A45   A50   1  7.027513e-02 3.278757e-03
  A45   A51   1  7.027513e-02 3.278757e-03
  A45   A52   1  7.027513e-02 3.278757e-03
  A45   A53   1  7.027513e-02 3.278757e-03
  A45   A54   1  7.027513e-02 3.278757e-03
  A45   A55   1  7.027513e-02 3.278757e-03
  A45   A56   1  7.027513e-02 3.278757e-03
  A45   A57   1  7.027513e-02 3.278757e-03
  A45   A58   1  7.027513e-02 3.278757e-03
  A45   A59   1  7.027513e-02 3.278757e-03
  A45   A60   1  7.027513e-02 3.278757e-03
  A45   A61   1  7.027513e-02 3.278757e-03
  A45   A62   1  7.027513e-02 3.278757e-03
  A45   A63   1  7.027513e-02 3.278757e-03
  A45   A64   1  7.027513e-02 3.278757e-03
  A45   A65   1  7.027513e-02 3.278757e-03
  A45   A66   1  7.027513e-02 3.278757e-03
  A45   A67   1  7.027513e-02 3.278757e-03
  A45   A68   1  7.027513e-02 3.278757e-03
  A45   A69   1  7.027513e-02 3.278757e-03
  A45   A70   1  7.027513e-02 3.278757e-03
  A45   A71   1  7.027513e-02 3.278757e-03
  A45   A72   1  7.027513e-02 3.278757e-03
  A45   A73   1  7.027513e-02 3.278757e-03
  A45   A74   1  7.027513e-02 3.278757e-03
  A45   A75   1  7.027513e-02 3.278757e-03
  A45   A76   1  7.027513e-02 3.278757e-03
  A45   A77   1  7.027513e-02 3.278757e-03
  A45   A78   1  7.027513e-02 3.278757e-03
  A45   A79   1  7.027513e-02 3.278757e-03
  A45   A80   1  7.027513e-02 3.278757e-03
  A45   A81   1  7.027513e-02 3.278757e-03
  A45   A82   1  7.027513e-02 3.278757e-03
  A45   A83   1  7.027513e-02 3.278757e-03
  A45   A84   1  7.027513e-02 3.278757e-03
  A45   A85   1  7.027513e-02 3.278757e-03
  A45   A86   1  7.027513e-02 3.278757e-03
  A45   A87   1  7.027513e-02 3.278757e-03
  A45   A88   1  7.027513e-02 3.278757e-03
  A45   A89   1  7.027513e-02 3.278757e-03
  A45   A90   1  7.027513e-02 3.278757e-03
  A45   A91   1  7.027513e-02 3.278757e-03
  A45   A92   1  7.027513e-02 3.278757e-03
  A45   A93   1  7.027513e-02 3.278757e-03
  A45   A94   1  7.027513e-02 3.278757e-03
  A45   A95   1  7.027513e-02 3.278757e-03
  A45   A96   1  7.027513e-02 3.278757e-03
  A45   A97   1  7.027513e-02 3.278757e-03
  A45   A98   1  7.027513e-02 3.278757e-03
  A45   A99   1  7.027513e-02 3.278757e-03
  A45  A100   1  7.027513e-02 3.278757e-03
  A45  A101   1  7.027513e-02 3.278757e-03
  A45  A102   1  7.027513e-02 3.278757e-03
  A45  A103   1  7.027513e-02 3.278757e-03
  A45  A104   1  7.027513e-02 3.278757e-03
  A45  A105   1  7.027513e-02 3.278757e-03
  A45  A106   1  7.027513e-02 3.278757e-03
  A45  A107   1  7.027513e-02 3.278757e-03
  A45  A108   1  7.027513e-02 3.278757e-03
  A45  A109   1  7.027513e-02 3.278757e-03
  A45  A110   1  7.027513e-02 3.278757e-03
  A45  A111   1  7.027513e-02 3.278757e-03
  A45  A112   1  7.027513e-02 3.278757e-03
  A45  A113   1  7.027513e-02 3.278757e-03
  A45  A114   1  7.027513e-02 3.278757e-03
  A45  A115   1  7.027513e-02 3.278757e-03
  A45  A116   1  7.027513e-02 3.278757e-03
  A45  A117   1  7.027513e-02 3.278757e-03
  A45  A118   1  7.027513e-02 3.278757e-03
  A45  A119   1  7.027513e-02 3.278757e-03
  A45  A120   1  7.027513e-02 3.278757e-03
  A45  A121   1  7.027513e-02 3.278757e-03
  A45  A122   1  7.027513e-02 3.278757e-03
  A45  A123   1  7.027513e-02 3.278757e-03
  A45  A124   1  7.027513e-02 3.278757e-03
  A45  A125   1  7.027513e-02 3.278757e-03
  A45  A126   1  7.027513e-02 3.278757e-03
  A45  A127   1  7.027513e-02 3.278757e-03
  A45  A128   1  7.027513e-02 3.278757e-03
  A45  A129   1  7.027513e-02 3.278757e-03
  A45  A130   1  7.027513e-02 3.278757e-03
  A45  A131   1  7.027513e-02 3.278757e-03
  A45  A132   1  7.027513e-02 3.278757e-03
  A45  A133   1  7.027513e-02 3.278757e-03
  A45  A134   1  7.027513e-02 3.278757e-03
  A45  A135   1  7.027513e-02 3.278757e-03
  A46   A46   1  7.027513e-02 3.278757e-03
  A46   A47   1  7.027513e-02 3.278757e-03
  A46   A48   1  7.027513e-02 3.278757e-03
  A46   A49   1  7.027513e-02 3.278757e-03
  A46   A50   1  7.027513e-02 3.278757e-03
  A46   A51   1  7.027513e-02 3.278757e-03
  A46   A52   1  7.027513e-02 3.278757e-03
  A46   A53   1  7.027513e-02 3.278757e-03
  A46   A54   1  7.027513e-02 3.278757e-03
  A46   A55   1  7.027513e-02 3.278757e-03
  A46   A56   1  7.027513e-02 3.278757e-03
  A46   A57   1  7.027513e-02 3.278757e-03
  A46   A58   1  7.027513e-02 3.278757e-03
  A46   A59   1  7.027513e-02 3.278757e-03
  A46   A60   1  7.027513e-02 3.278757e-03
  A46   A61   1  7.027513e-02 3.278757e-03
  A46   A62   1  7.027513e-02 3.278757e-03
  A46   A63   1  7.027513e-02 3.278757e-03
  A46   A64   1  7.027513e-02 3.278757e-03
  A46   A65   1  7.027513e-02 3.278757e-03
  A46   A66   1  7.027513e-02 3.278757e-03
  A46   A67   1  7.027513e-02 3.278757e-03
  A46   A68   1  7.027513e-02 3.278757e-03
  A46   A69   1  7.027513e-02 3.278757e-03
  A46   A70   1  7.027513e-02 3.278757e-03
  A46   A71   1  7.027513e-02 3.278757e-03
  A46   A72   1  7.027513e-02 3.278757e-03
  A46   A73   1  7.027513e-02 3.278757e-03
  A46   A74   1  7.027513e-02 3.278757e-03
  A46   A75   1  7.027513e-02 3.278757e-03
  A46   A76   1  7.027513e-02 3.278757e-03
  A46   A77   1  7.027513e-02 3.278757e-03
  A46   A78   1  7.027513e-02 3.278757e-03
  A46   A79   1  7.027513e-02 3.278757e-03
  A46   A80   1  7.027513e-02 3.278757e-03
  A46   A81   1  7.027513e-02 3.278757e-03
  A46   A82   1  7.027513e-02 3.278757e-03
  A46   A83   1  7.027513e-02 3.278757e-03
  A46   A84   1  7.027513e-02 3.278757e-03
  A46   A85   1  7.027513e-02 3.278757e-03
  A46   A86   1  7.027513e-02 3.278757e-03
  A46   A87   1  7.027513e-02 3.278757e-03
  A46   A88   1  7.027513e-02 3.278757e-03
  A46   A89   1  7.027513e-02 3.278757e-03
  A46   A90   1  7.027513e-02 3.278757e-03
  A46   A91   1  7.027513e-02 3.278757e-03
  A46   A92   1  7.027513e-02 3.278757e-03
  A46   A93   1  7.027513e-02 3.278757e-03
  A46   A94   1  7.027513e-02 3.278757e-03
  A46   A95   1  7.027513e-02 3.278757e-03
  A46   A96   1  7.027513e-02 3.278757e-03
  A46   A97   1  7.027513e-02 3.278757e-03
  A46   A98   1  7.027513e-02 3.278757e-03
  A46   A99   1  7.027513e-02 3.278757e-03
  A46  A100   1  7.027513e-02 3.278757e-03
  A46  A101   1  7.027513e-02 3.278757e-03
  A46  A102   1  7.027513e-02 3.278757e-03
  A46  A103   1  7.027513e-02 3.278757e-03
  A46  A104   1  7.027513e-02 3.278757e-03
  A46  A105   1  7.027513e-02 3.278757e-03
  A46  A106   1  7.027513e-02 3.278757e-03
  A46  A107   1  7.027513e-02 3.278757e-03
  A46  A108   1  7.027513e-02 3.278757e-03
  A46  A109   1  7.027513e-02 3.278757e-03
  A46  A110   1  7.027513e-02 3.278757e-03
  A46  A111   1  7.027513e-02 3.278757e-03
  A46  A112   1  7.027513e-02 3.278757e-03
  A46  A113   1  7.027513e-02 3.278757e-03
  A46  A114   1  7.027513e-02 3.278757e-03
  A46  A115   1  7.027513e-02 3.278757e-03
  A46  A116   1  7.027513e-02 3.278757e-03
  A46  A117   1  7.027513e-02 3.278757e-03
  A46  A118   1  7.027513e-02 3.278757e-03
  A46  A119   1  7.027513e-02 3.278757e-03
  A46  A120   1  7.027513e-02 3.278757e-03
  A46  A121   1  7.027513e-02 3.278757e-03
  A46  A122   1  7.027513e-02 3.278757e-03
  A46  A123   1  7.027513e-02 3.278757e-03
  A46  A124   1  7.027513e-02 3.278757e-03
  A46  A125   1  7.027513e-02 3.278757e-03
  A46  A126   1  7.027513e-02 3.278757e-03
  A46  A127   1  7.027513e-02 3.278757e-03
  A46  A128   1  7.027513e-02 3.278757e-03
  A46  A129   1  7.027513e-02 3.278757e-03
  A46  A130   1  7.027513e-02 3.278757e-03
  A46  A131   1  7.027513e-02 3.278757e-03
  A46  A132   1  7.027513e-02 3.278757e-03
  A46  A133   1  7.027513e-02 3.278757e-03
  A46  A134   1  7.027513e-02 3.278757e-03
  A46  A135   1  7.027513e-02 3.278757e-03
  A47   A47   1  7.027513e-02 3.278757e-03
  A47   A48   1  7.027513e-02 3.278757e-03
  A47   A49   1  7.027513e-02 3.278757e-03
  A47   A50   1  7.027513e-02 3.278757e-03
  A47   A51   1  7.027513e-02 3.278757e-03
  A47   A52   1  7.027513e-02 3.278757e-03
  A47   A53   1  7.027513e-02 3.278757e-03
  A47   A54   1  7.027513e-02 3.278757e-03
  A47   A55   1  7.027513e-02 3.278757e-03
  A47   A56   1  7.027513e-02 3.278757e-03
  A47   A57   1  7.027513e-02 3.278757e-03
  A47   A58   1  7.027513e-02 3.278757e-03
  A47   A59   1  7.027513e-02 3.278757e-03
  A47   A60   1  7.027513e-02 3.278757e-03
  A47   A61   1  7.027513e-02 3.278757e-03
  A47   A62   1  7.027513e-02 3.278757e-03
  A47   A63   1  7.027513e-02 3.278757e-03
  A47   A64   1  7.027513e-02 3.278757e-03
  A47   A65   1  7.027513e-02 3.278757e-03
  A47   A66   1  7.027513e-02 3.278757e-03
  A47   A67   1  7.027513e-02 3.278757e-03
  A47   A68   1  7.027513e-02 3.278757e-03
  A47   A69   1  7.027513e-02 3.278757e-03
  A47   A70   1  7.027513e-02 3.278757e-03
  A47   A71   1  7.027513e-02 3.278757e-03
  A47   A72   1  7.027513e-02 3.278757e-03
  A47   A73   1  7.027513e-02 3.278757e-03
  A47   A74   1  7.027513e-02 3.278757e-03
  A47   A75   1  7.027513e-02 3.278757e-03
  A47   A76   1  7.027513e-02 3.278757e-03
  A47   A77   1  7.027513e-02 3.278757e-03
  A47   A78   1  7.027513e-02 3.278757e-03
  A47   A79   1  7.027513e-02 3.278757e-03
  A47   A80   1  7.027513e-02 3.278757e-03
  A47   A81   1  7.027513e-02 3.278757e-03
  A47   A82   1  7.027513e-02 3.278757e-03
  A47   A83   1  7.027513e-02 3.278757e-03
  A47   A84   1  7.027513e-02 3.278757e-03
  A47   A85   1  7.027513e-02 3.278757e-03
  A47   A86   1  7.027513e-02 3.278757e-03
  A47   A87   1  7.027513e-02 3.278757e-03
  A47   A88   1  7.027513e-02 3.278757e-03
  A47   A89   1  7.027513e-02 3.278757e-03
  A47   A90   1  7.027513e-02 3.278757e-03
  A47   A91   1  7.027513e-02 3.278757e-03
  A47   A92   1  7.027513e-02 3.278757e-03
  A47   A93   1  7.027513e-02 3.278757e-03
  A47   A94   1  7.027513e-02 3.278757e-03
  A47   A95   1  7.027513e-02 3.278757e-03
  A47   A96   1  7.027513e-02 3.278757e-03
  A47   A97   1  7.027513e-02 3.278757e-03
  A47   A98   1  7.027513e-02 3.278757e-03
  A47   A99   1  7.027513e-02 3.278757e-03
  A47  A100   1  7.027513e-02 3.278757e-03
  A47  A101   1  7.027513e-02 3.278757e-03
  A47  A102   1  7.027513e-02 3.278757e-03
  A47  A103   1  7.027513e-02 3.278757e-03
  A47  A104   1  7.027513e-02 3.278757e-03
  A47  A105   1  7.027513e-02 3.278757e-03
  A47  A106   1  7.027513e-02 3.278757e-03
  A47  A107   1  7.027513e-02 3.278757e-03
  A47  A108   1  7.027513e-02 3.278757e-03
  A47  A109   1  7.027513e-02 3.278757e-03
  A47  A110   1  7.027513e-02 3.278757e-03
  A47  A111   1  7.027513e-02 3.278757e-03
  A47  A112   1  7.027513e-02 3.278757e-03
  A47  A113   1  7.027513e-02 3.278757e-03
  A47  A114   1  7.027513e-02 3.278757e-03
  A47  A115   1  7.027513e-02 3.278757e-03
  A47  A116   1  7.027513e-02 3.278757e-03
  A47  A117   1  7.027513e-02 3.278757e-03
  A47  A118   1  7.027513e-02 3.278757e-03
  A47  A119   1  7.027513e-02 3.278757e-03
  A47  A120   1  7.027513e-02 3.278757e-03
  A47  A121   1  7.027513e-02 3.278757e-03
  A47  A122   1  7.027513e-02 3.278757e-03
  A47  A123   1  7.027513e-02 3.278757e-03
  A47  A124   1  7.027513e-02 3.278757e-03
  A47  A125   1  7.027513e-02 3.278757e-03
  A47  A126   1  7.027513e-02 3.278757e-03
  A47  A127   1  7.027513e-02 3.278757e-03
  A47  A128   1  7.027513e-02 3.278757e-03
  A47  A129   1  7.027513e-02 3.278757e-03
  A47  A130   1  7.027513e-02 3.278757e-03
  A47  A131   1  7.027513e-02 3.278757e-03
  A47  A132   1  7.027513e-02 3.278757e-03
  A47  A133   1  7.027513e-02 3.278757e-03
  A47  A134   1  7.027513e-02 3.278757e-03
  A47  A135   1  7.027513e-02 3.278757e-03
  A48   A48   1  7.027513e-02 3.278757e-03
  A48   A49   1  7.027513e-02 3.278757e-03
  A48   A50   1  7.027513e-02 3.278757e-03
  A48   A51   1  7.027513e-02 3.278757e-03
  A48   A52   1  7.027513e-02 3.278757e-03
  A48   A53   1  7.027513e-02 3.278757e-03
  A48   A54   1  7.027513e-02 3.278757e-03
  A48   A55   1  7.027513e-02 3.278757e-03
  A48   A56   1  7.027513e-02 3.278757e-03
  A48   A57   1  7.027513e-02 3.278757e-03
  A48   A58   1  7.027513e-02 3.278757e-03
  A48   A59   1  7.027513e-02 3.278757e-03
  A48   A60   1  7.027513e-02 3.278757e-03
  A48   A61   1  7.027513e-02 3.278757e-03
  A48   A62   1  7.027513e-02 3.278757e-03
  A48   A63   1  7.027513e-02 3.278757e-03
  A48   A64   1  7.027513e-02 3.278757e-03
  A48   A65   1  7.027513e-02 3.278757e-03
  A48   A66   1  7.027513e-02 3.278757e-03
  A48   A67   1  7.027513e-02 3.278757e-03
  A48   A68   1  7.027513e-02 3.278757e-03
  A48   A69   1  7.027513e-02 3.278757e-03
  A48   A70   1  7.027513e-02 3.278757e-03
  A48   A71   1  7.027513e-02 3.278757e-03
  A48   A72   1  7.027513e-02 3.278757e-03
  A48   A73   1  7.027513e-02 3.278757e-03
  A48   A74   1  7.027513e-02 3.278757e-03
  A48   A75   1  7.027513e-02 3.278757e-03
  A48   A76   1  7.027513e-02 3.278757e-03
  A48   A77   1  7.027513e-02 3.278757e-03
  A48   A78   1  7.027513e-02 3.278757e-03
  A48   A79   1  7.027513e-02 3.278757e-03
  A48   A80   1  7.027513e-02 3.278757e-03
  A48   A81   1  7.027513e-02 3.278757e-03
  A48   A82   1  7.027513e-02 3.278757e-03
  A48   A83   1  7.027513e-02 3.278757e-03
  A48   A84   1  7.027513e-02 3.278757e-03
  A48   A85   1  7.027513e-02 3.278757e-03
  A48   A86   1  7.027513e-02 3.278757e-03
  A48   A87   1  7.027513e-02 3.278757e-03
  A48   A88   1  7.027513e-02 3.278757e-03
  A48   A89   1  7.027513e-02 3.278757e-03
  A48   A90   1  7.027513e-02 3.278757e-03
  A48   A91   1  7.027513e-02 3.278757e-03
  A48   A92   1  7.027513e-02 3.278757e-03
  A48   A93   1  7.027513e-02 3.278757e-03
  A48   A94   1  7.027513e-02 3.278757e-03
  A48   A95   1  7.027513e-02 3.278757e-03
  A48   A96   1  7.027513e-02 3.278757e-03
  A48   A97   1  7.027513e-02 3.278757e-03
  A48   A98   1  7.027513e-02 3.278757e-03
  A48   A99   1  7.027513e-02 3.278757e-03
  A48  A100   1  7.027513e-02 3.278757e-03
  A48  A101   1  7.027513e-02 3.278757e-03
  A48  A102   1  7.027513e-02 3.278757e-03
  A48  A103   1  7.027513e-02 3.278757e-03
  A48  A104   1  7.027513e-02 3.278757e-03
  A48  A105   1  7.027513e-02 3.278757e-03
  A48  A106   1  7.027513e-02 3.278757e-03
  A48  A107   1  7.027513e-02 3.278757e-03
  A48  A108   1  7.027513e-02 3.278757e-03
  A48  A109   1  7.027513e-02 3.278757e-03
  A48  A110   1  7.027513e-02 3.278757e-03
  A48  A111   1  7.027513e-02 3.278757e-03
  A48  A112   1  7.027513e-02 3.278757e-03
  A48  A113   1  7.027513e-02 3.278757e-03
  A48  A114   1  7.027513e-02 3.278757e-03
  A48  A115   1  7.027513e-02 3.278757e-03
  A48  A116   1  7.027513e-02 3.278757e-03
  A48  A117   1  7.027513e-02 3.278757e-03
  A48  A118   1  7.027513e-02 3.278757e-03
  A48  A119   1  7.027513e-02 3.278757e-03
  A48  A120   1  7.027513e-02 3.278757e-03
  A48  A121   1  7.027513e-02 3.278757e-03
  A48  A122   1  7.027513e-02 3.278757e-03
  A48  A123   1  7.027513e-02 3.278757e-03
  A48  A124   1  7.027513e-02 3.278757e-03
  A48  A125   1  7.027513e-02 3.278757e-03
  A48  A126   1  7.027513e-02 3.278757e-03
  A48  A127   1  7.027513e-02 3.278757e-03
  A48  A128   1  7.027513e-02 3.278757e-03
  A48  A129   1  7.027513e-02 3.278757e-03
  A48  A130   1  7.027513e-02 3.278757e-03
  A48  A131   1  7.027513e-02 3.278757e-03
  A48  A132   1  7.027513e-02 3.278757e-03
  A48  A133   1  7.027513e-02 3.278757e-03
  A48  A134   1  7.027513e-02 3.278757e-03
  A48  A135   1  7.027513e-02 3.278757e-03
  A49   A49   1  7.027513e-02 3.278757e-03
  A49   A50   1  7.027513e-02 3.278757e-03
  A49   A51   1  7.027513e-02 3.278757e-03
  A49   A52   1  7.027513e-02 3.278757e-03
  A49   A53   1  7.027513e-02 3.278757e-03
  A49   A54   1  7.027513e-02 3.278757e-03
  A49   A55   1  7.027513e-02 3.278757e-03
  A49   A56   1  7.027513e-02 3.278757e-03
  A49   A57   1  7.027513e-02 3.278757e-03
  A49   A58   1  7.027513e-02 3.278757e-03
  A49   A59   1  7.027513e-02 3.278757e-03
  A49   A60   1  7.027513e-02 3.278757e-03
  A49   A61   1  7.027513e-02 3.278757e-03
  A49   A62   1  7.027513e-02 3.278757e-03
  A49   A63   1  7.027513e-02 3.278757e-03
  A49   A64   1  7.027513e-02 3.278757e-03
  A49   A65   1  7.027513e-02 3.278757e-03
  A49   A66   1  7.027513e-02 3.278757e-03
  A49   A67   1  7.027513e-02 3.278757e-03
  A49   A68   1  7.027513e-02 3.278757e-03
  A49   A69   1  7.027513e-02 3.278757e-03
  A49   A70   1  7.027513e-02 3.278757e-03
  A49   A71   1  7.027513e-02 3.278757e-03
  A49   A72   1  7.027513e-02 3.278757e-03
  A49   A73   1  7.027513e-02 3.278757e-03
  A49   A74   1  7.027513e-02 3.278757e-03
  A49   A75   1  7.027513e-02 3.278757e-03
  A49   A76   1  7.027513e-02 3.278757e-03
  A49   A77   1  7.027513e-02 3.278757e-03
  A49   A78   1  7.027513e-02 3.278757e-03
  A49   A79   1  7.027513e-02 3.278757e-03
  A49   A80   1  7.027513e-02 3.278757e-03
  A49   A81   1  7.027513e-02 3.278757e-03
  A49   A82   1  7.027513e-02 3.278757e-03
  A49   A83   1  7.027513e-02 3.278757e-03
  A49   A84   1  7.027513e-02 3.278757e-03
  A49   A85   1  7.027513e-02 3.278757e-03
  A49   A86   1  7.027513e-02 3.278757e-03
  A49   A87   1  7.027513e-02 3.278757e-03
  A49   A88   1  7.027513e-02 3.278757e-03
  A49   A89   1  7.027513e-02 3.278757e-03
  A49   A90   1  7.027513e-02 3.278757e-03
  A49   A91   1  7.027513e-02 3.278757e-03
  A49   A92   1  7.027513e-02 3.278757e-03
  A49   A93   1  7.027513e-02 3.278757e-03
  A49   A94   1  7.027513e-02 3.278757e-03
  A49   A95   1  7.027513e-02 3.278757e-03
  A49   A96   1  7.027513e-02 3.278757e-03
  A49   A97   1  7.027513e-02 3.278757e-03
  A49   A98   1  7.027513e-02 3.278757e-03
  A49   A99   1  7.027513e-02 3.278757e-03
  A49  A100   1  7.027513e-02 3.278757e-03
  A49  A101   1  7.027513e-02 3.278757e-03
  A49  A102   1  7.027513e-02 3.278757e-03
  A49  A103   1  7.027513e-02 3.278757e-03
  A49  A104   1  7.027513e-02 3.278757e-03
  A49  A105   1  7.027513e-02 3.278757e-03
  A49  A106   1  7.027513e-02 3.278757e-03
  A49  A107   1  7.027513e-02 3.278757e-03
  A49  A108   1  7.027513e-02 3.278757e-03
  A49  A109   1  7.027513e-02 3.278757e-03
  A49  A110   1  7.027513e-02 3.278757e-03
  A49  A111   1  7.027513e-02 3.278757e-03
  A49  A112   1  7.027513e-02 3.278757e-03
  A49  A113   1  7.027513e-02 3.278757e-03
  A49  A114   1  7.027513e-02 3.278757e-03
  A49  A115   1  7.027513e-02 3.278757e-03
  A49  A116   1  7.027513e-02 3.278757e-03
  A49  A117   1  7.027513e-02 3.278757e-03
  A49  A118   1  7.027513e-02 3.278757e-03
  A49  A119   1  7.027513e-02 3.278757e-03
  A49  A120   1  7.027513e-02 3.278757e-03
  A49  A121   1  7.027513e-02 3.278757e-03
  A49  A122   1  7.027513e-02 3.278757e-03
  A49  A123   1  7.027513e-02 3.278757e-03
  A49  A124   1  7.027513e-02 3.278757e-03
  A49  A125   1  7.027513e-02 3.278757e-03
  A49  A126   1  7.027513e-02 3.278757e-03
  A49  A127   1  7.027513e-02 3.278757e-03
  A49  A128   1  7.027513e-02 3.278757e-03
  A49  A129   1  7.027513e-02 3.278757e-03
  A49  A130   1  7.027513e-02 3.278757e-03
  A49  A131   1  7.027513e-02 3.278757e-03
  A49  A132   1  7.027513e-02 3.278757e-03
  A49  A133   1  7.027513e-02 3.278757e-03
  A49  A134   1  7.027513e-02 3.278757e-03
  A49  A135   1  7.027513e-02 3.278757e-03
  A50   A50   1  7.027513e-02 3.278757e-03
  A50   A51   1  7.027513e-02 3.278757e-03
  A50   A52   1  7.027513e-02 3.278757e-03
  A50   A53   1  7.027513e-02 3.278757e-03
  A50   A54   1  7.027513e-02 3.278757e-03
  A50   A55   1  7.027513e-02 3.278757e-03
  A50   A56   1  7.027513e-02 3.278757e-03
  A50   A57   1  7.027513e-02 3.278757e-03
  A50   A58   1  7.027513e-02 3.278757e-03
  A50   A59   1  7.027513e-02 3.278757e-03
  A50   A60   1  7.027513e-02 3.278757e-03
  A50   A61   1  7.027513e-02 3.278757e-03
  A50   A62   1  7.027513e-02 3.278757e-03
  A50   A63   1  7.027513e-02 3.278757e-03
  A50   A64   1  7.027513e-02 3.278757e-03
  A50   A65   1  7.027513e-02 3.278757e-03
  A50   A66   1  7.027513e-02 3.278757e-03
  A50   A67   1  7.027513e-02 3.278757e-03
  A50   A68   1  7.027513e-02 3.278757e-03
  A50   A69   1  7.027513e-02 3.278757e-03
  A50   A70   1  7.027513e-02 3.278757e-03
  A50   A71   1  7.027513e-02 3.278757e-03
  A50   A72   1  7.027513e-02 3.278757e-03
  A50   A73   1  7.027513e-02 3.278757e-03
  A50   A74   1  7.027513e-02 3.278757e-03
  A50   A75   1  7.027513e-02 3.278757e-03
  A50   A76   1  7.027513e-02 3.278757e-03
  A50   A77   1  7.027513e-02 3.278757e-03
  A50   A78   1  7.027513e-02 3.278757e-03
  A50   A79   1  7.027513e-02 3.278757e-03
  A50   A80   1  7.027513e-02 3.278757e-03
  A50   A81   1  7.027513e-02 3.278757e-03
  A50   A82   1  7.027513e-02 3.278757e-03
  A50   A83   1  7.027513e-02 3.278757e-03
  A50   A84   1  7.027513e-02 3.278757e-03
  A50   A85   1  7.027513e-02 3.278757e-03
  A50   A86   1  7.027513e-02 3.278757e-03
  A50   A87   1  7.027513e-02 3.278757e-03
  A50   A88   1  7.027513e-02 3.278757e-03
  A50   A89   1  7.027513e-02 3.278757e-03
  A50   A90   1  7.027513e-02 3.278757e-03
  A50   A91   1  7.027513e-02 3.278757e-03
  A50   A92   1  7.027513e-02 3.278757e-03
  A50   A93   1  7.027513e-02 3.278757e-03
  A50   A94   1  7.027513e-02 3.278757e-03
  A50   A95   1  7.027513e-02 3.278757e-03
  A50   A96   1  7.027513e-02 3.278757e-03
  A50   A97   1  7.027513e-02 3.278757e-03
  A50   A98   1  7.027513e-02 3.278757e-03
  A50   A99   1  7.027513e-02 3.278757e-03
  A50  A100   1  7.027513e-02 3.278757e-03
  A50  A101   1  7.027513e-02 3.278757e-03
  A50  A102   1  7.027513e-02 3.278757e-03
  A50  A103   1  7.027513e-02 3.278757e-03
  A50  A104   1  7.027513e-02 3.278757e-03
  A50  A105   1  7.027513e-02 3.278757e-03
  A50  A106   1  7.027513e-02 3.278757e-03
  A50  A107   1  7.027513e-02 3.278757e-03
  A50  A108   1  7.027513e-02 3.278757e-03
  A50  A109   1  7.027513e-02 3.278757e-03
  A50  A110   1  7.027513e-02 3.278757e-03
  A50  A111   1  7.027513e-02 3.278757e-03
  A50  A112   1  7.027513e-02 3.278757e-03
  A50  A113   1  7.027513e-02 3.278757e-03
  A50  A114   1  7.027513e-02 3.278757e-03
  A50  A115   1  7.027513e-02 3.278757e-03
  A50  A116   1  7.027513e-02 3.278757e-03
  A50  A117   1  7.027513e-02 3.278757e-03
  A50  A118   1  7.027513e-02 3.278757e-03
  A50  A119   1  7.027513e-02 3.278757e-03
  A50  A120   1  7.027513e-02 3.278757e-03
  A50  A121   1  7.027513e-02 3.278757e-03
  A50  A122   1  7.027513e-02 3.278757e-03
  A50  A123   1  7.027513e-02 3.278757e-03
  A50  A124   1  7.027513e-02 3.278757e-03
  A50  A125   1  7.027513e-02 3.278757e-03
  A50  A126   1  7.027513e-02 3.278757e-03
  A50  A127   1  7.027513e-02 3.278757e-03
  A50  A128   1  7.027513e-02 3.278757e-03
  A50  A129   1  7.027513e-02 3.278757e-03
  A50  A130   1  7.027513e-02 3.278757e-03
  A50  A131   1  7.027513e-02 3.278757e-03
  A50  A132   1  7.027513e-02 3.278757e-03
  A50  A133   1  7.027513e-02 3.278757e-03
  A50  A134   1  7.027513e-02 3.278757e-03
  A50  A135   1  7.027513e-02 3.278757e-03
  A51   A51   1  7.027513e-02 3.278757e-03
  A51   A52   1  7.027513e-02 3.278757e-03
  A51   A53   1  7.027513e-02 3.278757e-03
  A51   A54   1  7.027513e-02 3.278757e-03
  A51   A55   1  7.027513e-02 3.278757e-03
  A51   A56   1  7.027513e-02 3.278757e-03
  A51   A57   1  7.027513e-02 3.278757e-03
  A51   A58   1  7.027513e-02 3.278757e-03
  A51   A59   1  7.027513e-02 3.278757e-03
  A51   A60   1  7.027513e-02 3.278757e-03
  A51   A61   1  7.027513e-02 3.278757e-03
  A51   A62   1  7.027513e-02 3.278757e-03
  A51   A63   1  7.027513e-02 3.278757e-03
  A51   A64   1  7.027513e-02 3.278757e-03
  A51   A65   1  7.027513e-02 3.278757e-03
  A51   A66   1  7.027513e-02 3.278757e-03
  A51   A67   1  7.027513e-02 3.278757e-03
  A51   A68   1  7.027513e-02 3.278757e-03
  A51   A69   1  7.027513e-02 3.278757e-03
  A51   A70   1  7.027513e-02 3.278757e-03
  A51   A71   1  7.027513e-02 3.278757e-03
  A51   A72   1  7.027513e-02 3.278757e-03
  A51   A73   1  7.027513e-02 3.278757e-03
  A51   A74   1  7.027513e-02 3.278757e-03
  A51   A75   1  7.027513e-02 3.278757e-03
  A51   A76   1  7.027513e-02 3.278757e-03
  A51   A77   1  7.027513e-02 3.278757e-03
  A51   A78   1  7.027513e-02 3.278757e-03
  A51   A79   1  7.027513e-02 3.278757e-03
  A51   A80   1  7.027513e-02 3.278757e-03
  A51   A81   1  7.027513e-02 3.278757e-03
  A51   A82   1  7.027513e-02 3.278757e-03
  A51   A83   1  7.027513e-02 3.278757e-03
  A51   A84   1  7.027513e-02 3.278757e-03
  A51   A85   1  7.027513e-02 3.278757e-03
  A51   A86   1  7.027513e-02 3.278757e-03
  A51   A87   1  7.027513e-02 3.278757e-03
  A51   A88   1  7.027513e-02 3.278757e-03
  A51   A89   1  7.027513e-02 3.278757e-03
  A51   A90   1  7.027513e-02 3.278757e-03
  A51   A91   1  7.027513e-02 3.278757e-03
  A51   A92   1  7.027513e-02 3.278757e-03
  A51   A93   1  7.027513e-02 3.278757e-03
  A51   A94   1  7.027513e-02 3.278757e-03
  A51   A95   1  7.027513e-02 3.278757e-03
  A51   A96   1  7.027513e-02 3.278757e-03
  A51   A97   1  7.027513e-02 3.278757e-03
  A51   A98   1  7.027513e-02 3.278757e-03
  A51   A99   1  7.027513e-02 3.278757e-03
  A51  A100   1  7.027513e-02 3.278757e-03
  A51  A101   1  7.027513e-02 3.278757e-03
  A51  A102   1  7.027513e-02 3.278757e-03
  A51  A103   1  7.027513e-02 3.278757e-03
  A51  A104   1  7.027513e-02 3.278757e-03
  A51  A105   1  7.027513e-02 3.278757e-03
  A51  A106   1  7.027513e-02 3.278757e-03
  A51  A107   1  7.027513e-02 3.278757e-03
  A51  A108   1  7.027513e-02 3.278757e-03
  A51  A109   1  7.027513e-02 3.278757e-03
  A51  A110   1  7.027513e-02 3.278757e-03
  A51  A111   1  7.027513e-02 3.278757e-03
  A51  A112   1  7.027513e-02 3.278757e-03
  A51  A113   1  7.027513e-02 3.278757e-03
  A51  A114   1  7.027513e-02 3.278757e-03
  A51  A115   1  7.027513e-02 3.278757e-03
  A51  A116   1  7.027513e-02 3.278757e-03
  A51  A117   1  7.027513e-02 3.278757e-03
  A51  A118   1  7.027513e-02 3.278757e-03
  A51  A119   1  7.027513e-02 3.278757e-03
  A51  A120   1  7.027513e-02 3.278757e-03
  A51  A121   1  7.027513e-02 3.278757e-03
  A51  A122   1  7.027513e-02 3.278757e-03
  A51  A123   1  7.027513e-02 3.278757e-03
  A51  A124   1  7.027513e-02 3.278757e-03
  A51  A125   1  7.027513e-02 3.278757e-03
  A51  A126   1  7.027513e-02 3.278757e-03
  A51  A127   1  7.027513e-02 3.278757e-03
  A51  A128   1  7.027513e-02 3.278757e-03
  A51  A129   1  7.027513e-02 3.278757e-03
  A51  A130   1  7.027513e-02 3.278757e-03
  A51  A131   1  7.027513e-02 3.278757e-03
  A51  A132   1  7.027513e-02 3.278757e-03
  A51  A133   1  7.027513e-02 3.278757e-03
  A51  A134   1  7.027513e-02 3.278757e-03
  A51  A135   1  7.027513e-02 3.278757e-03
  A52   A52   1  7.027513e-02 3.278757e-03
  A52   A53   1  7.027513e-02 3.278757e-03
  A52   A54   1  7.027513e-02 3.278757e-03
  A52   A55   1  7.027513e-02 3.278757e-03
  A52   A56   1  7.027513e-02 3.278757e-03
  A52   A57   1  7.027513e-02 3.278757e-03
  A52   A58   1  7.027513e-02 3.278757e-03
  A52   A59   1  7.027513e-02 3.278757e-03
  A52   A60   1  7.027513e-02 3.278757e-03
  A52   A61   1  7.027513e-02 3.278757e-03
  A52   A62   1  7.027513e-02 3.278757e-03
  A52   A63   1  7.027513e-02 3.278757e-03
  A52   A64   1  7.027513e-02 3.278757e-03
  A52   A65   1  7.027513e-02 3.278757e-03
  A52   A66   1  7.027513e-02 3.278757e-03
  A52   A67   1  7.027513e-02 3.278757e-03
  A52   A68   1  7.027513e-02 3.278757e-03
  A52   A69   1  7.027513e-02 3.278757e-03
  A52   A70   1  7.027513e-02 3.278757e-03
  A52   A71   1  7.027513e-02 3.278757e-03
  A52   A72   1  7.027513e-02 3.278757e-03
  A52   A73   1  7.027513e-02 3.278757e-03
  A52   A74   1  7.027513e-02 3.278757e-03
  A52   A75   1  7.027513e-02 3.278757e-03
  A52   A76   1  7.027513e-02 3.278757e-03
  A52   A77   1  7.027513e-02 3.278757e-03
  A52   A78   1  7.027513e-02 3.278757e-03
  A52   A79   1  7.027513e-02 3.278757e-03
  A52   A80   1  7.027513e-02 3.278757e-03
  A52   A81   1  7.027513e-02 3.278757e-03
  A52   A82   1  7.027513e-02 3.278757e-03
  A52   A83   1  7.027513e-02 3.278757e-03
  A52   A84   1  7.027513e-02 3.278757e-03
  A52   A85   1  7.027513e-02 3.278757e-03
  A52   A86   1  7.027513e-02 3.278757e-03
  A52   A87   1  7.027513e-02 3.278757e-03
  A52   A88   1  7.027513e-02 3.278757e-03
  A52   A89   1  7.027513e-02 3.278757e-03
  A52   A90   1  7.027513e-02 3.278757e-03
  A52   A91   1  7.027513e-02 3.278757e-03
  A52   A92   1  7.027513e-02 3.278757e-03
  A52   A93   1  7.027513e-02 3.278757e-03
  A52   A94   1  7.027513e-02 3.278757e-03
  A52   A95   1  7.027513e-02 3.278757e-03
  A52   A96   1  7.027513e-02 3.278757e-03
  A52   A97   1  7.027513e-02 3.278757e-03
  A52   A98   1  7.027513e-02 3.278757e-03
  A52   A99   1  7.027513e-02 3.278757e-03
  A52  A100   1  7.027513e-02 3.278757e-03
  A52  A101   1  7.027513e-02 3.278757e-03
  A52  A102   1  7.027513e-02 3.278757e-03
  A52  A103   1  7.027513e-02 3.278757e-03
  A52  A104   1  7.027513e-02 3.278757e-03
  A52  A105   1  7.027513e-02 3.278757e-03
  A52  A106   1  7.027513e-02 3.278757e-03
  A52  A107   1  7.027513e-02 3.278757e-03
  A52  A108   1  7.027513e-02 3.278757e-03
  A52  A109   1  7.027513e-02 3.278757e-03
  A52  A110   1  7.027513e-02 3.278757e-03
  A52  A111   1  7.027513e-02 3.278757e-03
  A52  A112   1  7.027513e-02 3.278757e-03
  A52  A113   1  7.027513e-02 3.278757e-03
  A52  A114   1  7.027513e-02 3.278757e-03
  A52  A115   1  7.027513e-02 3.278757e-03
  A52  A116   1  7.027513e-02 3.278757e-03
  A52  A117   1  7.027513e-02 3.278757e-03
  A52  A118   1  7.027513e-02 3.278757e-03
  A52  A119   1  7.027513e-02 3.278757e-03
  A52  A120   1  7.027513e-02 3.278757e-03
  A52  A121   1  7.027513e-02 3.278757e-03
  A52  A122   1  7.027513e-02 3.278757e-03
  A52  A123   1  7.027513e-02 3.278757e-03
  A52  A124   1  7.027513e-02 3.278757e-03
  A52  A125   1  7.027513e-02 3.278757e-03
  A52  A126   1  7.027513e-02 3.278757e-03
  A52  A127   1  7.027513e-02 3.278757e-03
  A52  A128   1  7.027513e-02 3.278757e-03
  A52  A129   1  7.027513e-02 3.278757e-03
  A52  A130   1  7.027513e-02 3.278757e-03
  A52  A131   1  7.027513e-02 3.278757e-03
  A52  A132   1  7.027513e-02 3.278757e-03
  A52  A133   1  7.027513e-02 3.278757e-03
  A52  A134   1  7.027513e-02 3.278757e-03
  A52  A135   1  7.027513e-02 3.278757e-03
  A53   A53   1  7.027513e-02 3.278757e-03
  A53   A54   1  7.027513e-02 3.278757e-03
  A53   A55   1  7.027513e-02 3.278757e-03
  A53   A56   1  7.027513e-02 3.278757e-03
  A53   A57   1  7.027513e-02 3.278757e-03
  A53   A58   1  7.027513e-02 3.278757e-03
  A53   A59   1  7.027513e-02 3.278757e-03
  A53   A60   1  7.027513e-02 3.278757e-03
  A53   A61   1  7.027513e-02 3.278757e-03
  A53   A62   1  7.027513e-02 3.278757e-03
  A53   A63   1  7.027513e-02 3.278757e-03
  A53   A64   1  7.027513e-02 3.278757e-03
  A53   A65   1  7.027513e-02 3.278757e-03
  A53   A66   1  7.027513e-02 3.278757e-03
  A53   A67   1  7.027513e-02 3.278757e-03
  A53   A68   1  7.027513e-02 3.278757e-03
  A53   A69   1  7.027513e-02 3.278757e-03
  A53   A70   1  7.027513e-02 3.278757e-03
  A53   A71   1  7.027513e-02 3.278757e-03
  A53   A72   1  7.027513e-02 3.278757e-03
  A53   A73   1  7.027513e-02 3.278757e-03
  A53   A74   1  7.027513e-02 3.278757e-03
  A53   A75   1  7.027513e-02 3.278757e-03
  A53   A76   1  7.027513e-02 3.278757e-03
  A53   A77   1  7.027513e-02 3.278757e-03
  A53   A78   1  7.027513e-02 3.278757e-03
  A53   A79   1  7.027513e-02 3.278757e-03
  A53   A80   1  7.027513e-02 3.278757e-03
  A53   A81   1  7.027513e-02 3.278757e-03
  A53   A82   1  7.027513e-02 3.278757e-03
  A53   A83   1  7.027513e-02 3.278757e-03
  A53   A84   1  7.027513e-02 3.278757e-03
  A53   A85   1  7.027513e-02 3.278757e-03
  A53   A86   1  7.027513e-02 3.278757e-03
  A53   A87   1  7.027513e-02 3.278757e-03
  A53   A88   1  7.027513e-02 3.278757e-03
  A53   A89   1  7.027513e-02 3.278757e-03
  A53   A90   1  7.027513e-02 3.278757e-03
  A53   A91   1  7.027513e-02 3.278757e-03
  A53   A92   1  7.027513e-02 3.278757e-03
  A53   A93   1  7.027513e-02 3.278757e-03
  A53   A94   1  7.027513e-02 3.278757e-03
  A53   A95   1  7.027513e-02 3.278757e-03
  A53   A96   1  7.027513e-02 3.278757e-03
  A53   A97   1  7.027513e-02 3.278757e-03
  A53   A98   1  7.027513e-02 3.278757e-03
  A53   A99   1  7.027513e-02 3.278757e-03
  A53  A100   1  7.027513e-02 3.278757e-03
  A53  A101   1  7.027513e-02 3.278757e-03
  A53  A102   1  7.027513e-02 3.278757e-03
  A53  A103   1  7.027513e-02 3.278757e-03
  A53  A104   1  7.027513e-02 3.278757e-03
  A53  A105   1  7.027513e-02 3.278757e-03
  A53  A106   1  7.027513e-02 3.278757e-03
  A53  A107   1  7.027513e-02 3.278757e-03
  A53  A108   1  7.027513e-02 3.278757e-03
  A53  A109   1  7.027513e-02 3.278757e-03
  A53  A110   1  7.027513e-02 3.278757e-03
  A53  A111   1  7.027513e-02 3.278757e-03
  A53  A112   1  7.027513e-02 3.278757e-03
  A53  A113   1  7.027513e-02 3.278757e-03
  A53  A114   1  7.027513e-02 3.278757e-03
  A53  A115   1  7.027513e-02 3.278757e-03
  A53  A116   1  7.027513e-02 3.278757e-03
  A53  A117   1  7.027513e-02 3.278757e-03
  A53  A118   1  7.027513e-02 3.278757e-03
  A53  A119   1  7.027513e-02 3.278757e-03
  A53  A120   1  7.027513e-02 3.278757e-03
  A53  A121   1  7.027513e-02 3.278757e-03
  A53  A122   1  7.027513e-02 3.278757e-03
  A53  A123   1  7.027513e-02 3.278757e-03
  A53  A124   1  7.027513e-02 3.278757e-03
  A53  A125   1  7.027513e-02 3.278757e-03
  A53  A126   1  7.027513e-02 3.278757e-03
  A53  A127   1  7.027513e-02 3.278757e-03
  A53  A128   1  7.027513e-02 3.278757e-03
  A53  A129   1  7.027513e-02 3.278757e-03
  A53  A130   1  7.027513e-02 3.278757e-03
  A53  A131   1  7.027513e-02 3.278757e-03
  A53  A132   1  7.027513e-02 3.278757e-03
  A53  A133   1  7.027513e-02 3.278757e-03
  A53  A134   1  7.027513e-02 3.278757e-03
  A53  A135   1  7.027513e-02 3.278757e-03
  A54   A54   1  7.027513e-02 3.278757e-03
  A54   A55   1  7.027513e-02 3.278757e-03
  A54   A56   1  7.027513e-02 3.278757e-03
  A54   A57   1  7.027513e-02 3.278757e-03
  A54   A58   1  7.027513e-02 3.278757e-03
  A54   A59   1  7.027513e-02 3.278757e-03
  A54   A60   1  7.027513e-02 3.278757e-03
  A54   A61   1  7.027513e-02 3.278757e-03
  A54   A62   1  7.027513e-02 3.278757e-03
  A54   A63   1  7.027513e-02 3.278757e-03
  A54   A64   1  7.027513e-02 3.278757e-03
  A54   A65   1  7.027513e-02 3.278757e-03
  A54   A66   1  7.027513e-02 3.278757e-03
  A54   A67   1  7.027513e-02 3.278757e-03
  A54   A68   1  7.027513e-02 3.278757e-03
  A54   A69   1  7.027513e-02 3.278757e-03
  A54   A70   1  7.027513e-02 3.278757e-03
  A54   A71   1  7.027513e-02 3.278757e-03
  A54   A72   1  7.027513e-02 3.278757e-03
  A54   A73   1  7.027513e-02 3.278757e-03
  A54   A74   1  7.027513e-02 3.278757e-03
  A54   A75   1  7.027513e-02 3.278757e-03
  A54   A76   1  7.027513e-02 3.278757e-03
  A54   A77   1  7.027513e-02 3.278757e-03
  A54   A78   1  7.027513e-02 3.278757e-03
  A54   A79   1  7.027513e-02 3.278757e-03
  A54   A80   1  7.027513e-02 3.278757e-03
  A54   A81   1  7.027513e-02 3.278757e-03
  A54   A82   1  7.027513e-02 3.278757e-03
  A54   A83   1  7.027513e-02 3.278757e-03
  A54   A84   1  7.027513e-02 3.278757e-03
  A54   A85   1  7.027513e-02 3.278757e-03
  A54   A86   1  7.027513e-02 3.278757e-03
  A54   A87   1  7.027513e-02 3.278757e-03
  A54   A88   1  7.027513e-02 3.278757e-03
  A54   A89   1  7.027513e-02 3.278757e-03
  A54   A90   1  7.027513e-02 3.278757e-03
  A54   A91   1  7.027513e-02 3.278757e-03
  A54   A92   1  7.027513e-02 3.278757e-03
  A54   A93   1  7.027513e-02 3.278757e-03
  A54   A94   1  7.027513e-02 3.278757e-03
  A54   A95   1  7.027513e-02 3.278757e-03
  A54   A96   1  7.027513e-02 3.278757e-03
  A54   A97   1  7.027513e-02 3.278757e-03
  A54   A98   1  7.027513e-02 3.278757e-03
  A54   A99   1  7.027513e-02 3.278757e-03
  A54  A100   1  7.027513e-02 3.278757e-03
  A54  A101   1  7.027513e-02 3.278757e-03
  A54  A102   1  7.027513e-02 3.278757e-03
  A54  A103   1  7.027513e-02 3.278757e-03
  A54  A104   1  7.027513e-02 3.278757e-03
  A54  A105   1  7.027513e-02 3.278757e-03
  A54  A106   1  7.027513e-02 3.278757e-03
  A54  A107   1  7.027513e-02 3.278757e-03
  A54  A108   1  7.027513e-02 3.278757e-03
  A54  A109   1  7.027513e-02 3.278757e-03
  A54  A110   1  7.027513e-02 3.278757e-03
  A54  A111   1  7.027513e-02 3.278757e-03
  A54  A112   1  7.027513e-02 3.278757e-03
  A54  A113   1  7.027513e-02 3.278757e-03
  A54  A114   1  7.027513e-02 3.278757e-03
  A54  A115   1  7.027513e-02 3.278757e-03
  A54  A116   1  7.027513e-02 3.278757e-03
  A54  A117   1  7.027513e-02 3.278757e-03
  A54  A118   1  7.027513e-02 3.278757e-03
  A54  A119   1  7.027513e-02 3.278757e-03
  A54  A120   1  7.027513e-02 3.278757e-03
  A54  A121   1  7.027513e-02 3.278757e-03
  A54  A122   1  7.027513e-02 3.278757e-03
  A54  A123   1  7.027513e-02 3.278757e-03
  A54  A124   1  7.027513e-02 3.278757e-03
  A54  A125   1  7.027513e-02 3.278757e-03
  A54  A126   1  7.027513e-02 3.278757e-03
  A54  A127   1  7.027513e-02 3.278757e-03
  A54  A128   1  7.027513e-02 3.278757e-03
  A54  A129   1  7.027513e-02 3.278757e-03
  A54  A130   1  7.027513e-02 3.278757e-03
  A54  A131   1  7.027513e-02 3.278757e-03
  A54  A132   1  7.027513e-02 3.278757e-03
  A54  A133   1  7.027513e-02 3.278757e-03
  A54  A134   1  7.027513e-02 3.278757e-03
  A54  A135   1  7.027513e-02 3.278757e-03
  A55   A55   1  7.027513e-02 3.278757e-03
  A55   A56   1  7.027513e-02 3.278757e-03
  A55   A57   1  7.027513e-02 3.278757e-03
  A55   A58   1  7.027513e-02 3.278757e-03
  A55   A59   1  7.027513e-02 3.278757e-03
  A55   A60   1  7.027513e-02 3.278757e-03
  A55   A61   1  7.027513e-02 3.278757e-03
  A55   A62   1  7.027513e-02 3.278757e-03
  A55   A63   1  7.027513e-02 3.278757e-03
  A55   A64   1  7.027513e-02 3.278757e-03
  A55   A65   1  7.027513e-02 3.278757e-03
  A55   A66   1  7.027513e-02 3.278757e-03
  A55   A67   1  7.027513e-02 3.278757e-03
  A55   A68   1  7.027513e-02 3.278757e-03
  A55   A69   1  7.027513e-02 3.278757e-03
  A55   A70   1  7.027513e-02 3.278757e-03
  A55   A71   1  7.027513e-02 3.278757e-03
  A55   A72   1  7.027513e-02 3.278757e-03
  A55   A73   1  7.027513e-02 3.278757e-03
  A55   A74   1  7.027513e-02 3.278757e-03
  A55   A75   1  7.027513e-02 3.278757e-03
  A55   A76   1  7.027513e-02 3.278757e-03
  A55   A77   1  7.027513e-02 3.278757e-03
  A55   A78   1  7.027513e-02 3.278757e-03
  A55   A79   1  7.027513e-02 3.278757e-03
  A55   A80   1  7.027513e-02 3.278757e-03
  A55   A81   1  7.027513e-02 3.278757e-03
  A55   A82   1  7.027513e-02 3.278757e-03
  A55   A83   1  7.027513e-02 3.278757e-03
  A55   A84   1  7.027513e-02 3.278757e-03
  A55   A85   1  7.027513e-02 3.278757e-03
  A55   A86   1  7.027513e-02 3.278757e-03
  A55   A87   1  7.027513e-02 3.278757e-03
  A55   A88   1  7.027513e-02 3.278757e-03
  A55   A89   1  7.027513e-02 3.278757e-03
  A55   A90   1  7.027513e-02 3.278757e-03
  A55   A91   1  7.027513e-02 3.278757e-03
  A55   A92   1  7.027513e-02 3.278757e-03
  A55   A93   1  7.027513e-02 3.278757e-03
  A55   A94   1  7.027513e-02 3.278757e-03
  A55   A95   1  7.027513e-02 3.278757e-03
  A55   A96   1  7.027513e-02 3.278757e-03
  A55   A97   1  7.027513e-02 3.278757e-03
  A55   A98   1  7.027513e-02 3.278757e-03
  A55   A99   1  7.027513e-02 3.278757e-03
  A55  A100   1  7.027513e-02 3.278757e-03
  A55  A101   1  7.027513e-02 3.278757e-03
  A55  A102   1  7.027513e-02 3.278757e-03
  A55  A103   1  7.027513e-02 3.278757e-03
  A55  A104   1  7.027513e-02 3.278757e-03
  A55  A105   1  7.027513e-02 3.278757e-03
  A55  A106   1  7.027513e-02 3.278757e-03
  A55  A107   1  7.027513e-02 3.278757e-03
  A55  A108   1  7.027513e-02 3.278757e-03
  A55  A109   1  7.027513e-02 3.278757e-03
  A55  A110   1  7.027513e-02 3.278757e-03
  A55  A111   1  7.027513e-02 3.278757e-03
  A55  A112   1  7.027513e-02 3.278757e-03
  A55  A113   1  7.027513e-02 3.278757e-03
  A55  A114   1  7.027513e-02 3.278757e-03
  A55  A115   1  7.027513e-02 3.278757e-03
  A55  A116   1  7.027513e-02 3.278757e-03
  A55  A117   1  7.027513e-02 3.278757e-03
  A55  A118   1  7.027513e-02 3.278757e-03
  A55  A119   1  7.027513e-02 3.278757e-03
  A55  A120   1  7.027513e-02 3.278757e-03
  A55  A121   1  7.027513e-02 3.278757e-03
  A55  A122   1  7.027513e-02 3.278757e-03
  A55  A123   1  7.027513e-02 3.278757e-03
  A55  A124   1  7.027513e-02 3.278757e-03
  A55  A125   1  7.027513e-02 3.278757e-03
  A55  A126   1  7.027513e-02 3.278757e-03
  A55  A127   1  7.027513e-02 3.278757e-03
  A55  A128   1  7.027513e-02 3.278757e-03
  A55  A129   1  7.027513e-02 3.278757e-03
  A55  A130   1  7.027513e-02 3.278757e-03
  A55  A131   1  7.027513e-02 3.278757e-03
  A55  A132   1  7.027513e-02 3.278757e-03
  A55  A133   1  7.027513e-02 3.278757e-03
  A55  A134   1  7.027513e-02 3.278757e-03
  A55  A135   1  7.027513e-02 3.278757e-03
  A56   A56   1  7.027513e-02 3.278757e-03
  A56   A57   1  7.027513e-02 3.278757e-03
  A56   A58   1  7.027513e-02 3.278757e-03
  A56   A59   1  7.027513e-02 3.278757e-03
  A56   A60   1  7.027513e-02 3.278757e-03
  A56   A61   1  7.027513e-02 3.278757e-03
  A56   A62   1  7.027513e-02 3.278757e-03
  A56   A63   1  7.027513e-02 3.278757e-03
  A56   A64   1  7.027513e-02 3.278757e-03
  A56   A65   1  7.027513e-02 3.278757e-03
  A56   A66   1  7.027513e-02 3.278757e-03
  A56   A67   1  7.027513e-02 3.278757e-03
  A56   A68   1  7.027513e-02 3.278757e-03
  A56   A69   1  7.027513e-02 3.278757e-03
  A56   A70   1  7.027513e-02 3.278757e-03
  A56   A71   1  7.027513e-02 3.278757e-03
  A56   A72   1  7.027513e-02 3.278757e-03
  A56   A73   1  7.027513e-02 3.278757e-03
  A56   A74   1  7.027513e-02 3.278757e-03
  A56   A75   1  7.027513e-02 3.278757e-03
  A56   A76   1  7.027513e-02 3.278757e-03
  A56   A77   1  7.027513e-02 3.278757e-03
  A56   A78   1  7.027513e-02 3.278757e-03
  A56   A79   1  7.027513e-02 3.278757e-03
  A56   A80   1  7.027513e-02 3.278757e-03
  A56   A81   1  7.027513e-02 3.278757e-03
  A56   A82   1  7.027513e-02 3.278757e-03
  A56   A83   1  7.027513e-02 3.278757e-03
  A56   A84   1  7.027513e-02 3.278757e-03
  A56   A85   1  7.027513e-02 3.278757e-03
  A56   A86   1  7.027513e-02 3.278757e-03
  A56   A87   1  7.027513e-02 3.278757e-03
  A56   A88   1  7.027513e-02 3.278757e-03
  A56   A89   1  7.027513e-02 3.278757e-03
  A56   A90   1  7.027513e-02 3.278757e-03
  A56   A91   1  7.027513e-02 3.278757e-03
  A56   A92   1  7.027513e-02 3.278757e-03
  A56   A93   1  7.027513e-02 3.278757e-03
  A56   A94   1  7.027513e-02 3.278757e-03
  A56   A95   1  7.027513e-02 3.278757e-03
  A56   A96   1  7.027513e-02 3.278757e-03
  A56   A97   1  7.027513e-02 3.278757e-03
  A56   A98   1  7.027513e-02 3.278757e-03
  A56   A99   1  7.027513e-02 3.278757e-03
  A56  A100   1  7.027513e-02 3.278757e-03
  A56  A101   1  7.027513e-02 3.278757e-03
  A56  A102   1  7.027513e-02 3.278757e-03
  A56  A103   1  7.027513e-02 3.278757e-03
  A56  A104   1  7.027513e-02 3.278757e-03
  A56  A105   1  7.027513e-02 3.278757e-03
  A56  A106   1  7.027513e-02 3.278757e-03
  A56  A107   1  7.027513e-02 3.278757e-03
  A56  A108   1  7.027513e-02 3.278757e-03
  A56  A109   1  7.027513e-02 3.278757e-03
  A56  A110   1  7.027513e-02 3.278757e-03
  A56  A111   1  7.027513e-02 3.278757e-03
  A56  A112   1  7.027513e-02 3.278757e-03
  A56  A113   1  7.027513e-02 3.278757e-03
  A56  A114   1  7.027513e-02 3.278757e-03
  A56  A115   1  7.027513e-02 3.278757e-03
  A56  A116   1  7.027513e-02 3.278757e-03
  A56  A117   1  7.027513e-02 3.278757e-03
  A56  A118   1  7.027513e-02 3.278757e-03
  A56  A119   1  7.027513e-02 3.278757e-03
  A56  A120   1  7.027513e-02 3.278757e-03
  A56  A121   1  7.027513e-02 3.278757e-03
  A56  A122   1  7.027513e-02 3.278757e-03
  A56  A123   1  7.027513e-02 3.278757e-03
  A56  A124   1  7.027513e-02 3.278757e-03
  A56  A125   1  7.027513e-02 3.278757e-03
  A56  A126   1  7.027513e-02 3.278757e-03
  A56  A127   1  7.027513e-02 3.278757e-03
  A56  A128   1  7.027513e-02 3.278757e-03
  A56  A129   1  7.027513e-02 3.278757e-03
  A56  A130   1  7.027513e-02 3.278757e-03
  A56  A131   1  7.027513e-02 3.278757e-03
  A56  A132   1  7.027513e-02 3.278757e-03
  A56  A133   1  7.027513e-02 3.278757e-03
  A56  A134   1  7.027513e-02 3.278757e-03
  A56  A135   1  7.027513e-02 3.278757e-03
  A57   A57   1  7.027513e-02 3.278757e-03
  A57   A58   1  7.027513e-02 3.278757e-03
  A57   A59   1  7.027513e-02 3.278757e-03
  A57   A60   1  7.027513e-02 3.278757e-03
  A57   A61   1  7.027513e-02 3.278757e-03
  A57   A62   1  7.027513e-02 3.278757e-03
  A57   A63   1  7.027513e-02 3.278757e-03
  A57   A64   1  7.027513e-02 3.278757e-03
  A57   A65   1  7.027513e-02 3.278757e-03
  A57   A66   1  7.027513e-02 3.278757e-03
  A57   A67   1  7.027513e-02 3.278757e-03
  A57   A68   1  7.027513e-02 3.278757e-03
  A57   A69   1  7.027513e-02 3.278757e-03
  A57   A70   1  7.027513e-02 3.278757e-03
  A57   A71   1  7.027513e-02 3.278757e-03
  A57   A72   1  7.027513e-02 3.278757e-03
  A57   A73   1  7.027513e-02 3.278757e-03
  A57   A74   1  7.027513e-02 3.278757e-03
  A57   A75   1  7.027513e-02 3.278757e-03
  A57   A76   1  7.027513e-02 3.278757e-03
  A57   A77   1  7.027513e-02 3.278757e-03
  A57   A78   1  7.027513e-02 3.278757e-03
  A57   A79   1  7.027513e-02 3.278757e-03
  A57   A80   1  7.027513e-02 3.278757e-03
  A57   A81   1  7.027513e-02 3.278757e-03
  A57   A82   1  7.027513e-02 3.278757e-03
  A57   A83   1  7.027513e-02 3.278757e-03
  A57   A84   1  7.027513e-02 3.278757e-03
  A57   A85   1  7.027513e-02 3.278757e-03
  A57   A86   1  7.027513e-02 3.278757e-03
  A57   A87   1  7.027513e-02 3.278757e-03
  A57   A88   1  7.027513e-02 3.278757e-03
  A57   A89   1  7.027513e-02 3.278757e-03
  A57   A90   1  7.027513e-02 3.278757e-03
  A57   A91   1  7.027513e-02 3.278757e-03
  A57   A92   1  7.027513e-02 3.278757e-03
  A57   A93   1  7.027513e-02 3.278757e-03
  A57   A94   1  7.027513e-02 3.278757e-03
  A57   A95   1  7.027513e-02 3.278757e-03
  A57   A96   1  7.027513e-02 3.278757e-03
  A57   A97   1  7.027513e-02 3.278757e-03
  A57   A98   1  7.027513e-02 3.278757e-03
  A57   A99   1  7.027513e-02 3.278757e-03
  A57  A100   1  7.027513e-02 3.278757e-03
  A57  A101   1  7.027513e-02 3.278757e-03
  A57  A102   1  7.027513e-02 3.278757e-03
  A57  A103   1  7.027513e-02 3.278757e-03
  A57  A104   1  7.027513e-02 3.278757e-03
  A57  A105   1  7.027513e-02 3.278757e-03
  A57  A106   1  7.027513e-02 3.278757e-03
  A57  A107   1  7.027513e-02 3.278757e-03
  A57  A108   1  7.027513e-02 3.278757e-03
  A57  A109   1  7.027513e-02 3.278757e-03
  A57  A110   1  7.027513e-02 3.278757e-03
  A57  A111   1  7.027513e-02 3.278757e-03
  A57  A112   1  7.027513e-02 3.278757e-03
  A57  A113   1  7.027513e-02 3.278757e-03
  A57  A114   1  7.027513e-02 3.278757e-03
  A57  A115   1  7.027513e-02 3.278757e-03
  A57  A116   1  7.027513e-02 3.278757e-03
  A57  A117   1  7.027513e-02 3.278757e-03
  A57  A118   1  7.027513e-02 3.278757e-03
  A57  A119   1  7.027513e-02 3.278757e-03
  A57  A120   1  7.027513e-02 3.278757e-03
  A57  A121   1  7.027513e-02 3.278757e-03
  A57  A122   1  7.027513e-02 3.278757e-03
  A57  A123   1  7.027513e-02 3.278757e-03
  A57  A124   1  7.027513e-02 3.278757e-03
  A57  A125   1  7.027513e-02 3.278757e-03
  A57  A126   1  7.027513e-02 3.278757e-03
  A57  A127   1  7.027513e-02 3.278757e-03
  A57  A128   1  7.027513e-02 3.278757e-03
  A57  A129   1  7.027513e-02 3.278757e-03
  A57  A130   1  7.027513e-02 3.278757e-03
  A57  A131   1  7.027513e-02 3.278757e-03
  A57  A132   1  7.027513e-02 3.278757e-03
  A57  A133   1  7.027513e-02 3.278757e-03
  A57  A134   1  7.027513e-02 3.278757e-03
  A57  A135   1  7.027513e-02 3.278757e-03
  A58   A58   1  7.027513e-02 3.278757e-03
  A58   A59   1  7.027513e-02 3.278757e-03
  A58   A60   1  7.027513e-02 3.278757e-03
  A58   A61   1  7.027513e-02 3.278757e-03
  A58   A62   1  7.027513e-02 3.278757e-03
  A58   A63   1  7.027513e-02 3.278757e-03
  A58   A64   1  7.027513e-02 3.278757e-03
  A58   A65   1  7.027513e-02 3.278757e-03
  A58   A66   1  7.027513e-02 3.278757e-03
  A58   A67   1  7.027513e-02 3.278757e-03
  A58   A68   1  7.027513e-02 3.278757e-03
  A58   A69   1  7.027513e-02 3.278757e-03
  A58   A70   1  7.027513e-02 3.278757e-03
  A58   A71   1  7.027513e-02 3.278757e-03
  A58   A72   1  7.027513e-02 3.278757e-03
  A58   A73   1  7.027513e-02 3.278757e-03
  A58   A74   1  7.027513e-02 3.278757e-03
  A58   A75   1  7.027513e-02 3.278757e-03
  A58   A76   1  7.027513e-02 3.278757e-03
  A58   A77   1  7.027513e-02 3.278757e-03
  A58   A78   1  7.027513e-02 3.278757e-03
  A58   A79   1  7.027513e-02 3.278757e-03
  A58   A80   1  7.027513e-02 3.278757e-03
  A58   A81   1  7.027513e-02 3.278757e-03
  A58   A82   1  7.027513e-02 3.278757e-03
  A58   A83   1  7.027513e-02 3.278757e-03
  A58   A84   1  7.027513e-02 3.278757e-03
  A58   A85   1  7.027513e-02 3.278757e-03
  A58   A86   1  7.027513e-02 3.278757e-03
  A58   A87   1  7.027513e-02 3.278757e-03
  A58   A88   1  7.027513e-02 3.278757e-03
  A58   A89   1  7.027513e-02 3.278757e-03
  A58   A90   1  7.027513e-02 3.278757e-03
  A58   A91   1  7.027513e-02 3.278757e-03
  A58   A92   1  7.027513e-02 3.278757e-03
  A58   A93   1  7.027513e-02 3.278757e-03
  A58   A94   1  7.027513e-02 3.278757e-03
  A58   A95   1  7.027513e-02 3.278757e-03
  A58   A96   1  7.027513e-02 3.278757e-03
  A58   A97   1  7.027513e-02 3.278757e-03
  A58   A98   1  7.027513e-02 3.278757e-03
  A58   A99   1  7.027513e-02 3.278757e-03
  A58  A100   1  7.027513e-02 3.278757e-03
  A58  A101   1  7.027513e-02 3.278757e-03
  A58  A102   1  7.027513e-02 3.278757e-03
  A58  A103   1  7.027513e-02 3.278757e-03
  A58  A104   1  7.027513e-02 3.278757e-03
  A58  A105   1  7.027513e-02 3.278757e-03
  A58  A106   1  7.027513e-02 3.278757e-03
  A58  A107   1  7.027513e-02 3.278757e-03
  A58  A108   1  7.027513e-02 3.278757e-03
  A58  A109   1  7.027513e-02 3.278757e-03
  A58  A110   1  7.027513e-02 3.278757e-03
  A58  A111   1  7.027513e-02 3.278757e-03
  A58  A112   1  7.027513e-02 3.278757e-03
  A58  A113   1  7.027513e-02 3.278757e-03
  A58  A114   1  7.027513e-02 3.278757e-03
  A58  A115   1  7.027513e-02 3.278757e-03
  A58  A116   1  7.027513e-02 3.278757e-03
  A58  A117   1  7.027513e-02 3.278757e-03
  A58  A118   1  7.027513e-02 3.278757e-03
  A58  A119   1  7.027513e-02 3.278757e-03
  A58  A120   1  7.027513e-02 3.278757e-03
  A58  A121   1  7.027513e-02 3.278757e-03
  A58  A122   1  7.027513e-02 3.278757e-03
  A58  A123   1  7.027513e-02 3.278757e-03
  A58  A124   1  7.027513e-02 3.278757e-03
  A58  A125   1  7.027513e-02 3.278757e-03
  A58  A126   1  7.027513e-02 3.278757e-03
  A58  A127   1  7.027513e-02 3.278757e-03
  A58  A128   1  7.027513e-02 3.278757e-03
  A58  A129   1  7.027513e-02 3.278757e-03
  A58  A130   1  7.027513e-02 3.278757e-03
  A58  A131   1  7.027513e-02 3.278757e-03
  A58  A132   1  7.027513e-02 3.278757e-03
  A58  A133   1  7.027513e-02 3.278757e-03
  A58  A134   1  7.027513e-02 3.278757e-03
  A58  A135   1  7.027513e-02 3.278757e-03
  A59   A59   1  7.027513e-02 3.278757e-03
  A59   A60   1  7.027513e-02 3.278757e-03
  A59   A61   1  7.027513e-02 3.278757e-03
  A59   A62   1  7.027513e-02 3.278757e-03
  A59   A63   1  7.027513e-02 3.278757e-03
  A59   A64   1  7.027513e-02 3.278757e-03
  A59   A65   1  7.027513e-02 3.278757e-03
  A59   A66   1  7.027513e-02 3.278757e-03
  A59   A67   1  7.027513e-02 3.278757e-03
  A59   A68   1  7.027513e-02 3.278757e-03
  A59   A69   1  7.027513e-02 3.278757e-03
  A59   A70   1  7.027513e-02 3.278757e-03
  A59   A71   1  7.027513e-02 3.278757e-03
  A59   A72   1  7.027513e-02 3.278757e-03
  A59   A73   1  7.027513e-02 3.278757e-03
  A59   A74   1  7.027513e-02 3.278757e-03
  A59   A75   1  7.027513e-02 3.278757e-03
  A59   A76   1  7.027513e-02 3.278757e-03
  A59   A77   1  7.027513e-02 3.278757e-03
  A59   A78   1  7.027513e-02 3.278757e-03
  A59   A79   1  7.027513e-02 3.278757e-03
  A59   A80   1  7.027513e-02 3.278757e-03
  A59   A81   1  7.027513e-02 3.278757e-03
  A59   A82   1  7.027513e-02 3.278757e-03
  A59   A83   1  7.027513e-02 3.278757e-03
  A59   A84   1  7.027513e-02 3.278757e-03
  A59   A85   1  7.027513e-02 3.278757e-03
  A59   A86   1  7.027513e-02 3.278757e-03
  A59   A87   1  7.027513e-02 3.278757e-03
  A59   A88   1  7.027513e-02 3.278757e-03
  A59   A89   1  7.027513e-02 3.278757e-03
  A59   A90   1  7.027513e-02 3.278757e-03
  A59   A91   1  7.027513e-02 3.278757e-03
  A59   A92   1  7.027513e-02 3.278757e-03
  A59   A93   1  7.027513e-02 3.278757e-03
  A59   A94   1  7.027513e-02 3.278757e-03
  A59   A95   1  7.027513e-02 3.278757e-03
  A59   A96   1  7.027513e-02 3.278757e-03
  A59   A97   1  7.027513e-02 3.278757e-03
  A59   A98   1  7.027513e-02 3.278757e-03
  A59   A99   1  7.027513e-02 3.278757e-03
  A59  A100   1  7.027513e-02 3.278757e-03
  A59  A101   1  7.027513e-02 3.278757e-03
  A59  A102   1  7.027513e-02 3.278757e-03
  A59  A103   1  7.027513e-02 3.278757e-03
  A59  A104   1  7.027513e-02 3.278757e-03
  A59  A105   1  7.027513e-02 3.278757e-03
  A59  A106   1  7.027513e-02 3.278757e-03
  A59  A107   1  7.027513e-02 3.278757e-03
  A59  A108   1  7.027513e-02 3.278757e-03
  A59  A109   1  7.027513e-02 3.278757e-03
  A59  A110   1  7.027513e-02 3.278757e-03
  A59  A111   1  7.027513e-02 3.278757e-03
  A59  A112   1  7.027513e-02 3.278757e-03
  A59  A113   1  7.027513e-02 3.278757e-03
  A59  A114   1  7.027513e-02 3.278757e-03
  A59  A115   1  7.027513e-02 3.278757e-03
  A59  A116   1  7.027513e-02 3.278757e-03
  A59  A117   1  7.027513e-02 3.278757e-03
  A59  A118   1  7.027513e-02 3.278757e-03
  A59  A119   1  7.027513e-02 3.278757e-03
  A59  A120   1  7.027513e-02 3.278757e-03
  A59  A121   1  7.027513e-02 3.278757e-03
  A59  A122   1  7.027513e-02 3.278757e-03
  A59  A123   1  7.027513e-02 3.278757e-03
  A59  A124   1  7.027513e-02 3.278757e-03
  A59  A125   1  7.027513e-02 3.278757e-03
  A59  A126   1  7.027513e-02 3.278757e-03
  A59  A127   1  7.027513e-02 3.278757e-03
  A59  A128   1  7.027513e-02 3.278757e-03
  A59  A129   1  7.027513e-02 3.278757e-03
  A59  A130   1  7.027513e-02 3.278757e-03
  A59  A131   1  7.027513e-02 3.278757e-03
  A59  A132   1  7.027513e-02 3.278757e-03
  A59  A133   1  7.027513e-02 3.278757e-03
  A59  A134   1  7.027513e-02 3.278757e-03
  A59  A135   1  7.027513e-02 3.278757e-03
  A60   A60   1  7.027513e-02 3.278757e-03
  A60   A61   1  7.027513e-02 3.278757e-03
  A60   A62   1  7.027513e-02 3.278757e-03
  A60   A63   1  7.027513e-02 3.278757e-03
  A60   A64   1  7.027513e-02 3.278757e-03
  A60   A65   1  7.027513e-02 3.278757e-03
  A60   A66   1  7.027513e-02 3.278757e-03
  A60   A67   1  7.027513e-02 3.278757e-03
  A60   A68   1  7.027513e-02 3.278757e-03
  A60   A69   1  7.027513e-02 3.278757e-03
  A60   A70   1  7.027513e-02 3.278757e-03
  A60   A71   1  7.027513e-02 3.278757e-03
  A60   A72   1  7.027513e-02 3.278757e-03
  A60   A73   1  7.027513e-02 3.278757e-03
  A60   A74   1  7.027513e-02 3.278757e-03
  A60   A75   1  7.027513e-02 3.278757e-03
  A60   A76   1  7.027513e-02 3.278757e-03
  A60   A77   1  7.027513e-02 3.278757e-03
  A60   A78   1  7.027513e-02 3.278757e-03
  A60   A79   1  7.027513e-02 3.278757e-03
  A60   A80   1  7.027513e-02 3.278757e-03
  A60   A81   1  7.027513e-02 3.278757e-03
  A60   A82   1  7.027513e-02 3.278757e-03
  A60   A83   1  7.027513e-02 3.278757e-03
  A60   A84   1  7.027513e-02 3.278757e-03
  A60   A85   1  7.027513e-02 3.278757e-03
  A60   A86   1  7.027513e-02 3.278757e-03
  A60   A87   1  7.027513e-02 3.278757e-03
  A60   A88   1  7.027513e-02 3.278757e-03
  A60   A89   1  7.027513e-02 3.278757e-03
  A60   A90   1  7.027513e-02 3.278757e-03
  A60   A91   1  7.027513e-02 3.278757e-03
  A60   A92   1  7.027513e-02 3.278757e-03
  A60   A93   1  7.027513e-02 3.278757e-03
  A60   A94   1  7.027513e-02 3.278757e-03
  A60   A95   1  7.027513e-02 3.278757e-03
  A60   A96   1  7.027513e-02 3.278757e-03
  A60   A97   1  7.027513e-02 3.278757e-03
  A60   A98   1  7.027513e-02 3.278757e-03
  A60   A99   1  7.027513e-02 3.278757e-03
  A60  A100   1  7.027513e-02 3.278757e-03
  A60  A101   1  7.027513e-02 3.278757e-03
  A60  A102   1  7.027513e-02 3.278757e-03
  A60  A103   1  7.027513e-02 3.278757e-03
  A60  A104   1  7.027513e-02 3.278757e-03
  A60  A105   1  7.027513e-02 3.278757e-03
  A60  A106   1  7.027513e-02 3.278757e-03
  A60  A107   1  7.027513e-02 3.278757e-03
  A60  A108   1  7.027513e-02 3.278757e-03
  A60  A109   1  7.027513e-02 3.278757e-03
  A60  A110   1  7.027513e-02 3.278757e-03
  A60  A111   1  7.027513e-02 3.278757e-03
  A60  A112   1  7.027513e-02 3.278757e-03
  A60  A113   1  7.027513e-02 3.278757e-03
  A60  A114   1  7.027513e-02 3.278757e-03
  A60  A115   1  7.027513e-02 3.278757e-03
  A60  A116   1  7.027513e-02 3.278757e-03
  A60  A117   1  7.027513e-02 3.278757e-03
  A60  A118   1  7.027513e-02 3.278757e-03
  A60  A119   1  7.027513e-02 3.278757e-03
  A60  A120   1  7.027513e-02 3.278757e-03
  A60  A121   1  7.027513e-02 3.278757e-03
  A60  A122   1  7.027513e-02 3.278757e-03
  A60  A123   1  7.027513e-02 3.278757e-03
  A60  A124   1  7.027513e-02 3.278757e-03
  A60  A125   1  7.027513e-02 3.278757e-03
  A60  A126   1  7.027513e-02 3.278757e-03
  A60  A127   1  7.027513e-02 3.278757e-03
  A60  A128   1  7.027513e-02 3.278757e-03
  A60  A129   1  7.027513e-02 3.278757e-03
  A60  A130   1  7.027513e-02 3.278757e-03
  A60  A131   1  7.027513e-02 3.278757e-03
  A60  A132   1  7.027513e-02 3.278757e-03
  A60  A133   1  7.027513e-02 3.278757e-03
  A60  A134   1  7.027513e-02 3.278757e-03
  A60  A135   1  7.027513e-02 3.278757e-03
  A61   A61   1  7.027513e-02 3.278757e-03
  A61   A62   1  7.027513e-02 3.278757e-03
  A61   A63   1  7.027513e-02 3.278757e-03
  A61   A64   1  7.027513e-02 3.278757e-03
  A61   A65   1  7.027513e-02 3.278757e-03
  A61   A66   1  7.027513e-02 3.278757e-03
  A61   A67   1  7.027513e-02 3.278757e-03
  A61   A68   1  7.027513e-02 3.278757e-03
  A61   A69   1  7.027513e-02 3.278757e-03
  A61   A70   1  7.027513e-02 3.278757e-03
  A61   A71   1  7.027513e-02 3.278757e-03
  A61   A72   1  7.027513e-02 3.278757e-03
  A61   A73   1  7.027513e-02 3.278757e-03
  A61   A74   1  7.027513e-02 3.278757e-03
  A61   A75   1  7.027513e-02 3.278757e-03
  A61   A76   1  7.027513e-02 3.278757e-03
  A61   A77   1  7.027513e-02 3.278757e-03
  A61   A78   1  7.027513e-02 3.278757e-03
  A61   A79   1  7.027513e-02 3.278757e-03
  A61   A80   1  7.027513e-02 3.278757e-03
  A61   A81   1  7.027513e-02 3.278757e-03
  A61   A82   1  7.027513e-02 3.278757e-03
  A61   A83   1  7.027513e-02 3.278757e-03
  A61   A84   1  7.027513e-02 3.278757e-03
  A61   A85   1  7.027513e-02 3.278757e-03
  A61   A86   1  7.027513e-02 3.278757e-03
  A61   A87   1  7.027513e-02 3.278757e-03
  A61   A88   1  7.027513e-02 3.278757e-03
  A61   A89   1  7.027513e-02 3.278757e-03
  A61   A90   1  7.027513e-02 3.278757e-03
  A61   A91   1  7.027513e-02 3.278757e-03
  A61   A92   1  7.027513e-02 3.278757e-03
  A61   A93   1  7.027513e-02 3.278757e-03
  A61   A94   1  7.027513e-02 3.278757e-03
  A61   A95   1  7.027513e-02 3.278757e-03
  A61   A96   1  7.027513e-02 3.278757e-03
  A61   A97   1  7.027513e-02 3.278757e-03
  A61   A98   1  7.027513e-02 3.278757e-03
  A61   A99   1  7.027513e-02 3.278757e-03
  A61  A100   1  7.027513e-02 3.278757e-03
  A61  A101   1  7.027513e-02 3.278757e-03
  A61  A102   1  7.027513e-02 3.278757e-03
  A61  A103   1  7.027513e-02 3.278757e-03
  A61  A104   1  7.027513e-02 3.278757e-03
  A61  A105   1  7.027513e-02 3.278757e-03
  A61  A106   1  7.027513e-02 3.278757e-03
  A61  A107   1  7.027513e-02 3.278757e-03
  A61  A108   1  7.027513e-02 3.278757e-03
  A61  A109   1  7.027513e-02 3.278757e-03
  A61  A110   1  7.027513e-02 3.278757e-03
  A61  A111   1  7.027513e-02 3.278757e-03
  A61  A112   1  7.027513e-02 3.278757e-03
  A61  A113   1  7.027513e-02 3.278757e-03
  A61  A114   1  7.027513e-02 3.278757e-03
  A61  A115   1  7.027513e-02 3.278757e-03
  A61  A116   1  7.027513e-02 3.278757e-03
  A61  A117   1  7.027513e-02 3.278757e-03
  A61  A118   1  7.027513e-02 3.278757e-03
  A61  A119   1  7.027513e-02 3.278757e-03
  A61  A120   1  7.027513e-02 3.278757e-03
  A61  A121   1  7.027513e-02 3.278757e-03
  A61  A122   1  7.027513e-02 3.278757e-03
  A61  A123   1  7.027513e-02 3.278757e-03
  A61  A124   1  7.027513e-02 3.278757e-03
  A61  A125   1  7.027513e-02 3.278757e-03
  A61  A126   1  7.027513e-02 3.278757e-03
  A61  A127   1  7.027513e-02 3.278757e-03
  A61  A128   1  7.027513e-02 3.278757e-03
  A61  A129   1  7.027513e-02 3.278757e-03
  A61  A130   1  7.027513e-02 3.278757e-03
  A61  A131   1  7.027513e-02 3.278757e-03
  A61  A132   1  7.027513e-02 3.278757e-03
  A61  A133   1  7.027513e-02 3.278757e-03
  A61  A134   1  7.027513e-02 3.278757e-03
  A61  A135   1  7.027513e-02 3.278757e-03
  A62   A62   1  7.027513e-02 3.278757e-03
  A62   A63   1  7.027513e-02 3.278757e-03
  A62   A64   1  7.027513e-02 3.278757e-03
  A62   A65   1  7.027513e-02 3.278757e-03
  A62   A66   1  7.027513e-02 3.278757e-03
  A62   A67   1  7.027513e-02 3.278757e-03
  A62   A68   1  7.027513e-02 3.278757e-03
  A62   A69   1  7.027513e-02 3.278757e-03
  A62   A70   1  7.027513e-02 3.278757e-03
  A62   A71   1  7.027513e-02 3.278757e-03
  A62   A72   1  7.027513e-02 3.278757e-03
  A62   A73   1  7.027513e-02 3.278757e-03
  A62   A74   1  7.027513e-02 3.278757e-03
  A62   A75   1  7.027513e-02 3.278757e-03
  A62   A76   1  7.027513e-02 3.278757e-03
  A62   A77   1  7.027513e-02 3.278757e-03
  A62   A78   1  7.027513e-02 3.278757e-03
  A62   A79   1  7.027513e-02 3.278757e-03
  A62   A80   1  7.027513e-02 3.278757e-03
  A62   A81   1  7.027513e-02 3.278757e-03
  A62   A82   1  7.027513e-02 3.278757e-03
  A62   A83   1  7.027513e-02 3.278757e-03
  A62   A84   1  7.027513e-02 3.278757e-03
  A62   A85   1  7.027513e-02 3.278757e-03
  A62   A86   1  7.027513e-02 3.278757e-03
  A62   A87   1  7.027513e-02 3.278757e-03
  A62   A88   1  7.027513e-02 3.278757e-03
  A62   A89   1  7.027513e-02 3.278757e-03
  A62   A90   1  7.027513e-02 3.278757e-03
  A62   A91   1  7.027513e-02 3.278757e-03
  A62   A92   1  7.027513e-02 3.278757e-03
  A62   A93   1  7.027513e-02 3.278757e-03
  A62   A94   1  7.027513e-02 3.278757e-03
  A62   A95   1  7.027513e-02 3.278757e-03
  A62   A96   1  7.027513e-02 3.278757e-03
  A62   A97   1  7.027513e-02 3.278757e-03
  A62   A98   1  7.027513e-02 3.278757e-03
  A62   A99   1  7.027513e-02 3.278757e-03
  A62  A100   1  7.027513e-02 3.278757e-03
  A62  A101   1  7.027513e-02 3.278757e-03
  A62  A102   1  7.027513e-02 3.278757e-03
  A62  A103   1  7.027513e-02 3.278757e-03
  A62  A104   1  7.027513e-02 3.278757e-03
  A62  A105   1  7.027513e-02 3.278757e-03
  A62  A106   1  7.027513e-02 3.278757e-03
  A62  A107   1  7.027513e-02 3.278757e-03
  A62  A108   1  7.027513e-02 3.278757e-03
  A62  A109   1  7.027513e-02 3.278757e-03
  A62  A110   1  7.027513e-02 3.278757e-03
  A62  A111   1  7.027513e-02 3.278757e-03
  A62  A112   1  7.027513e-02 3.278757e-03
  A62  A113   1  7.027513e-02 3.278757e-03
  A62  A114   1  7.027513e-02 3.278757e-03
  A62  A115   1  7.027513e-02 3.278757e-03
  A62  A116   1  7.027513e-02 3.278757e-03
  A62  A117   1  7.027513e-02 3.278757e-03
  A62  A118   1  7.027513e-02 3.278757e-03
  A62  A119   1  7.027513e-02 3.278757e-03
  A62  A120   1  7.027513e-02 3.278757e-03
  A62  A121   1  7.027513e-02 3.278757e-03
  A62  A122   1  7.027513e-02 3.278757e-03
  A62  A123   1  7.027513e-02 3.278757e-03
  A62  A124   1  7.027513e-02 3.278757e-03
  A62  A125   1  7.027513e-02 3.278757e-03
  A62  A126   1  7.027513e-02 3.278757e-03
  A62  A127   1  7.027513e-02 3.278757e-03
  A62  A128   1  7.027513e-02 3.278757e-03
  A62  A129   1  7.027513e-02 3.278757e-03
  A62  A130   1  7.027513e-02 3.278757e-03
  A62  A131   1  7.027513e-02 3.278757e-03
  A62  A132   1  7.027513e-02 3.278757e-03
  A62  A133   1  7.027513e-02 3.278757e-03
  A62  A134   1  7.027513e-02 3.278757e-03
  A62  A135   1  7.027513e-02 3.278757e-03
  A63   A63   1  7.027513e-02 3.278757e-03
  A63   A64   1  7.027513e-02 3.278757e-03
  A63   A65   1  7.027513e-02 3.278757e-03
  A63   A66   1  7.027513e-02 3.278757e-03
  A63   A67   1  7.027513e-02 3.278757e-03
  A63   A68   1  7.027513e-02 3.278757e-03
  A63   A69   1  7.027513e-02 3.278757e-03
  A63   A70   1  7.027513e-02 3.278757e-03
  A63   A71   1  7.027513e-02 3.278757e-03
  A63   A72   1  7.027513e-02 3.278757e-03
  A63   A73   1  7.027513e-02 3.278757e-03
  A63   A74   1  7.027513e-02 3.278757e-03
  A63   A75   1  7.027513e-02 3.278757e-03
  A63   A76   1  7.027513e-02 3.278757e-03
  A63   A77   1  7.027513e-02 3.278757e-03
  A63   A78   1  7.027513e-02 3.278757e-03
  A63   A79   1  7.027513e-02 3.278757e-03
  A63   A80   1  7.027513e-02 3.278757e-03
  A63   A81   1  7.027513e-02 3.278757e-03
  A63   A82   1  7.027513e-02 3.278757e-03
  A63   A83   1  7.027513e-02 3.278757e-03
  A63   A84   1  7.027513e-02 3.278757e-03
  A63   A85   1  7.027513e-02 3.278757e-03
  A63   A86   1  7.027513e-02 3.278757e-03
  A63   A87   1  7.027513e-02 3.278757e-03
  A63   A88   1  7.027513e-02 3.278757e-03
  A63   A89   1  7.027513e-02 3.278757e-03
  A63   A90   1  7.027513e-02 3.278757e-03
  A63   A91   1  7.027513e-02 3.278757e-03
  A63   A92   1  7.027513e-02 3.278757e-03
  A63   A93   1  7.027513e-02 3.278757e-03
  A63   A94   1  7.027513e-02 3.278757e-03
  A63   A95   1  7.027513e-02 3.278757e-03
  A63   A96   1  7.027513e-02 3.278757e-03
  A63   A97   1  7.027513e-02 3.278757e-03
  A63   A98   1  7.027513e-02 3.278757e-03
  A63   A99   1  7.027513e-02 3.278757e-03
  A63  A100   1  7.027513e-02 3.278757e-03
  A63  A101   1  7.027513e-02 3.278757e-03
  A63  A102   1  7.027513e-02 3.278757e-03
  A63  A103   1  7.027513e-02 3.278757e-03
  A63  A104   1  7.027513e-02 3.278757e-03
  A63  A105   1  7.027513e-02 3.278757e-03
  A63  A106   1  7.027513e-02 3.278757e-03
  A63  A107   1  7.027513e-02 3.278757e-03
  A63  A108   1  7.027513e-02 3.278757e-03
  A63  A109   1  7.027513e-02 3.278757e-03
  A63  A110   1  7.027513e-02 3.278757e-03
  A63  A111   1  7.027513e-02 3.278757e-03
  A63  A112   1  7.027513e-02 3.278757e-03
  A63  A113   1  7.027513e-02 3.278757e-03
  A63  A114   1  7.027513e-02 3.278757e-03
  A63  A115   1  7.027513e-02 3.278757e-03
  A63  A116   1  7.027513e-02 3.278757e-03
  A63  A117   1  7.027513e-02 3.278757e-03
  A63  A118   1  7.027513e-02 3.278757e-03
  A63  A119   1  7.027513e-02 3.278757e-03
  A63  A120   1  7.027513e-02 3.278757e-03
  A63  A121   1  7.027513e-02 3.278757e-03
  A63  A122   1  7.027513e-02 3.278757e-03
  A63  A123   1  7.027513e-02 3.278757e-03
  A63  A124   1  7.027513e-02 3.278757e-03
  A63  A125   1  7.027513e-02 3.278757e-03
  A63  A126   1  7.027513e-02 3.278757e-03
  A63  A127   1  7.027513e-02 3.278757e-03
  A63  A128   1  7.027513e-02 3.278757e-03
  A63  A129   1  7.027513e-02 3.278757e-03
  A63  A130   1  7.027513e-02 3.278757e-03
  A63  A131   1  7.027513e-02 3.278757e-03
  A63  A132   1  7.027513e-02 3.278757e-03
  A63  A133   1  7.027513e-02 3.278757e-03
  A63  A134   1  7.027513e-02 3.278757e-03
  A63  A135   1  7.027513e-02 3.278757e-03
  A64   A64   1  7.027513e-02 3.278757e-03
  A64   A65   1  7.027513e-02 3.278757e-03
  A64   A66   1  7.027513e-02 3.278757e-03
  A64   A67   1  7.027513e-02 3.278757e-03
  A64   A68   1  7.027513e-02 3.278757e-03
  A64   A69   1  7.027513e-02 3.278757e-03
  A64   A70   1  7.027513e-02 3.278757e-03
  A64   A71   1  7.027513e-02 3.278757e-03
  A64   A72   1  7.027513e-02 3.278757e-03
  A64   A73   1  7.027513e-02 3.278757e-03
  A64   A74   1  7.027513e-02 3.278757e-03
  A64   A75   1  7.027513e-02 3.278757e-03
  A64   A76   1  7.027513e-02 3.278757e-03
  A64   A77   1  7.027513e-02 3.278757e-03
  A64   A78   1  7.027513e-02 3.278757e-03
  A64   A79   1  7.027513e-02 3.278757e-03
  A64   A80   1  7.027513e-02 3.278757e-03
  A64   A81   1  7.027513e-02 3.278757e-03
  A64   A82   1  7.027513e-02 3.278757e-03
  A64   A83   1  7.027513e-02 3.278757e-03
  A64   A84   1  7.027513e-02 3.278757e-03
  A64   A85   1  7.027513e-02 3.278757e-03
  A64   A86   1  7.027513e-02 3.278757e-03
  A64   A87   1  7.027513e-02 3.278757e-03
  A64   A88   1  7.027513e-02 3.278757e-03
  A64   A89   1  7.027513e-02 3.278757e-03
  A64   A90   1  7.027513e-02 3.278757e-03
  A64   A91   1  7.027513e-02 3.278757e-03
  A64   A92   1  7.027513e-02 3.278757e-03
  A64   A93   1  7.027513e-02 3.278757e-03
  A64   A94   1  7.027513e-02 3.278757e-03
  A64   A95   1  7.027513e-02 3.278757e-03
  A64   A96   1  7.027513e-02 3.278757e-03
  A64   A97   1  7.027513e-02 3.278757e-03
  A64   A98   1  7.027513e-02 3.278757e-03
  A64   A99   1  7.027513e-02 3.278757e-03
  A64  A100   1  7.027513e-02 3.278757e-03
  A64  A101   1  7.027513e-02 3.278757e-03
  A64  A102   1  7.027513e-02 3.278757e-03
  A64  A103   1  7.027513e-02 3.278757e-03
  A64  A104   1  7.027513e-02 3.278757e-03
  A64  A105   1  7.027513e-02 3.278757e-03
  A64  A106   1  7.027513e-02 3.278757e-03
  A64  A107   1  7.027513e-02 3.278757e-03
  A64  A108   1  7.027513e-02 3.278757e-03
  A64  A109   1  7.027513e-02 3.278757e-03
  A64  A110   1  7.027513e-02 3.278757e-03
  A64  A111   1  7.027513e-02 3.278757e-03
  A64  A112   1  7.027513e-02 3.278757e-03
  A64  A113   1  7.027513e-02 3.278757e-03
  A64  A114   1  7.027513e-02 3.278757e-03
  A64  A115   1  7.027513e-02 3.278757e-03
  A64  A116   1  7.027513e-02 3.278757e-03
  A64  A117   1  7.027513e-02 3.278757e-03
  A64  A118   1  7.027513e-02 3.278757e-03
  A64  A119   1  7.027513e-02 3.278757e-03
  A64  A120   1  7.027513e-02 3.278757e-03
  A64  A121   1  7.027513e-02 3.278757e-03
  A64  A122   1  7.027513e-02 3.278757e-03
  A64  A123   1  7.027513e-02 3.278757e-03
  A64  A124   1  7.027513e-02 3.278757e-03
  A64  A125   1  7.027513e-02 3.278757e-03
  A64  A126   1  7.027513e-02 3.278757e-03
  A64  A127   1  7.027513e-02 3.278757e-03
  A64  A128   1  7.027513e-02 3.278757e-03
  A64  A129   1  7.027513e-02 3.278757e-03
  A64  A130   1  7.027513e-02 3.278757e-03
  A64  A131   1  7.027513e-02 3.278757e-03
  A64  A132   1  7.027513e-02 3.278757e-03
  A64  A133   1  7.027513e-02 3.278757e-03
  A64  A134   1  7.027513e-02 3.278757e-03
  A64  A135   1  7.027513e-02 3.278757e-03
  A65   A65   1  7.027513e-02 3.278757e-03
  A65   A66   1  7.027513e-02 3.278757e-03
  A65   A67   1  7.027513e-02 3.278757e-03
  A65   A68   1  7.027513e-02 3.278757e-03
  A65   A69   1  7.027513e-02 3.278757e-03
  A65   A70   1  7.027513e-02 3.278757e-03
  A65   A71   1  7.027513e-02 3.278757e-03
  A65   A72   1  7.027513e-02 3.278757e-03
  A65   A73   1  7.027513e-02 3.278757e-03
  A65   A74   1  7.027513e-02 3.278757e-03
  A65   A75   1  7.027513e-02 3.278757e-03
  A65   A76   1  7.027513e-02 3.278757e-03
  A65   A77   1  7.027513e-02 3.278757e-03
  A65   A78   1  7.027513e-02 3.278757e-03
  A65   A79   1  7.027513e-02 3.278757e-03
  A65   A80   1  7.027513e-02 3.278757e-03
  A65   A81   1  7.027513e-02 3.278757e-03
  A65   A82   1  7.027513e-02 3.278757e-03
  A65   A83   1  7.027513e-02 3.278757e-03
  A65   A84   1  7.027513e-02 3.278757e-03
  A65   A85   1  7.027513e-02 3.278757e-03
  A65   A86   1  7.027513e-02 3.278757e-03
  A65   A87   1  7.027513e-02 3.278757e-03
  A65   A88   1  7.027513e-02 3.278757e-03
  A65   A89   1  7.027513e-02 3.278757e-03
  A65   A90   1  7.027513e-02 3.278757e-03
  A65   A91   1  7.027513e-02 3.278757e-03
  A65   A92   1  7.027513e-02 3.278757e-03
  A65   A93   1  7.027513e-02 3.278757e-03
  A65   A94   1  7.027513e-02 3.278757e-03
  A65   A95   1  7.027513e-02 3.278757e-03
  A65   A96   1  7.027513e-02 3.278757e-03
  A65   A97   1  7.027513e-02 3.278757e-03
  A65   A98   1  7.027513e-02 3.278757e-03
  A65   A99   1  7.027513e-02 3.278757e-03
  A65  A100   1  7.027513e-02 3.278757e-03
  A65  A101   1  7.027513e-02 3.278757e-03
  A65  A102   1  7.027513e-02 3.278757e-03
  A65  A103   1  7.027513e-02 3.278757e-03
  A65  A104   1  7.027513e-02 3.278757e-03
  A65  A105   1  7.027513e-02 3.278757e-03
  A65  A106   1  7.027513e-02 3.278757e-03
  A65  A107   1  7.027513e-02 3.278757e-03
  A65  A108   1  7.027513e-02 3.278757e-03
  A65  A109   1  7.027513e-02 3.278757e-03
  A65  A110   1  7.027513e-02 3.278757e-03
  A65  A111   1  7.027513e-02 3.278757e-03
  A65  A112   1  7.027513e-02 3.278757e-03
  A65  A113   1  7.027513e-02 3.278757e-03
  A65  A114   1  7.027513e-02 3.278757e-03
  A65  A115   1  7.027513e-02 3.278757e-03
  A65  A116   1  7.027513e-02 3.278757e-03
  A65  A117   1  7.027513e-02 3.278757e-03
  A65  A118   1  7.027513e-02 3.278757e-03
  A65  A119   1  7.027513e-02 3.278757e-03
  A65  A120   1  7.027513e-02 3.278757e-03
  A65  A121   1  7.027513e-02 3.278757e-03
  A65  A122   1  7.027513e-02 3.278757e-03
  A65  A123   1  7.027513e-02 3.278757e-03
  A65  A124   1  7.027513e-02 3.278757e-03
  A65  A125   1  7.027513e-02 3.278757e-03
  A65  A126   1  7.027513e-02 3.278757e-03
  A65  A127   1  7.027513e-02 3.278757e-03
  A65  A128   1  7.027513e-02 3.278757e-03
  A65  A129   1  7.027513e-02 3.278757e-03
  A65  A130   1  7.027513e-02 3.278757e-03
  A65  A131   1  7.027513e-02 3.278757e-03
  A65  A132   1  7.027513e-02 3.278757e-03
  A65  A133   1  7.027513e-02 3.278757e-03
  A65  A134   1  7.027513e-02 3.278757e-03
  A65  A135   1  7.027513e-02 3.278757e-03
  A66   A66   1  7.027513e-02 3.278757e-03
  A66   A67   1  7.027513e-02 3.278757e-03
  A66   A68   1  7.027513e-02 3.278757e-03
  A66   A69   1  7.027513e-02 3.278757e-03
  A66   A70   1  7.027513e-02 3.278757e-03
  A66   A71   1  7.027513e-02 3.278757e-03
  A66   A72   1  7.027513e-02 3.278757e-03
  A66   A73   1  7.027513e-02 3.278757e-03
  A66   A74   1  7.027513e-02 3.278757e-03
  A66   A75   1  7.027513e-02 3.278757e-03
  A66   A76   1  7.027513e-02 3.278757e-03
  A66   A77   1  7.027513e-02 3.278757e-03
  A66   A78   1  7.027513e-02 3.278757e-03
  A66   A79   1  7.027513e-02 3.278757e-03
  A66   A80   1  7.027513e-02 3.278757e-03
  A66   A81   1  7.027513e-02 3.278757e-03
  A66   A82   1  7.027513e-02 3.278757e-03
  A66   A83   1  7.027513e-02 3.278757e-03
  A66   A84   1  7.027513e-02 3.278757e-03
  A66   A85   1  7.027513e-02 3.278757e-03
  A66   A86   1  7.027513e-02 3.278757e-03
  A66   A87   1  7.027513e-02 3.278757e-03
  A66   A88   1  7.027513e-02 3.278757e-03
  A66   A89   1  7.027513e-02 3.278757e-03
  A66   A90   1  7.027513e-02 3.278757e-03
  A66   A91   1  7.027513e-02 3.278757e-03
  A66   A92   1  7.027513e-02 3.278757e-03
  A66   A93   1  7.027513e-02 3.278757e-03
  A66   A94   1  7.027513e-02 3.278757e-03
  A66   A95   1  7.027513e-02 3.278757e-03
  A66   A96   1  7.027513e-02 3.278757e-03
  A66   A97   1  7.027513e-02 3.278757e-03
  A66   A98   1  7.027513e-02 3.278757e-03
  A66   A99   1  7.027513e-02 3.278757e-03
  A66  A100   1  7.027513e-02 3.278757e-03
  A66  A101   1  7.027513e-02 3.278757e-03
  A66  A102   1  7.027513e-02 3.278757e-03
  A66  A103   1  7.027513e-02 3.278757e-03
  A66  A104   1  7.027513e-02 3.278757e-03
  A66  A105   1  7.027513e-02 3.278757e-03
  A66  A106   1  7.027513e-02 3.278757e-03
  A66  A107   1  7.027513e-02 3.278757e-03
  A66  A108   1  7.027513e-02 3.278757e-03
  A66  A109   1  7.027513e-02 3.278757e-03
  A66  A110   1  7.027513e-02 3.278757e-03
  A66  A111   1  7.027513e-02 3.278757e-03
  A66  A112   1  7.027513e-02 3.278757e-03
  A66  A113   1  7.027513e-02 3.278757e-03
  A66  A114   1  7.027513e-02 3.278757e-03
  A66  A115   1  7.027513e-02 3.278757e-03
  A66  A116   1  7.027513e-02 3.278757e-03
  A66  A117   1  7.027513e-02 3.278757e-03
  A66  A118   1  7.027513e-02 3.278757e-03
  A66  A119   1  7.027513e-02 3.278757e-03
  A66  A120   1  7.027513e-02 3.278757e-03
  A66  A121   1  7.027513e-02 3.278757e-03
  A66  A122   1  7.027513e-02 3.278757e-03
  A66  A123   1  7.027513e-02 3.278757e-03
  A66  A124   1  7.027513e-02 3.278757e-03
  A66  A125   1  7.027513e-02 3.278757e-03
  A66  A126   1  7.027513e-02 3.278757e-03
  A66  A127   1  7.027513e-02 3.278757e-03
  A66  A128   1  7.027513e-02 3.278757e-03
  A66  A129   1  7.027513e-02 3.278757e-03
  A66  A130   1  7.027513e-02 3.278757e-03
  A66  A131   1  7.027513e-02 3.278757e-03
  A66  A132   1  7.027513e-02 3.278757e-03
  A66  A133   1  7.027513e-02 3.278757e-03
  A66  A134   1  7.027513e-02 3.278757e-03
  A66  A135   1  7.027513e-02 3.278757e-03
  A67   A67   1  7.027513e-02 3.278757e-03
  A67   A68   1  7.027513e-02 3.278757e-03
  A67   A69   1  7.027513e-02 3.278757e-03
  A67   A70   1  7.027513e-02 3.278757e-03
  A67   A71   1  7.027513e-02 3.278757e-03
  A67   A72   1  7.027513e-02 3.278757e-03
  A67   A73   1  7.027513e-02 3.278757e-03
  A67   A74   1  7.027513e-02 3.278757e-03
  A67   A75   1  7.027513e-02 3.278757e-03
  A67   A76   1  7.027513e-02 3.278757e-03
  A67   A77   1  7.027513e-02 3.278757e-03
  A67   A78   1  7.027513e-02 3.278757e-03
  A67   A79   1  7.027513e-02 3.278757e-03
  A67   A80   1  7.027513e-02 3.278757e-03
  A67   A81   1  7.027513e-02 3.278757e-03
  A67   A82   1  7.027513e-02 3.278757e-03
  A67   A83   1  7.027513e-02 3.278757e-03
  A67   A84   1  7.027513e-02 3.278757e-03
  A67   A85   1  7.027513e-02 3.278757e-03
  A67   A86   1  7.027513e-02 3.278757e-03
  A67   A87   1  7.027513e-02 3.278757e-03
  A67   A88   1  7.027513e-02 3.278757e-03
  A67   A89   1  7.027513e-02 3.278757e-03
  A67   A90   1  7.027513e-02 3.278757e-03
  A67   A91   1  7.027513e-02 3.278757e-03
  A67   A92   1  7.027513e-02 3.278757e-03
  A67   A93   1  7.027513e-02 3.278757e-03
  A67   A94   1  7.027513e-02 3.278757e-03
  A67   A95   1  7.027513e-02 3.278757e-03
  A67   A96   1  7.027513e-02 3.278757e-03
  A67   A97   1  7.027513e-02 3.278757e-03
  A67   A98   1  7.027513e-02 3.278757e-03
  A67   A99   1  7.027513e-02 3.278757e-03
  A67  A100   1  7.027513e-02 3.278757e-03
  A67  A101   1  7.027513e-02 3.278757e-03
  A67  A102   1  7.027513e-02 3.278757e-03
  A67  A103   1  7.027513e-02 3.278757e-03
  A67  A104   1  7.027513e-02 3.278757e-03
  A67  A105   1  7.027513e-02 3.278757e-03
  A67  A106   1  7.027513e-02 3.278757e-03
  A67  A107   1  7.027513e-02 3.278757e-03
  A67  A108   1  7.027513e-02 3.278757e-03
  A67  A109   1  7.027513e-02 3.278757e-03
  A67  A110   1  7.027513e-02 3.278757e-03
  A67  A111   1  7.027513e-02 3.278757e-03
  A67  A112   1  7.027513e-02 3.278757e-03
  A67  A113   1  7.027513e-02 3.278757e-03
  A67  A114   1  7.027513e-02 3.278757e-03
  A67  A115   1  7.027513e-02 3.278757e-03
  A67  A116   1  7.027513e-02 3.278757e-03
  A67  A117   1  7.027513e-02 3.278757e-03
  A67  A118   1  7.027513e-02 3.278757e-03
  A67  A119   1  7.027513e-02 3.278757e-03
  A67  A120   1  7.027513e-02 3.278757e-03
  A67  A121   1  7.027513e-02 3.278757e-03
  A67  A122   1  7.027513e-02 3.278757e-03
  A67  A123   1  7.027513e-02 3.278757e-03
  A67  A124   1  7.027513e-02 3.278757e-03
  A67  A125   1  7.027513e-02 3.278757e-03
  A67  A126   1  7.027513e-02 3.278757e-03
  A67  A127   1  7.027513e-02 3.278757e-03
  A67  A128   1  7.027513e-02 3.278757e-03
  A67  A129   1  7.027513e-02 3.278757e-03
  A67  A130   1  7.027513e-02 3.278757e-03
  A67  A131   1  7.027513e-02 3.278757e-03
  A67  A132   1  7.027513e-02 3.278757e-03
  A67  A133   1  7.027513e-02 3.278757e-03
  A67  A134   1  7.027513e-02 3.278757e-03
  A67  A135   1  7.027513e-02 3.278757e-03
  A68   A68   1  7.027513e-02 3.278757e-03
  A68   A69   1  7.027513e-02 3.278757e-03
  A68   A70   1  7.027513e-02 3.278757e-03
  A68   A71   1  7.027513e-02 3.278757e-03
  A68   A72   1  7.027513e-02 3.278757e-03
  A68   A73   1  7.027513e-02 3.278757e-03
  A68   A74   1  7.027513e-02 3.278757e-03
  A68   A75   1  7.027513e-02 3.278757e-03
  A68   A76   1  7.027513e-02 3.278757e-03
  A68   A77   1  7.027513e-02 3.278757e-03
  A68   A78   1  7.027513e-02 3.278757e-03
  A68   A79   1  7.027513e-02 3.278757e-03
  A68   A80   1  7.027513e-02 3.278757e-03
  A68   A81   1  7.027513e-02 3.278757e-03
  A68   A82   1  7.027513e-02 3.278757e-03
  A68   A83   1  7.027513e-02 3.278757e-03
  A68   A84   1  7.027513e-02 3.278757e-03
  A68   A85   1  7.027513e-02 3.278757e-03
  A68   A86   1  7.027513e-02 3.278757e-03
  A68   A87   1  7.027513e-02 3.278757e-03
  A68   A88   1  7.027513e-02 3.278757e-03
  A68   A89   1  7.027513e-02 3.278757e-03
  A68   A90   1  7.027513e-02 3.278757e-03
  A68   A91   1  7.027513e-02 3.278757e-03
  A68   A92   1  7.027513e-02 3.278757e-03
  A68   A93   1  7.027513e-02 3.278757e-03
  A68   A94   1  7.027513e-02 3.278757e-03
  A68   A95   1  7.027513e-02 3.278757e-03
  A68   A96   1  7.027513e-02 3.278757e-03
  A68   A97   1  7.027513e-02 3.278757e-03
  A68   A98   1  7.027513e-02 3.278757e-03
  A68   A99   1  7.027513e-02 3.278757e-03
  A68  A100   1  7.027513e-02 3.278757e-03
  A68  A101   1  7.027513e-02 3.278757e-03
  A68  A102   1  7.027513e-02 3.278757e-03
  A68  A103   1  7.027513e-02 3.278757e-03
  A68  A104   1  7.027513e-02 3.278757e-03
  A68  A105   1  7.027513e-02 3.278757e-03
  A68  A106   1  7.027513e-02 3.278757e-03
  A68  A107   1  7.027513e-02 3.278757e-03
  A68  A108   1  7.027513e-02 3.278757e-03
  A68  A109   1  7.027513e-02 3.278757e-03
  A68  A110   1  7.027513e-02 3.278757e-03
  A68  A111   1  7.027513e-02 3.278757e-03
  A68  A112   1  7.027513e-02 3.278757e-03
  A68  A113   1  7.027513e-02 3.278757e-03
  A68  A114   1  7.027513e-02 3.278757e-03
  A68  A115   1  7.027513e-02 3.278757e-03
  A68  A116   1  7.027513e-02 3.278757e-03
  A68  A117   1  7.027513e-02 3.278757e-03
  A68  A118   1  7.027513e-02 3.278757e-03
  A68  A119   1  7.027513e-02 3.278757e-03
  A68  A120   1  7.027513e-02 3.278757e-03
  A68  A121   1  7.027513e-02 3.278757e-03
  A68  A122   1  7.027513e-02 3.278757e-03
  A68  A123   1  7.027513e-02 3.278757e-03
  A68  A124   1  7.027513e-02 3.278757e-03
  A68  A125   1  7.027513e-02 3.278757e-03
  A68  A126   1  7.027513e-02 3.278757e-03
  A68  A127   1  7.027513e-02 3.278757e-03
  A68  A128   1  7.027513e-02 3.278757e-03
  A68  A129   1  7.027513e-02 3.278757e-03
  A68  A130   1  7.027513e-02 3.278757e-03
  A68  A131   1  7.027513e-02 3.278757e-03
  A68  A132   1  7.027513e-02 3.278757e-03
  A68  A133   1  7.027513e-02 3.278757e-03
  A68  A134   1  7.027513e-02 3.278757e-03
  A68  A135   1  7.027513e-02 3.278757e-03
  A69   A69   1  7.027513e-02 3.278757e-03
  A69   A70   1  7.027513e-02 3.278757e-03
  A69   A71   1  7.027513e-02 3.278757e-03
  A69   A72   1  7.027513e-02 3.278757e-03
  A69   A73   1  7.027513e-02 3.278757e-03
  A69   A74   1  7.027513e-02 3.278757e-03
  A69   A75   1  7.027513e-02 3.278757e-03
  A69   A76   1  7.027513e-02 3.278757e-03
  A69   A77   1  7.027513e-02 3.278757e-03
  A69   A78   1  7.027513e-02 3.278757e-03
  A69   A79   1  7.027513e-02 3.278757e-03
  A69   A80   1  7.027513e-02 3.278757e-03
  A69   A81   1  7.027513e-02 3.278757e-03
  A69   A82   1  7.027513e-02 3.278757e-03
  A69   A83   1  7.027513e-02 3.278757e-03
  A69   A84   1  7.027513e-02 3.278757e-03
  A69   A85   1  7.027513e-02 3.278757e-03
  A69   A86   1  7.027513e-02 3.278757e-03
  A69   A87   1  7.027513e-02 3.278757e-03
  A69   A88   1  7.027513e-02 3.278757e-03
  A69   A89   1  7.027513e-02 3.278757e-03
  A69   A90   1  7.027513e-02 3.278757e-03
  A69   A91   1  7.027513e-02 3.278757e-03
  A69   A92   1  7.027513e-02 3.278757e-03
  A69   A93   1  7.027513e-02 3.278757e-03
  A69   A94   1  7.027513e-02 3.278757e-03
  A69   A95   1  7.027513e-02 3.278757e-03
  A69   A96   1  7.027513e-02 3.278757e-03
  A69   A97   1  7.027513e-02 3.278757e-03
  A69   A98   1  7.027513e-02 3.278757e-03
  A69   A99   1  7.027513e-02 3.278757e-03
  A69  A100   1  7.027513e-02 3.278757e-03
  A69  A101   1  7.027513e-02 3.278757e-03
  A69  A102   1  7.027513e-02 3.278757e-03
  A69  A103   1  7.027513e-02 3.278757e-03
  A69  A104   1  7.027513e-02 3.278757e-03
  A69  A105   1  7.027513e-02 3.278757e-03
  A69  A106   1  7.027513e-02 3.278757e-03
  A69  A107   1  7.027513e-02 3.278757e-03
  A69  A108   1  7.027513e-02 3.278757e-03
  A69  A109   1  7.027513e-02 3.278757e-03
  A69  A110   1  7.027513e-02 3.278757e-03
  A69  A111   1  7.027513e-02 3.278757e-03
  A69  A112   1  7.027513e-02 3.278757e-03
  A69  A113   1  7.027513e-02 3.278757e-03
  A69  A114   1  7.027513e-02 3.278757e-03
  A69  A115   1  7.027513e-02 3.278757e-03
  A69  A116   1  7.027513e-02 3.278757e-03
  A69  A117   1  7.027513e-02 3.278757e-03
  A69  A118   1  7.027513e-02 3.278757e-03
  A69  A119   1  7.027513e-02 3.278757e-03
  A69  A120   1  7.027513e-02 3.278757e-03
  A69  A121   1  7.027513e-02 3.278757e-03
  A69  A122   1  7.027513e-02 3.278757e-03
  A69  A123   1  7.027513e-02 3.278757e-03
  A69  A124   1  7.027513e-02 3.278757e-03
  A69  A125   1  7.027513e-02 3.278757e-03
  A69  A126   1  7.027513e-02 3.278757e-03
  A69  A127   1  7.027513e-02 3.278757e-03
  A69  A128   1  7.027513e-02 3.278757e-03
  A69  A129   1  7.027513e-02 3.278757e-03
  A69  A130   1  7.027513e-02 3.278757e-03
  A69  A131   1  7.027513e-02 3.278757e-03
  A69  A132   1  7.027513e-02 3.278757e-03
  A69  A133   1  7.027513e-02 3.278757e-03
  A69  A134   1  7.027513e-02 3.278757e-03
  A69  A135   1  7.027513e-02 3.278757e-03
  A70   A70   1  7.027513e-02 3.278757e-03
  A70   A71   1  7.027513e-02 3.278757e-03
  A70   A72   1  7.027513e-02 3.278757e-03
  A70   A73   1  7.027513e-02 3.278757e-03
  A70   A74   1  7.027513e-02 3.278757e-03
  A70   A75   1  7.027513e-02 3.278757e-03
  A70   A76   1  7.027513e-02 3.278757e-03
  A70   A77   1  7.027513e-02 3.278757e-03
  A70   A78   1  7.027513e-02 3.278757e-03
  A70   A79   1  7.027513e-02 3.278757e-03
  A70   A80   1  7.027513e-02 3.278757e-03
  A70   A81   1  7.027513e-02 3.278757e-03
  A70   A82   1  7.027513e-02 3.278757e-03
  A70   A83   1  7.027513e-02 3.278757e-03
  A70   A84   1  7.027513e-02 3.278757e-03
  A70   A85   1  7.027513e-02 3.278757e-03
  A70   A86   1  7.027513e-02 3.278757e-03
  A70   A87   1  7.027513e-02 3.278757e-03
  A70   A88   1  7.027513e-02 3.278757e-03
  A70   A89   1  7.027513e-02 3.278757e-03
  A70   A90   1  7.027513e-02 3.278757e-03
  A70   A91   1  7.027513e-02 3.278757e-03
  A70   A92   1  7.027513e-02 3.278757e-03
  A70   A93   1  7.027513e-02 3.278757e-03
  A70   A94   1  7.027513e-02 3.278757e-03
  A70   A95   1  7.027513e-02 3.278757e-03
  A70   A96   1  7.027513e-02 3.278757e-03
  A70   A97   1  7.027513e-02 3.278757e-03
  A70   A98   1  7.027513e-02 3.278757e-03
  A70   A99   1  7.027513e-02 3.278757e-03
  A70  A100   1  7.027513e-02 3.278757e-03
  A70  A101   1  7.027513e-02 3.278757e-03
  A70  A102   1  7.027513e-02 3.278757e-03
  A70  A103   1  7.027513e-02 3.278757e-03
  A70  A104   1  7.027513e-02 3.278757e-03
  A70  A105   1  7.027513e-02 3.278757e-03
  A70  A106   1  7.027513e-02 3.278757e-03
  A70  A107   1  7.027513e-02 3.278757e-03
  A70  A108   1  7.027513e-02 3.278757e-03
  A70  A109   1  7.027513e-02 3.278757e-03
  A70  A110   1  7.027513e-02 3.278757e-03
  A70  A111   1  7.027513e-02 3.278757e-03
  A70  A112   1  7.027513e-02 3.278757e-03
  A70  A113   1  7.027513e-02 3.278757e-03
  A70  A114   1  7.027513e-02 3.278757e-03
  A70  A115   1  7.027513e-02 3.278757e-03
  A70  A116   1  7.027513e-02 3.278757e-03
  A70  A117   1  7.027513e-02 3.278757e-03
  A70  A118   1  7.027513e-02 3.278757e-03
  A70  A119   1  7.027513e-02 3.278757e-03
  A70  A120   1  7.027513e-02 3.278757e-03
  A70  A121   1  7.027513e-02 3.278757e-03
  A70  A122   1  7.027513e-02 3.278757e-03
  A70  A123   1  7.027513e-02 3.278757e-03
  A70  A124   1  7.027513e-02 3.278757e-03
  A70  A125   1  7.027513e-02 3.278757e-03
  A70  A126   1  7.027513e-02 3.278757e-03
  A70  A127   1  7.027513e-02 3.278757e-03
  A70  A128   1  7.027513e-02 3.278757e-03
  A70  A129   1  7.027513e-02 3.278757e-03
  A70  A130   1  7.027513e-02 3.278757e-03
  A70  A131   1  7.027513e-02 3.278757e-03
  A70  A132   1  7.027513e-02 3.278757e-03
  A70  A133   1  7.027513e-02 3.278757e-03
  A70  A134   1  7.027513e-02 3.278757e-03
  A70  A135   1  7.027513e-02 3.278757e-03
  A71   A71   1  7.027513e-02 3.278757e-03
  A71   A72   1  7.027513e-02 3.278757e-03
  A71   A73   1  7.027513e-02 3.278757e-03
  A71   A74   1  7.027513e-02 3.278757e-03
  A71   A75   1  7.027513e-02 3.278757e-03
  A71   A76   1  7.027513e-02 3.278757e-03
  A71   A77   1  7.027513e-02 3.278757e-03
  A71   A78   1  7.027513e-02 3.278757e-03
  A71   A79   1  7.027513e-02 3.278757e-03
  A71   A80   1  7.027513e-02 3.278757e-03
  A71   A81   1  7.027513e-02 3.278757e-03
  A71   A82   1  7.027513e-02 3.278757e-03
  A71   A83   1  7.027513e-02 3.278757e-03
  A71   A84   1  7.027513e-02 3.278757e-03
  A71   A85   1  7.027513e-02 3.278757e-03
  A71   A86   1  7.027513e-02 3.278757e-03
  A71   A87   1  7.027513e-02 3.278757e-03
  A71   A88   1  7.027513e-02 3.278757e-03
  A71   A89   1  7.027513e-02 3.278757e-03
  A71   A90   1  7.027513e-02 3.278757e-03
  A71   A91   1  7.027513e-02 3.278757e-03
  A71   A92   1  7.027513e-02 3.278757e-03
  A71   A93   1  7.027513e-02 3.278757e-03
  A71   A94   1  7.027513e-02 3.278757e-03
  A71   A95   1  7.027513e-02 3.278757e-03
  A71   A96   1  7.027513e-02 3.278757e-03
  A71   A97   1  7.027513e-02 3.278757e-03
  A71   A98   1  7.027513e-02 3.278757e-03
  A71   A99   1  7.027513e-02 3.278757e-03
  A71  A100   1  7.027513e-02 3.278757e-03
  A71  A101   1  7.027513e-02 3.278757e-03
  A71  A102   1  7.027513e-02 3.278757e-03
  A71  A103   1  7.027513e-02 3.278757e-03
  A71  A104   1  7.027513e-02 3.278757e-03
  A71  A105   1  7.027513e-02 3.278757e-03
  A71  A106   1  7.027513e-02 3.278757e-03
  A71  A107   1  7.027513e-02 3.278757e-03
  A71  A108   1  7.027513e-02 3.278757e-03
  A71  A109   1  7.027513e-02 3.278757e-03
  A71  A110   1  7.027513e-02 3.278757e-03
  A71  A111   1  7.027513e-02 3.278757e-03
  A71  A112   1  7.027513e-02 3.278757e-03
  A71  A113   1  7.027513e-02 3.278757e-03
  A71  A114   1  7.027513e-02 3.278757e-03
  A71  A115   1  7.027513e-02 3.278757e-03
  A71  A116   1  7.027513e-02 3.278757e-03
  A71  A117   1  7.027513e-02 3.278757e-03
  A71  A118   1  7.027513e-02 3.278757e-03
  A71  A119   1  7.027513e-02 3.278757e-03
  A71  A120   1  7.027513e-02 3.278757e-03
  A71  A121   1  7.027513e-02 3.278757e-03
  A71  A122   1  7.027513e-02 3.278757e-03
  A71  A123   1  7.027513e-02 3.278757e-03
  A71  A124   1  7.027513e-02 3.278757e-03
  A71  A125   1  7.027513e-02 3.278757e-03
  A71  A126   1  7.027513e-02 3.278757e-03
  A71  A127   1  7.027513e-02 3.278757e-03
  A71  A128   1  7.027513e-02 3.278757e-03
  A71  A129   1  7.027513e-02 3.278757e-03
  A71  A130   1  7.027513e-02 3.278757e-03
  A71  A131   1  7.027513e-02 3.278757e-03
  A71  A132   1  7.027513e-02 3.278757e-03
  A71  A133   1  7.027513e-02 3.278757e-03
  A71  A134   1  7.027513e-02 3.278757e-03
  A71  A135   1  7.027513e-02 3.278757e-03
  A72   A72   1  7.027513e-02 3.278757e-03
  A72   A73   1  7.027513e-02 3.278757e-03
  A72   A74   1  7.027513e-02 3.278757e-03
  A72   A75   1  7.027513e-02 3.278757e-03
  A72   A76   1  7.027513e-02 3.278757e-03
  A72   A77   1  7.027513e-02 3.278757e-03
  A72   A78   1  7.027513e-02 3.278757e-03
  A72   A79   1  7.027513e-02 3.278757e-03
  A72   A80   1  7.027513e-02 3.278757e-03
  A72   A81   1  7.027513e-02 3.278757e-03
  A72   A82   1  7.027513e-02 3.278757e-03
  A72   A83   1  7.027513e-02 3.278757e-03
  A72   A84   1  7.027513e-02 3.278757e-03
  A72   A85   1  7.027513e-02 3.278757e-03
  A72   A86   1  7.027513e-02 3.278757e-03
  A72   A87   1  7.027513e-02 3.278757e-03
  A72   A88   1  7.027513e-02 3.278757e-03
  A72   A89   1  7.027513e-02 3.278757e-03
  A72   A90   1  7.027513e-02 3.278757e-03
  A72   A91   1  7.027513e-02 3.278757e-03
  A72   A92   1  7.027513e-02 3.278757e-03
  A72   A93   1  7.027513e-02 3.278757e-03
  A72   A94   1  7.027513e-02 3.278757e-03
  A72   A95   1  7.027513e-02 3.278757e-03
  A72   A96   1  7.027513e-02 3.278757e-03
  A72   A97   1  7.027513e-02 3.278757e-03
  A72   A98   1  7.027513e-02 3.278757e-03
  A72   A99   1  7.027513e-02 3.278757e-03
  A72  A100   1  7.027513e-02 3.278757e-03
  A72  A101   1  7.027513e-02 3.278757e-03
  A72  A102   1  7.027513e-02 3.278757e-03
  A72  A103   1  7.027513e-02 3.278757e-03
  A72  A104   1  7.027513e-02 3.278757e-03
  A72  A105   1  7.027513e-02 3.278757e-03
  A72  A106   1  7.027513e-02 3.278757e-03
  A72  A107   1  7.027513e-02 3.278757e-03
  A72  A108   1  7.027513e-02 3.278757e-03
  A72  A109   1  7.027513e-02 3.278757e-03
  A72  A110   1  7.027513e-02 3.278757e-03
  A72  A111   1  7.027513e-02 3.278757e-03
  A72  A112   1  7.027513e-02 3.278757e-03
  A72  A113   1  7.027513e-02 3.278757e-03
  A72  A114   1  7.027513e-02 3.278757e-03
  A72  A115   1  7.027513e-02 3.278757e-03
  A72  A116   1  7.027513e-02 3.278757e-03
  A72  A117   1  7.027513e-02 3.278757e-03
  A72  A118   1  7.027513e-02 3.278757e-03
  A72  A119   1  7.027513e-02 3.278757e-03
  A72  A120   1  7.027513e-02 3.278757e-03
  A72  A121   1  7.027513e-02 3.278757e-03
  A72  A122   1  7.027513e-02 3.278757e-03
  A72  A123   1  7.027513e-02 3.278757e-03
  A72  A124   1  7.027513e-02 3.278757e-03
  A72  A125   1  7.027513e-02 3.278757e-03
  A72  A126   1  7.027513e-02 3.278757e-03
  A72  A127   1  7.027513e-02 3.278757e-03
  A72  A128   1  7.027513e-02 3.278757e-03
  A72  A129   1  7.027513e-02 3.278757e-03
  A72  A130   1  7.027513e-02 3.278757e-03
  A72  A131   1  7.027513e-02 3.278757e-03
  A72  A132   1  7.027513e-02 3.278757e-03
  A72  A133   1  7.027513e-02 3.278757e-03
  A72  A134   1  7.027513e-02 3.278757e-03
  A72  A135   1  7.027513e-02 3.278757e-03
  A73   A73   1  7.027513e-02 3.278757e-03
  A73   A74   1  7.027513e-02 3.278757e-03
  A73   A75   1  7.027513e-02 3.278757e-03
  A73   A76   1  7.027513e-02 3.278757e-03
  A73   A77   1  7.027513e-02 3.278757e-03
  A73   A78   1  7.027513e-02 3.278757e-03
  A73   A79   1  7.027513e-02 3.278757e-03
  A73   A80   1  7.027513e-02 3.278757e-03
  A73   A81   1  7.027513e-02 3.278757e-03
  A73   A82   1  7.027513e-02 3.278757e-03
  A73   A83   1  7.027513e-02 3.278757e-03
  A73   A84   1  7.027513e-02 3.278757e-03
  A73   A85   1  7.027513e-02 3.278757e-03
  A73   A86   1  7.027513e-02 3.278757e-03
  A73   A87   1  7.027513e-02 3.278757e-03
  A73   A88   1  7.027513e-02 3.278757e-03
  A73   A89   1  7.027513e-02 3.278757e-03
  A73   A90   1  7.027513e-02 3.278757e-03
  A73   A91   1  7.027513e-02 3.278757e-03
  A73   A92   1  7.027513e-02 3.278757e-03
  A73   A93   1  7.027513e-02 3.278757e-03
  A73   A94   1  7.027513e-02 3.278757e-03
  A73   A95   1  7.027513e-02 3.278757e-03
  A73   A96   1  7.027513e-02 3.278757e-03
  A73   A97   1  7.027513e-02 3.278757e-03
  A73   A98   1  7.027513e-02 3.278757e-03
  A73   A99   1  7.027513e-02 3.278757e-03
  A73  A100   1  7.027513e-02 3.278757e-03
  A73  A101   1  7.027513e-02 3.278757e-03
  A73  A102   1  7.027513e-02 3.278757e-03
  A73  A103   1  7.027513e-02 3.278757e-03
  A73  A104   1  7.027513e-02 3.278757e-03
  A73  A105   1  7.027513e-02 3.278757e-03
  A73  A106   1  7.027513e-02 3.278757e-03
  A73  A107   1  7.027513e-02 3.278757e-03
  A73  A108   1  7.027513e-02 3.278757e-03
  A73  A109   1  7.027513e-02 3.278757e-03
  A73  A110   1  7.027513e-02 3.278757e-03
  A73  A111   1  7.027513e-02 3.278757e-03
  A73  A112   1  7.027513e-02 3.278757e-03
  A73  A113   1  7.027513e-02 3.278757e-03
  A73  A114   1  7.027513e-02 3.278757e-03
  A73  A115   1  7.027513e-02 3.278757e-03
  A73  A116   1  7.027513e-02 3.278757e-03
  A73  A117   1  7.027513e-02 3.278757e-03
  A73  A118   1  7.027513e-02 3.278757e-03
  A73  A119   1  7.027513e-02 3.278757e-03
  A73  A120   1  7.027513e-02 3.278757e-03
  A73  A121   1  7.027513e-02 3.278757e-03
  A73  A122   1  7.027513e-02 3.278757e-03
  A73  A123   1  7.027513e-02 3.278757e-03
  A73  A124   1  7.027513e-02 3.278757e-03
  A73  A125   1  7.027513e-02 3.278757e-03
  A73  A126   1  7.027513e-02 3.278757e-03
  A73  A127   1  7.027513e-02 3.278757e-03
  A73  A128   1  7.027513e-02 3.278757e-03
  A73  A129   1  7.027513e-02 3.278757e-03
  A73  A130   1  7.027513e-02 3.278757e-03
  A73  A131   1  7.027513e-02 3.278757e-03
  A73  A132   1  7.027513e-02 3.278757e-03
  A73  A133   1  7.027513e-02 3.278757e-03
  A73  A134   1  7.027513e-02 3.278757e-03
  A73  A135   1  7.027513e-02 3.278757e-03
  A74   A74   1  7.027513e-02 3.278757e-03
  A74   A75   1  7.027513e-02 3.278757e-03
  A74   A76   1  7.027513e-02 3.278757e-03
  A74   A77   1  7.027513e-02 3.278757e-03
  A74   A78   1  7.027513e-02 3.278757e-03
  A74   A79   1  7.027513e-02 3.278757e-03
  A74   A80   1  7.027513e-02 3.278757e-03
  A74   A81   1  7.027513e-02 3.278757e-03
  A74   A82   1  7.027513e-02 3.278757e-03
  A74   A83   1  7.027513e-02 3.278757e-03
  A74   A84   1  7.027513e-02 3.278757e-03
  A74   A85   1  7.027513e-02 3.278757e-03
  A74   A86   1  7.027513e-02 3.278757e-03
  A74   A87   1  7.027513e-02 3.278757e-03
  A74   A88   1  7.027513e-02 3.278757e-03
  A74   A89   1  7.027513e-02 3.278757e-03
  A74   A90   1  7.027513e-02 3.278757e-03
  A74   A91   1  7.027513e-02 3.278757e-03
  A74   A92   1  7.027513e-02 3.278757e-03
  A74   A93   1  7.027513e-02 3.278757e-03
  A74   A94   1  7.027513e-02 3.278757e-03
  A74   A95   1  7.027513e-02 3.278757e-03
  A74   A96   1  7.027513e-02 3.278757e-03
  A74   A97   1  7.027513e-02 3.278757e-03
  A74   A98   1  7.027513e-02 3.278757e-03
  A74   A99   1  7.027513e-02 3.278757e-03
  A74  A100   1  7.027513e-02 3.278757e-03
  A74  A101   1  7.027513e-02 3.278757e-03
  A74  A102   1  7.027513e-02 3.278757e-03
  A74  A103   1  7.027513e-02 3.278757e-03
  A74  A104   1  7.027513e-02 3.278757e-03
  A74  A105   1  7.027513e-02 3.278757e-03
  A74  A106   1  7.027513e-02 3.278757e-03
  A74  A107   1  7.027513e-02 3.278757e-03
  A74  A108   1  7.027513e-02 3.278757e-03
  A74  A109   1  7.027513e-02 3.278757e-03
  A74  A110   1  7.027513e-02 3.278757e-03
  A74  A111   1  7.027513e-02 3.278757e-03
  A74  A112   1  7.027513e-02 3.278757e-03
  A74  A113   1  7.027513e-02 3.278757e-03
  A74  A114   1  7.027513e-02 3.278757e-03
  A74  A115   1  7.027513e-02 3.278757e-03
  A74  A116   1  7.027513e-02 3.278757e-03
  A74  A117   1  7.027513e-02 3.278757e-03
  A74  A118   1  7.027513e-02 3.278757e-03
  A74  A119   1  7.027513e-02 3.278757e-03
  A74  A120   1  7.027513e-02 3.278757e-03
  A74  A121   1  7.027513e-02 3.278757e-03
  A74  A122   1  7.027513e-02 3.278757e-03
  A74  A123   1  7.027513e-02 3.278757e-03
  A74  A124   1  7.027513e-02 3.278757e-03
  A74  A125   1  7.027513e-02 3.278757e-03
  A74  A126   1  7.027513e-02 3.278757e-03
  A74  A127   1  7.027513e-02 3.278757e-03
  A74  A128   1  7.027513e-02 3.278757e-03
  A74  A129   1  7.027513e-02 3.278757e-03
  A74  A130   1  7.027513e-02 3.278757e-03
  A74  A131   1  7.027513e-02 3.278757e-03
  A74  A132   1  7.027513e-02 3.278757e-03
  A74  A133   1  7.027513e-02 3.278757e-03
  A74  A134   1  7.027513e-02 3.278757e-03
  A74  A135   1  7.027513e-02 3.278757e-03
  A75   A75   1  7.027513e-02 3.278757e-03
  A75   A76   1  7.027513e-02 3.278757e-03
  A75   A77   1  7.027513e-02 3.278757e-03
  A75   A78   1  7.027513e-02 3.278757e-03
  A75   A79   1  7.027513e-02 3.278757e-03
  A75   A80   1  7.027513e-02 3.278757e-03
  A75   A81   1  7.027513e-02 3.278757e-03
  A75   A82   1  7.027513e-02 3.278757e-03
  A75   A83   1  7.027513e-02 3.278757e-03
  A75   A84   1  7.027513e-02 3.278757e-03
  A75   A85   1  7.027513e-02 3.278757e-03
  A75   A86   1  7.027513e-02 3.278757e-03
  A75   A87   1  7.027513e-02 3.278757e-03
  A75   A88   1  7.027513e-02 3.278757e-03
  A75   A89   1  7.027513e-02 3.278757e-03
  A75   A90   1  7.027513e-02 3.278757e-03
  A75   A91   1  7.027513e-02 3.278757e-03
  A75   A92   1  7.027513e-02 3.278757e-03
  A75   A93   1  7.027513e-02 3.278757e-03
  A75   A94   1  7.027513e-02 3.278757e-03
  A75   A95   1  7.027513e-02 3.278757e-03
  A75   A96   1  7.027513e-02 3.278757e-03
  A75   A97   1  7.027513e-02 3.278757e-03
  A75   A98   1  7.027513e-02 3.278757e-03
  A75   A99   1  7.027513e-02 3.278757e-03
  A75  A100   1  7.027513e-02 3.278757e-03
  A75  A101   1  7.027513e-02 3.278757e-03
  A75  A102   1  7.027513e-02 3.278757e-03
  A75  A103   1  7.027513e-02 3.278757e-03
  A75  A104   1  7.027513e-02 3.278757e-03
  A75  A105   1  7.027513e-02 3.278757e-03
  A75  A106   1  7.027513e-02 3.278757e-03
  A75  A107   1  7.027513e-02 3.278757e-03
  A75  A108   1  7.027513e-02 3.278757e-03
  A75  A109   1  7.027513e-02 3.278757e-03
  A75  A110   1  7.027513e-02 3.278757e-03
  A75  A111   1  7.027513e-02 3.278757e-03
  A75  A112   1  7.027513e-02 3.278757e-03
  A75  A113   1  7.027513e-02 3.278757e-03
  A75  A114   1  7.027513e-02 3.278757e-03
  A75  A115   1  7.027513e-02 3.278757e-03
  A75  A116   1  7.027513e-02 3.278757e-03
  A75  A117   1  7.027513e-02 3.278757e-03
  A75  A118   1  7.027513e-02 3.278757e-03
  A75  A119   1  7.027513e-02 3.278757e-03
  A75  A120   1  7.027513e-02 3.278757e-03
  A75  A121   1  7.027513e-02 3.278757e-03
  A75  A122   1  7.027513e-02 3.278757e-03
  A75  A123   1  7.027513e-02 3.278757e-03
  A75  A124   1  7.027513e-02 3.278757e-03
  A75  A125   1  7.027513e-02 3.278757e-03
  A75  A126   1  7.027513e-02 3.278757e-03
  A75  A127   1  7.027513e-02 3.278757e-03
  A75  A128   1  7.027513e-02 3.278757e-03
  A75  A129   1  7.027513e-02 3.278757e-03
  A75  A130   1  7.027513e-02 3.278757e-03
  A75  A131   1  7.027513e-02 3.278757e-03
  A75  A132   1  7.027513e-02 3.278757e-03
  A75  A133   1  7.027513e-02 3.278757e-03
  A75  A134   1  7.027513e-02 3.278757e-03
  A75  A135   1  7.027513e-02 3.278757e-03
  A76   A76   1  7.027513e-02 3.278757e-03
  A76   A77   1  7.027513e-02 3.278757e-03
  A76   A78   1  7.027513e-02 3.278757e-03
  A76   A79   1  7.027513e-02 3.278757e-03
  A76   A80   1  7.027513e-02 3.278757e-03
  A76   A81   1  7.027513e-02 3.278757e-03
  A76   A82   1  7.027513e-02 3.278757e-03
  A76   A83   1  7.027513e-02 3.278757e-03
  A76   A84   1  7.027513e-02 3.278757e-03
  A76   A85   1  7.027513e-02 3.278757e-03
  A76   A86   1  7.027513e-02 3.278757e-03
  A76   A87   1  7.027513e-02 3.278757e-03
  A76   A88   1  7.027513e-02 3.278757e-03
  A76   A89   1  7.027513e-02 3.278757e-03
  A76   A90   1  7.027513e-02 3.278757e-03
  A76   A91   1  7.027513e-02 3.278757e-03
  A76   A92   1  7.027513e-02 3.278757e-03
  A76   A93   1  7.027513e-02 3.278757e-03
  A76   A94   1  7.027513e-02 3.278757e-03
  A76   A95   1  7.027513e-02 3.278757e-03
  A76   A96   1  7.027513e-02 3.278757e-03
  A76   A97   1  7.027513e-02 3.278757e-03
  A76   A98   1  7.027513e-02 3.278757e-03
  A76   A99   1  7.027513e-02 3.278757e-03
  A76  A100   1  7.027513e-02 3.278757e-03
  A76  A101   1  7.027513e-02 3.278757e-03
  A76  A102   1  7.027513e-02 3.278757e-03
  A76  A103   1  7.027513e-02 3.278757e-03
  A76  A104   1  7.027513e-02 3.278757e-03
  A76  A105   1  7.027513e-02 3.278757e-03
  A76  A106   1  7.027513e-02 3.278757e-03
  A76  A107   1  7.027513e-02 3.278757e-03
  A76  A108   1  7.027513e-02 3.278757e-03
  A76  A109   1  7.027513e-02 3.278757e-03
  A76  A110   1  7.027513e-02 3.278757e-03
  A76  A111   1  7.027513e-02 3.278757e-03
  A76  A112   1  7.027513e-02 3.278757e-03
  A76  A113   1  7.027513e-02 3.278757e-03
  A76  A114   1  7.027513e-02 3.278757e-03
  A76  A115   1  7.027513e-02 3.278757e-03
  A76  A116   1  7.027513e-02 3.278757e-03
  A76  A117   1  7.027513e-02 3.278757e-03
  A76  A118   1  7.027513e-02 3.278757e-03
  A76  A119   1  7.027513e-02 3.278757e-03
  A76  A120   1  7.027513e-02 3.278757e-03
  A76  A121   1  7.027513e-02 3.278757e-03
  A76  A122   1  7.027513e-02 3.278757e-03
  A76  A123   1  7.027513e-02 3.278757e-03
  A76  A124   1  7.027513e-02 3.278757e-03
  A76  A125   1  7.027513e-02 3.278757e-03
  A76  A126   1  7.027513e-02 3.278757e-03
  A76  A127   1  7.027513e-02 3.278757e-03
  A76  A128   1  7.027513e-02 3.278757e-03
  A76  A129   1  7.027513e-02 3.278757e-03
  A76  A130   1  7.027513e-02 3.278757e-03
  A76  A131   1  7.027513e-02 3.278757e-03
  A76  A132   1  7.027513e-02 3.278757e-03
  A76  A133   1  7.027513e-02 3.278757e-03
  A76  A134   1  7.027513e-02 3.278757e-03
  A76  A135   1  7.027513e-02 3.278757e-03
  A77   A77   1  7.027513e-02 3.278757e-03
  A77   A78   1  7.027513e-02 3.278757e-03
  A77   A79   1  7.027513e-02 3.278757e-03
  A77   A80   1  7.027513e-02 3.278757e-03
  A77   A81   1  7.027513e-02 3.278757e-03
  A77   A82   1  7.027513e-02 3.278757e-03
  A77   A83   1  7.027513e-02 3.278757e-03
  A77   A84   1  7.027513e-02 3.278757e-03
  A77   A85   1  7.027513e-02 3.278757e-03
  A77   A86   1  7.027513e-02 3.278757e-03
  A77   A87   1  7.027513e-02 3.278757e-03
  A77   A88   1  7.027513e-02 3.278757e-03
  A77   A89   1  7.027513e-02 3.278757e-03
  A77   A90   1  7.027513e-02 3.278757e-03
  A77   A91   1  7.027513e-02 3.278757e-03
  A77   A92   1  7.027513e-02 3.278757e-03
  A77   A93   1  7.027513e-02 3.278757e-03
  A77   A94   1  7.027513e-02 3.278757e-03
  A77   A95   1  7.027513e-02 3.278757e-03
  A77   A96   1  7.027513e-02 3.278757e-03
  A77   A97   1  7.027513e-02 3.278757e-03
  A77   A98   1  7.027513e-02 3.278757e-03
  A77   A99   1  7.027513e-02 3.278757e-03
  A77  A100   1  7.027513e-02 3.278757e-03
  A77  A101   1  7.027513e-02 3.278757e-03
  A77  A102   1  7.027513e-02 3.278757e-03
  A77  A103   1  7.027513e-02 3.278757e-03
  A77  A104   1  7.027513e-02 3.278757e-03
  A77  A105   1  7.027513e-02 3.278757e-03
  A77  A106   1  7.027513e-02 3.278757e-03
  A77  A107   1  7.027513e-02 3.278757e-03
  A77  A108   1  7.027513e-02 3.278757e-03
  A77  A109   1  7.027513e-02 3.278757e-03
  A77  A110   1  7.027513e-02 3.278757e-03
  A77  A111   1  7.027513e-02 3.278757e-03
  A77  A112   1  7.027513e-02 3.278757e-03
  A77  A113   1  7.027513e-02 3.278757e-03
  A77  A114   1  7.027513e-02 3.278757e-03
  A77  A115   1  7.027513e-02 3.278757e-03
  A77  A116   1  7.027513e-02 3.278757e-03
  A77  A117   1  7.027513e-02 3.278757e-03
  A77  A118   1  7.027513e-02 3.278757e-03
  A77  A119   1  7.027513e-02 3.278757e-03
  A77  A120   1  7.027513e-02 3.278757e-03
  A77  A121   1  7.027513e-02 3.278757e-03
  A77  A122   1  7.027513e-02 3.278757e-03
  A77  A123   1  7.027513e-02 3.278757e-03
  A77  A124   1  7.027513e-02 3.278757e-03
  A77  A125   1  7.027513e-02 3.278757e-03
  A77  A126   1  7.027513e-02 3.278757e-03
  A77  A127   1  7.027513e-02 3.278757e-03
  A77  A128   1  7.027513e-02 3.278757e-03
  A77  A129   1  7.027513e-02 3.278757e-03
  A77  A130   1  7.027513e-02 3.278757e-03
  A77  A131   1  7.027513e-02 3.278757e-03
  A77  A132   1  7.027513e-02 3.278757e-03
  A77  A133   1  7.027513e-02 3.278757e-03
  A77  A134   1  7.027513e-02 3.278757e-03
  A77  A135   1  7.027513e-02 3.278757e-03
  A78   A78   1  7.027513e-02 3.278757e-03
  A78   A79   1  7.027513e-02 3.278757e-03
  A78   A80   1  7.027513e-02 3.278757e-03
  A78   A81   1  7.027513e-02 3.278757e-03
  A78   A82   1  7.027513e-02 3.278757e-03
  A78   A83   1  7.027513e-02 3.278757e-03
  A78   A84   1  7.027513e-02 3.278757e-03
  A78   A85   1  7.027513e-02 3.278757e-03
  A78   A86   1  7.027513e-02 3.278757e-03
  A78   A87   1  7.027513e-02 3.278757e-03
  A78   A88   1  7.027513e-02 3.278757e-03
  A78   A89   1  7.027513e-02 3.278757e-03
  A78   A90   1  7.027513e-02 3.278757e-03
  A78   A91   1  7.027513e-02 3.278757e-03
  A78   A92   1  7.027513e-02 3.278757e-03
  A78   A93   1  7.027513e-02 3.278757e-03
  A78   A94   1  7.027513e-02 3.278757e-03
  A78   A95   1  7.027513e-02 3.278757e-03
  A78   A96   1  7.027513e-02 3.278757e-03
  A78   A97   1  7.027513e-02 3.278757e-03
  A78   A98   1  7.027513e-02 3.278757e-03
  A78   A99   1  7.027513e-02 3.278757e-03
  A78  A100   1  7.027513e-02 3.278757e-03
  A78  A101   1  7.027513e-02 3.278757e-03
  A78  A102   1  7.027513e-02 3.278757e-03
  A78  A103   1  7.027513e-02 3.278757e-03
  A78  A104   1  7.027513e-02 3.278757e-03
  A78  A105   1  7.027513e-02 3.278757e-03
  A78  A106   1  7.027513e-02 3.278757e-03
  A78  A107   1  7.027513e-02 3.278757e-03
  A78  A108   1  7.027513e-02 3.278757e-03
  A78  A109   1  7.027513e-02 3.278757e-03
  A78  A110   1  7.027513e-02 3.278757e-03
  A78  A111   1  7.027513e-02 3.278757e-03
  A78  A112   1  7.027513e-02 3.278757e-03
  A78  A113   1  7.027513e-02 3.278757e-03
  A78  A114   1  7.027513e-02 3.278757e-03
  A78  A115   1  7.027513e-02 3.278757e-03
  A78  A116   1  7.027513e-02 3.278757e-03
  A78  A117   1  7.027513e-02 3.278757e-03
  A78  A118   1  7.027513e-02 3.278757e-03
  A78  A119   1  7.027513e-02 3.278757e-03
  A78  A120   1  7.027513e-02 3.278757e-03
  A78  A121   1  7.027513e-02 3.278757e-03
  A78  A122   1  7.027513e-02 3.278757e-03
  A78  A123   1  7.027513e-02 3.278757e-03
  A78  A124   1  7.027513e-02 3.278757e-03
  A78  A125   1  7.027513e-02 3.278757e-03
  A78  A126   1  7.027513e-02 3.278757e-03
  A78  A127   1  7.027513e-02 3.278757e-03
  A78  A128   1  7.027513e-02 3.278757e-03
  A78  A129   1  7.027513e-02 3.278757e-03
  A78  A130   1  7.027513e-02 3.278757e-03
  A78  A131   1  7.027513e-02 3.278757e-03
  A78  A132   1  7.027513e-02 3.278757e-03
  A78  A133   1  7.027513e-02 3.278757e-03
  A78  A134   1  7.027513e-02 3.278757e-03
  A78  A135   1  7.027513e-02 3.278757e-03
  A79   A79   1  7.027513e-02 3.278757e-03
  A79   A80   1  7.027513e-02 3.278757e-03
  A79   A81   1  7.027513e-02 3.278757e-03
  A79   A82   1  7.027513e-02 3.278757e-03
  A79   A83   1  7.027513e-02 3.278757e-03
  A79   A84   1  7.027513e-02 3.278757e-03
  A79   A85   1  7.027513e-02 3.278757e-03
  A79   A86   1  7.027513e-02 3.278757e-03
  A79   A87   1  7.027513e-02 3.278757e-03
  A79   A88   1  7.027513e-02 3.278757e-03
  A79   A89   1  7.027513e-02 3.278757e-03
  A79   A90   1  7.027513e-02 3.278757e-03
  A79   A91   1  7.027513e-02 3.278757e-03
  A79   A92   1  7.027513e-02 3.278757e-03
  A79   A93   1  7.027513e-02 3.278757e-03
  A79   A94   1  7.027513e-02 3.278757e-03
  A79   A95   1  7.027513e-02 3.278757e-03
  A79   A96   1  7.027513e-02 3.278757e-03
  A79   A97   1  7.027513e-02 3.278757e-03
  A79   A98   1  7.027513e-02 3.278757e-03
  A79   A99   1  7.027513e-02 3.278757e-03
  A79  A100   1  7.027513e-02 3.278757e-03
  A79  A101   1  7.027513e-02 3.278757e-03
  A79  A102   1  7.027513e-02 3.278757e-03
  A79  A103   1  7.027513e-02 3.278757e-03
  A79  A104   1  7.027513e-02 3.278757e-03
  A79  A105   1  7.027513e-02 3.278757e-03
  A79  A106   1  7.027513e-02 3.278757e-03
  A79  A107   1  7.027513e-02 3.278757e-03
  A79  A108   1  7.027513e-02 3.278757e-03
  A79  A109   1  7.027513e-02 3.278757e-03
  A79  A110   1  7.027513e-02 3.278757e-03
  A79  A111   1  7.027513e-02 3.278757e-03
  A79  A112   1  7.027513e-02 3.278757e-03
  A79  A113   1  7.027513e-02 3.278757e-03
  A79  A114   1  7.027513e-02 3.278757e-03
  A79  A115   1  7.027513e-02 3.278757e-03
  A79  A116   1  7.027513e-02 3.278757e-03
  A79  A117   1  7.027513e-02 3.278757e-03
  A79  A118   1  7.027513e-02 3.278757e-03
  A79  A119   1  7.027513e-02 3.278757e-03
  A79  A120   1  7.027513e-02 3.278757e-03
  A79  A121   1  7.027513e-02 3.278757e-03
  A79  A122   1  7.027513e-02 3.278757e-03
  A79  A123   1  7.027513e-02 3.278757e-03
  A79  A124   1  7.027513e-02 3.278757e-03
  A79  A125   1  7.027513e-02 3.278757e-03
  A79  A126   1  7.027513e-02 3.278757e-03
  A79  A127   1  7.027513e-02 3.278757e-03
  A79  A128   1  7.027513e-02 3.278757e-03
  A79  A129   1  7.027513e-02 3.278757e-03
  A79  A130   1  7.027513e-02 3.278757e-03
  A79  A131   1  7.027513e-02 3.278757e-03
  A79  A132   1  7.027513e-02 3.278757e-03
  A79  A133   1  7.027513e-02 3.278757e-03
  A79  A134   1  7.027513e-02 3.278757e-03
  A79  A135   1  7.027513e-02 3.278757e-03
  A80   A80   1  7.027513e-02 3.278757e-03
  A80   A81   1  7.027513e-02 3.278757e-03
  A80   A82   1  7.027513e-02 3.278757e-03
  A80   A83   1  7.027513e-02 3.278757e-03
  A80   A84   1  7.027513e-02 3.278757e-03
  A80   A85   1  7.027513e-02 3.278757e-03
  A80   A86   1  7.027513e-02 3.278757e-03
  A80   A87   1  7.027513e-02 3.278757e-03
  A80   A88   1  7.027513e-02 3.278757e-03
  A80   A89   1  7.027513e-02 3.278757e-03
  A80   A90   1  7.027513e-02 3.278757e-03
  A80   A91   1  7.027513e-02 3.278757e-03
  A80   A92   1  7.027513e-02 3.278757e-03
  A80   A93   1  7.027513e-02 3.278757e-03
  A80   A94   1  7.027513e-02 3.278757e-03
  A80   A95   1  7.027513e-02 3.278757e-03
  A80   A96   1  7.027513e-02 3.278757e-03
  A80   A97   1  7.027513e-02 3.278757e-03
  A80   A98   1  7.027513e-02 3.278757e-03
  A80   A99   1  7.027513e-02 3.278757e-03
  A80  A100   1  7.027513e-02 3.278757e-03
  A80  A101   1  7.027513e-02 3.278757e-03
  A80  A102   1  7.027513e-02 3.278757e-03
  A80  A103   1  7.027513e-02 3.278757e-03
  A80  A104   1  7.027513e-02 3.278757e-03
  A80  A105   1  7.027513e-02 3.278757e-03
  A80  A106   1  7.027513e-02 3.278757e-03
  A80  A107   1  7.027513e-02 3.278757e-03
  A80  A108   1  7.027513e-02 3.278757e-03
  A80  A109   1  7.027513e-02 3.278757e-03
  A80  A110   1  7.027513e-02 3.278757e-03
  A80  A111   1  7.027513e-02 3.278757e-03
  A80  A112   1  7.027513e-02 3.278757e-03
  A80  A113   1  7.027513e-02 3.278757e-03
  A80  A114   1  7.027513e-02 3.278757e-03
  A80  A115   1  7.027513e-02 3.278757e-03
  A80  A116   1  7.027513e-02 3.278757e-03
  A80  A117   1  7.027513e-02 3.278757e-03
  A80  A118   1  7.027513e-02 3.278757e-03
  A80  A119   1  7.027513e-02 3.278757e-03
  A80  A120   1  7.027513e-02 3.278757e-03
  A80  A121   1  7.027513e-02 3.278757e-03
  A80  A122   1  7.027513e-02 3.278757e-03
  A80  A123   1  7.027513e-02 3.278757e-03
  A80  A124   1  7.027513e-02 3.278757e-03
  A80  A125   1  7.027513e-02 3.278757e-03
  A80  A126   1  7.027513e-02 3.278757e-03
  A80  A127   1  7.027513e-02 3.278757e-03
  A80  A128   1  7.027513e-02 3.278757e-03
  A80  A129   1  7.027513e-02 3.278757e-03
  A80  A130   1  7.027513e-02 3.278757e-03
  A80  A131   1  7.027513e-02 3.278757e-03
  A80  A132   1  7.027513e-02 3.278757e-03
  A80  A133   1  7.027513e-02 3.278757e-03
  A80  A134   1  7.027513e-02 3.278757e-03
  A80  A135   1  7.027513e-02 3.278757e-03
  A81   A81   1  7.027513e-02 3.278757e-03
  A81   A82   1  7.027513e-02 3.278757e-03
  A81   A83   1  7.027513e-02 3.278757e-03
  A81   A84   1  7.027513e-02 3.278757e-03
  A81   A85   1  7.027513e-02 3.278757e-03
  A81   A86   1  7.027513e-02 3.278757e-03
  A81   A87   1  7.027513e-02 3.278757e-03
  A81   A88   1  7.027513e-02 3.278757e-03
  A81   A89   1  7.027513e-02 3.278757e-03
  A81   A90   1  7.027513e-02 3.278757e-03
  A81   A91   1  7.027513e-02 3.278757e-03
  A81   A92   1  7.027513e-02 3.278757e-03
  A81   A93   1  7.027513e-02 3.278757e-03
  A81   A94   1  7.027513e-02 3.278757e-03
  A81   A95   1  7.027513e-02 3.278757e-03
  A81   A96   1  7.027513e-02 3.278757e-03
  A81   A97   1  7.027513e-02 3.278757e-03
  A81   A98   1  7.027513e-02 3.278757e-03
  A81   A99   1  7.027513e-02 3.278757e-03
  A81  A100   1  7.027513e-02 3.278757e-03
  A81  A101   1  7.027513e-02 3.278757e-03
  A81  A102   1  7.027513e-02 3.278757e-03
  A81  A103   1  7.027513e-02 3.278757e-03
  A81  A104   1  7.027513e-02 3.278757e-03
  A81  A105   1  7.027513e-02 3.278757e-03
  A81  A106   1  7.027513e-02 3.278757e-03
  A81  A107   1  7.027513e-02 3.278757e-03
  A81  A108   1  7.027513e-02 3.278757e-03
  A81  A109   1  7.027513e-02 3.278757e-03
  A81  A110   1  7.027513e-02 3.278757e-03
  A81  A111   1  7.027513e-02 3.278757e-03
  A81  A112   1  7.027513e-02 3.278757e-03
  A81  A113   1  7.027513e-02 3.278757e-03
  A81  A114   1  7.027513e-02 3.278757e-03
  A81  A115   1  7.027513e-02 3.278757e-03
  A81  A116   1  7.027513e-02 3.278757e-03
  A81  A117   1  7.027513e-02 3.278757e-03
  A81  A118   1  7.027513e-02 3.278757e-03
  A81  A119   1  7.027513e-02 3.278757e-03
  A81  A120   1  7.027513e-02 3.278757e-03
  A81  A121   1  7.027513e-02 3.278757e-03
  A81  A122   1  7.027513e-02 3.278757e-03
  A81  A123   1  7.027513e-02 3.278757e-03
  A81  A124   1  7.027513e-02 3.278757e-03
  A81  A125   1  7.027513e-02 3.278757e-03
  A81  A126   1  7.027513e-02 3.278757e-03
  A81  A127   1  7.027513e-02 3.278757e-03
  A81  A128   1  7.027513e-02 3.278757e-03
  A81  A129   1  7.027513e-02 3.278757e-03
  A81  A130   1  7.027513e-02 3.278757e-03
  A81  A131   1  7.027513e-02 3.278757e-03
  A81  A132   1  7.027513e-02 3.278757e-03
  A81  A133   1  7.027513e-02 3.278757e-03
  A81  A134   1  7.027513e-02 3.278757e-03
  A81  A135   1  7.027513e-02 3.278757e-03
  A82   A82   1  7.027513e-02 3.278757e-03
  A82   A83   1  7.027513e-02 3.278757e-03
  A82   A84   1  7.027513e-02 3.278757e-03
  A82   A85   1  7.027513e-02 3.278757e-03
  A82   A86   1  7.027513e-02 3.278757e-03
  A82   A87   1  7.027513e-02 3.278757e-03
  A82   A88   1  7.027513e-02 3.278757e-03
  A82   A89   1  7.027513e-02 3.278757e-03
  A82   A90   1  7.027513e-02 3.278757e-03
  A82   A91   1  7.027513e-02 3.278757e-03
  A82   A92   1  7.027513e-02 3.278757e-03
  A82   A93   1  7.027513e-02 3.278757e-03
  A82   A94   1  7.027513e-02 3.278757e-03
  A82   A95   1  7.027513e-02 3.278757e-03
  A82   A96   1  7.027513e-02 3.278757e-03
  A82   A97   1  7.027513e-02 3.278757e-03
  A82   A98   1  7.027513e-02 3.278757e-03
  A82   A99   1  7.027513e-02 3.278757e-03
  A82  A100   1  7.027513e-02 3.278757e-03
  A82  A101   1  7.027513e-02 3.278757e-03
  A82  A102   1  7.027513e-02 3.278757e-03
  A82  A103   1  7.027513e-02 3.278757e-03
  A82  A104   1  7.027513e-02 3.278757e-03
  A82  A105   1  7.027513e-02 3.278757e-03
  A82  A106   1  7.027513e-02 3.278757e-03
  A82  A107   1  7.027513e-02 3.278757e-03
  A82  A108   1  7.027513e-02 3.278757e-03
  A82  A109   1  7.027513e-02 3.278757e-03
  A82  A110   1  7.027513e-02 3.278757e-03
  A82  A111   1  7.027513e-02 3.278757e-03
  A82  A112   1  7.027513e-02 3.278757e-03
  A82  A113   1  7.027513e-02 3.278757e-03
  A82  A114   1  7.027513e-02 3.278757e-03
  A82  A115   1  7.027513e-02 3.278757e-03
  A82  A116   1  7.027513e-02 3.278757e-03
  A82  A117   1  7.027513e-02 3.278757e-03
  A82  A118   1  7.027513e-02 3.278757e-03
  A82  A119   1  7.027513e-02 3.278757e-03
  A82  A120   1  7.027513e-02 3.278757e-03
  A82  A121   1  7.027513e-02 3.278757e-03
  A82  A122   1  7.027513e-02 3.278757e-03
  A82  A123   1  7.027513e-02 3.278757e-03
  A82  A124   1  7.027513e-02 3.278757e-03
  A82  A125   1  7.027513e-02 3.278757e-03
  A82  A126   1  7.027513e-02 3.278757e-03
  A82  A127   1  7.027513e-02 3.278757e-03
  A82  A128   1  7.027513e-02 3.278757e-03
  A82  A129   1  7.027513e-02 3.278757e-03
  A82  A130   1  7.027513e-02 3.278757e-03
  A82  A131   1  7.027513e-02 3.278757e-03
  A82  A132   1  7.027513e-02 3.278757e-03
  A82  A133   1  7.027513e-02 3.278757e-03
  A82  A134   1  7.027513e-02 3.278757e-03
  A82  A135   1  7.027513e-02 3.278757e-03
  A83   A83   1  7.027513e-02 3.278757e-03
  A83   A84   1  7.027513e-02 3.278757e-03
  A83   A85   1  7.027513e-02 3.278757e-03
  A83   A86   1  7.027513e-02 3.278757e-03
  A83   A87   1  7.027513e-02 3.278757e-03
  A83   A88   1  7.027513e-02 3.278757e-03
  A83   A89   1  7.027513e-02 3.278757e-03
  A83   A90   1  7.027513e-02 3.278757e-03
  A83   A91   1  7.027513e-02 3.278757e-03
  A83   A92   1  7.027513e-02 3.278757e-03
  A83   A93   1  7.027513e-02 3.278757e-03
  A83   A94   1  7.027513e-02 3.278757e-03
  A83   A95   1  7.027513e-02 3.278757e-03
  A83   A96   1  7.027513e-02 3.278757e-03
  A83   A97   1  7.027513e-02 3.278757e-03
  A83   A98   1  7.027513e-02 3.278757e-03
  A83   A99   1  7.027513e-02 3.278757e-03
  A83  A100   1  7.027513e-02 3.278757e-03
  A83  A101   1  7.027513e-02 3.278757e-03
  A83  A102   1  7.027513e-02 3.278757e-03
  A83  A103   1  7.027513e-02 3.278757e-03
  A83  A104   1  7.027513e-02 3.278757e-03
  A83  A105   1  7.027513e-02 3.278757e-03
  A83  A106   1  7.027513e-02 3.278757e-03
  A83  A107   1  7.027513e-02 3.278757e-03
  A83  A108   1  7.027513e-02 3.278757e-03
  A83  A109   1  7.027513e-02 3.278757e-03
  A83  A110   1  7.027513e-02 3.278757e-03
  A83  A111   1  7.027513e-02 3.278757e-03
  A83  A112   1  7.027513e-02 3.278757e-03
  A83  A113   1  7.027513e-02 3.278757e-03
  A83  A114   1  7.027513e-02 3.278757e-03
  A83  A115   1  7.027513e-02 3.278757e-03
  A83  A116   1  7.027513e-02 3.278757e-03
  A83  A117   1  7.027513e-02 3.278757e-03
  A83  A118   1  7.027513e-02 3.278757e-03
  A83  A119   1  7.027513e-02 3.278757e-03
  A83  A120   1  7.027513e-02 3.278757e-03
  A83  A121   1  7.027513e-02 3.278757e-03
  A83  A122   1  7.027513e-02 3.278757e-03
  A83  A123   1  7.027513e-02 3.278757e-03
  A83  A124   1  7.027513e-02 3.278757e-03
  A83  A125   1  7.027513e-02 3.278757e-03
  A83  A126   1  7.027513e-02 3.278757e-03
  A83  A127   1  7.027513e-02 3.278757e-03
  A83  A128   1  7.027513e-02 3.278757e-03
  A83  A129   1  7.027513e-02 3.278757e-03
  A83  A130   1  7.027513e-02 3.278757e-03
  A83  A131   1  7.027513e-02 3.278757e-03
  A83  A132   1  7.027513e-02 3.278757e-03
  A83  A133   1  7.027513e-02 3.278757e-03
  A83  A134   1  7.027513e-02 3.278757e-03
  A83  A135   1  7.027513e-02 3.278757e-03
  A84   A84   1  7.027513e-02 3.278757e-03
  A84   A85   1  7.027513e-02 3.278757e-03
  A84   A86   1  7.027513e-02 3.278757e-03
  A84   A87   1  7.027513e-02 3.278757e-03
  A84   A88   1  7.027513e-02 3.278757e-03
  A84   A89   1  7.027513e-02 3.278757e-03
  A84   A90   1  7.027513e-02 3.278757e-03
  A84   A91   1  7.027513e-02 3.278757e-03
  A84   A92   1  7.027513e-02 3.278757e-03
  A84   A93   1  7.027513e-02 3.278757e-03
  A84   A94   1  7.027513e-02 3.278757e-03
  A84   A95   1  7.027513e-02 3.278757e-03
  A84   A96   1  7.027513e-02 3.278757e-03
  A84   A97   1  7.027513e-02 3.278757e-03
  A84   A98   1  7.027513e-02 3.278757e-03
  A84   A99   1  7.027513e-02 3.278757e-03
  A84  A100   1  7.027513e-02 3.278757e-03
  A84  A101   1  7.027513e-02 3.278757e-03
  A84  A102   1  7.027513e-02 3.278757e-03
  A84  A103   1  7.027513e-02 3.278757e-03
  A84  A104   1  7.027513e-02 3.278757e-03
  A84  A105   1  7.027513e-02 3.278757e-03
  A84  A106   1  7.027513e-02 3.278757e-03
  A84  A107   1  7.027513e-02 3.278757e-03
  A84  A108   1  7.027513e-02 3.278757e-03
  A84  A109   1  7.027513e-02 3.278757e-03
  A84  A110   1  7.027513e-02 3.278757e-03
  A84  A111   1  7.027513e-02 3.278757e-03
  A84  A112   1  7.027513e-02 3.278757e-03
  A84  A113   1  7.027513e-02 3.278757e-03
  A84  A114   1  7.027513e-02 3.278757e-03
  A84  A115   1  7.027513e-02 3.278757e-03
  A84  A116   1  7.027513e-02 3.278757e-03
  A84  A117   1  7.027513e-02 3.278757e-03
  A84  A118   1  7.027513e-02 3.278757e-03
  A84  A119   1  7.027513e-02 3.278757e-03
  A84  A120   1  7.027513e-02 3.278757e-03
  A84  A121   1  7.027513e-02 3.278757e-03
  A84  A122   1  7.027513e-02 3.278757e-03
  A84  A123   1  7.027513e-02 3.278757e-03
  A84  A124   1  7.027513e-02 3.278757e-03
  A84  A125   1  7.027513e-02 3.278757e-03
  A84  A126   1  7.027513e-02 3.278757e-03
  A84  A127   1  7.027513e-02 3.278757e-03
  A84  A128   1  7.027513e-02 3.278757e-03
  A84  A129   1  7.027513e-02 3.278757e-03
  A84  A130   1  7.027513e-02 3.278757e-03
  A84  A131   1  7.027513e-02 3.278757e-03
  A84  A132   1  7.027513e-02 3.278757e-03
  A84  A133   1  7.027513e-02 3.278757e-03
  A84  A134   1  7.027513e-02 3.278757e-03
  A84  A135   1  7.027513e-02 3.278757e-03
  A85   A85   1  7.027513e-02 3.278757e-03
  A85   A86   1  7.027513e-02 3.278757e-03
  A85   A87   1  7.027513e-02 3.278757e-03
  A85   A88   1  7.027513e-02 3.278757e-03
  A85   A89   1  7.027513e-02 3.278757e-03
  A85   A90   1  7.027513e-02 3.278757e-03
  A85   A91   1  7.027513e-02 3.278757e-03
  A85   A92   1  7.027513e-02 3.278757e-03
  A85   A93   1  7.027513e-02 3.278757e-03
  A85   A94   1  7.027513e-02 3.278757e-03
  A85   A95   1  7.027513e-02 3.278757e-03
  A85   A96   1  7.027513e-02 3.278757e-03
  A85   A97   1  7.027513e-02 3.278757e-03
  A85   A98   1  7.027513e-02 3.278757e-03
  A85   A99   1  7.027513e-02 3.278757e-03
  A85  A100   1  7.027513e-02 3.278757e-03
  A85  A101   1  7.027513e-02 3.278757e-03
  A85  A102   1  7.027513e-02 3.278757e-03
  A85  A103   1  7.027513e-02 3.278757e-03
  A85  A104   1  7.027513e-02 3.278757e-03
  A85  A105   1  7.027513e-02 3.278757e-03
  A85  A106   1  7.027513e-02 3.278757e-03
  A85  A107   1  7.027513e-02 3.278757e-03
  A85  A108   1  7.027513e-02 3.278757e-03
  A85  A109   1  7.027513e-02 3.278757e-03
  A85  A110   1  7.027513e-02 3.278757e-03
  A85  A111   1  7.027513e-02 3.278757e-03
  A85  A112   1  7.027513e-02 3.278757e-03
  A85  A113   1  7.027513e-02 3.278757e-03
  A85  A114   1  7.027513e-02 3.278757e-03
  A85  A115   1  7.027513e-02 3.278757e-03
  A85  A116   1  7.027513e-02 3.278757e-03
  A85  A117   1  7.027513e-02 3.278757e-03
  A85  A118   1  7.027513e-02 3.278757e-03
  A85  A119   1  7.027513e-02 3.278757e-03
  A85  A120   1  7.027513e-02 3.278757e-03
  A85  A121   1  7.027513e-02 3.278757e-03
  A85  A122   1  7.027513e-02 3.278757e-03
  A85  A123   1  7.027513e-02 3.278757e-03
  A85  A124   1  7.027513e-02 3.278757e-03
  A85  A125   1  7.027513e-02 3.278757e-03
  A85  A126   1  7.027513e-02 3.278757e-03
  A85  A127   1  7.027513e-02 3.278757e-03
  A85  A128   1  7.027513e-02 3.278757e-03
  A85  A129   1  7.027513e-02 3.278757e-03
  A85  A130   1  7.027513e-02 3.278757e-03
  A85  A131   1  7.027513e-02 3.278757e-03
  A85  A132   1  7.027513e-02 3.278757e-03
  A85  A133   1  7.027513e-02 3.278757e-03
  A85  A134   1  7.027513e-02 3.278757e-03
  A85  A135   1  7.027513e-02 3.278757e-03
  A86   A86   1  7.027513e-02 3.278757e-03
  A86   A87   1  7.027513e-02 3.278757e-03
  A86   A88   1  7.027513e-02 3.278757e-03
  A86   A89   1  7.027513e-02 3.278757e-03
  A86   A90   1  7.027513e-02 3.278757e-03
  A86   A91   1  7.027513e-02 3.278757e-03
  A86   A92   1  7.027513e-02 3.278757e-03
  A86   A93   1  7.027513e-02 3.278757e-03
  A86   A94   1  7.027513e-02 3.278757e-03
  A86   A95   1  7.027513e-02 3.278757e-03
  A86   A96   1  7.027513e-02 3.278757e-03
  A86   A97   1  7.027513e-02 3.278757e-03
  A86   A98   1  7.027513e-02 3.278757e-03
  A86   A99   1  7.027513e-02 3.278757e-03
  A86  A100   1  7.027513e-02 3.278757e-03
  A86  A101   1  7.027513e-02 3.278757e-03
  A86  A102   1  7.027513e-02 3.278757e-03
  A86  A103   1  7.027513e-02 3.278757e-03
  A86  A104   1  7.027513e-02 3.278757e-03
  A86  A105   1  7.027513e-02 3.278757e-03
  A86  A106   1  7.027513e-02 3.278757e-03
  A86  A107   1  7.027513e-02 3.278757e-03
  A86  A108   1  7.027513e-02 3.278757e-03
  A86  A109   1  7.027513e-02 3.278757e-03
  A86  A110   1  7.027513e-02 3.278757e-03
  A86  A111   1  7.027513e-02 3.278757e-03
  A86  A112   1  7.027513e-02 3.278757e-03
  A86  A113   1  7.027513e-02 3.278757e-03
  A86  A114   1  7.027513e-02 3.278757e-03
  A86  A115   1  7.027513e-02 3.278757e-03
  A86  A116   1  7.027513e-02 3.278757e-03
  A86  A117   1  7.027513e-02 3.278757e-03
  A86  A118   1  7.027513e-02 3.278757e-03
  A86  A119   1  7.027513e-02 3.278757e-03
  A86  A120   1  7.027513e-02 3.278757e-03
  A86  A121   1  7.027513e-02 3.278757e-03
  A86  A122   1  7.027513e-02 3.278757e-03
  A86  A123   1  7.027513e-02 3.278757e-03
  A86  A124   1  7.027513e-02 3.278757e-03
  A86  A125   1  7.027513e-02 3.278757e-03
  A86  A126   1  7.027513e-02 3.278757e-03
  A86  A127   1  7.027513e-02 3.278757e-03
  A86  A128   1  7.027513e-02 3.278757e-03
  A86  A129   1  7.027513e-02 3.278757e-03
  A86  A130   1  7.027513e-02 3.278757e-03
  A86  A131   1  7.027513e-02 3.278757e-03
  A86  A132   1  7.027513e-02 3.278757e-03
  A86  A133   1  7.027513e-02 3.278757e-03
  A86  A134   1  7.027513e-02 3.278757e-03
  A86  A135   1  7.027513e-02 3.278757e-03
  A87   A87   1  7.027513e-02 3.278757e-03
  A87   A88   1  7.027513e-02 3.278757e-03
  A87   A89   1  7.027513e-02 3.278757e-03
  A87   A90   1  7.027513e-02 3.278757e-03
  A87   A91   1  7.027513e-02 3.278757e-03
  A87   A92   1  7.027513e-02 3.278757e-03
  A87   A93   1  7.027513e-02 3.278757e-03
  A87   A94   1  7.027513e-02 3.278757e-03
  A87   A95   1  7.027513e-02 3.278757e-03
  A87   A96   1  7.027513e-02 3.278757e-03
  A87   A97   1  7.027513e-02 3.278757e-03
  A87   A98   1  7.027513e-02 3.278757e-03
  A87   A99   1  7.027513e-02 3.278757e-03
  A87  A100   1  7.027513e-02 3.278757e-03
  A87  A101   1  7.027513e-02 3.278757e-03
  A87  A102   1  7.027513e-02 3.278757e-03
  A87  A103   1  7.027513e-02 3.278757e-03
  A87  A104   1  7.027513e-02 3.278757e-03
  A87  A105   1  7.027513e-02 3.278757e-03
  A87  A106   1  7.027513e-02 3.278757e-03
  A87  A107   1  7.027513e-02 3.278757e-03
  A87  A108   1  7.027513e-02 3.278757e-03
  A87  A109   1  7.027513e-02 3.278757e-03
  A87  A110   1  7.027513e-02 3.278757e-03
  A87  A111   1  7.027513e-02 3.278757e-03
  A87  A112   1  7.027513e-02 3.278757e-03
  A87  A113   1  7.027513e-02 3.278757e-03
  A87  A114   1  7.027513e-02 3.278757e-03
  A87  A115   1  7.027513e-02 3.278757e-03
  A87  A116   1  7.027513e-02 3.278757e-03
  A87  A117   1  7.027513e-02 3.278757e-03
  A87  A118   1  7.027513e-02 3.278757e-03
  A87  A119   1  7.027513e-02 3.278757e-03
  A87  A120   1  7.027513e-02 3.278757e-03
  A87  A121   1  7.027513e-02 3.278757e-03
  A87  A122   1  7.027513e-02 3.278757e-03
  A87  A123   1  7.027513e-02 3.278757e-03
  A87  A124   1  7.027513e-02 3.278757e-03
  A87  A125   1  7.027513e-02 3.278757e-03
  A87  A126   1  7.027513e-02 3.278757e-03
  A87  A127   1  7.027513e-02 3.278757e-03
  A87  A128   1  7.027513e-02 3.278757e-03
  A87  A129   1  7.027513e-02 3.278757e-03
  A87  A130   1  7.027513e-02 3.278757e-03
  A87  A131   1  7.027513e-02 3.278757e-03
  A87  A132   1  7.027513e-02 3.278757e-03
  A87  A133   1  7.027513e-02 3.278757e-03
  A87  A134   1  7.027513e-02 3.278757e-03
  A87  A135   1  7.027513e-02 3.278757e-03
  A88   A88   1  7.027513e-02 3.278757e-03
  A88   A89   1  7.027513e-02 3.278757e-03
  A88   A90   1  7.027513e-02 3.278757e-03
  A88   A91   1  7.027513e-02 3.278757e-03
  A88   A92   1  7.027513e-02 3.278757e-03
  A88   A93   1  7.027513e-02 3.278757e-03
  A88   A94   1  7.027513e-02 3.278757e-03
  A88   A95   1  7.027513e-02 3.278757e-03
  A88   A96   1  7.027513e-02 3.278757e-03
  A88   A97   1  7.027513e-02 3.278757e-03
  A88   A98   1  7.027513e-02 3.278757e-03
  A88   A99   1  7.027513e-02 3.278757e-03
  A88  A100   1  7.027513e-02 3.278757e-03
  A88  A101   1  7.027513e-02 3.278757e-03
  A88  A102   1  7.027513e-02 3.278757e-03
  A88  A103   1  7.027513e-02 3.278757e-03
  A88  A104   1  7.027513e-02 3.278757e-03
  A88  A105   1  7.027513e-02 3.278757e-03
  A88  A106   1  7.027513e-02 3.278757e-03
  A88  A107   1  7.027513e-02 3.278757e-03
  A88  A108   1  7.027513e-02 3.278757e-03
  A88  A109   1  7.027513e-02 3.278757e-03
  A88  A110   1  7.027513e-02 3.278757e-03
  A88  A111   1  7.027513e-02 3.278757e-03
  A88  A112   1  7.027513e-02 3.278757e-03
  A88  A113   1  7.027513e-02 3.278757e-03
  A88  A114   1  7.027513e-02 3.278757e-03
  A88  A115   1  7.027513e-02 3.278757e-03
  A88  A116   1  7.027513e-02 3.278757e-03
  A88  A117   1  7.027513e-02 3.278757e-03
  A88  A118   1  7.027513e-02 3.278757e-03
  A88  A119   1  7.027513e-02 3.278757e-03
  A88  A120   1  7.027513e-02 3.278757e-03
  A88  A121   1  7.027513e-02 3.278757e-03
  A88  A122   1  7.027513e-02 3.278757e-03
  A88  A123   1  7.027513e-02 3.278757e-03
  A88  A124   1  7.027513e-02 3.278757e-03
  A88  A125   1  7.027513e-02 3.278757e-03
  A88  A126   1  7.027513e-02 3.278757e-03
  A88  A127   1  7.027513e-02 3.278757e-03
  A88  A128   1  7.027513e-02 3.278757e-03
  A88  A129   1  7.027513e-02 3.278757e-03
  A88  A130   1  7.027513e-02 3.278757e-03
  A88  A131   1  7.027513e-02 3.278757e-03
  A88  A132   1  7.027513e-02 3.278757e-03
  A88  A133   1  7.027513e-02 3.278757e-03
  A88  A134   1  7.027513e-02 3.278757e-03
  A88  A135   1  7.027513e-02 3.278757e-03
  A89   A89   1  7.027513e-02 3.278757e-03
  A89   A90   1  7.027513e-02 3.278757e-03
  A89   A91   1  7.027513e-02 3.278757e-03
  A89   A92   1  7.027513e-02 3.278757e-03
  A89   A93   1  7.027513e-02 3.278757e-03
  A89   A94   1  7.027513e-02 3.278757e-03
  A89   A95   1  7.027513e-02 3.278757e-03
  A89   A96   1  7.027513e-02 3.278757e-03
  A89   A97   1  7.027513e-02 3.278757e-03
  A89   A98   1  7.027513e-02 3.278757e-03
  A89   A99   1  7.027513e-02 3.278757e-03
  A89  A100   1  7.027513e-02 3.278757e-03
  A89  A101   1  7.027513e-02 3.278757e-03
  A89  A102   1  7.027513e-02 3.278757e-03
  A89  A103   1  7.027513e-02 3.278757e-03
  A89  A104   1  7.027513e-02 3.278757e-03
  A89  A105   1  7.027513e-02 3.278757e-03
  A89  A106   1  7.027513e-02 3.278757e-03
  A89  A107   1  7.027513e-02 3.278757e-03
  A89  A108   1  7.027513e-02 3.278757e-03
  A89  A109   1  7.027513e-02 3.278757e-03
  A89  A110   1  7.027513e-02 3.278757e-03
  A89  A111   1  7.027513e-02 3.278757e-03
  A89  A112   1  7.027513e-02 3.278757e-03
  A89  A113   1  7.027513e-02 3.278757e-03
  A89  A114   1  7.027513e-02 3.278757e-03
  A89  A115   1  7.027513e-02 3.278757e-03
  A89  A116   1  7.027513e-02 3.278757e-03
  A89  A117   1  7.027513e-02 3.278757e-03
  A89  A118   1  7.027513e-02 3.278757e-03
  A89  A119   1  7.027513e-02 3.278757e-03
  A89  A120   1  7.027513e-02 3.278757e-03
  A89  A121   1  7.027513e-02 3.278757e-03
  A89  A122   1  7.027513e-02 3.278757e-03
  A89  A123   1  7.027513e-02 3.278757e-03
  A89  A124   1  7.027513e-02 3.278757e-03
  A89  A125   1  7.027513e-02 3.278757e-03
  A89  A126   1  7.027513e-02 3.278757e-03
  A89  A127   1  7.027513e-02 3.278757e-03
  A89  A128   1  7.027513e-02 3.278757e-03
  A89  A129   1  7.027513e-02 3.278757e-03
  A89  A130   1  7.027513e-02 3.278757e-03
  A89  A131   1  7.027513e-02 3.278757e-03
  A89  A132   1  7.027513e-02 3.278757e-03
  A89  A133   1  7.027513e-02 3.278757e-03
  A89  A134   1  7.027513e-02 3.278757e-03
  A89  A135   1  7.027513e-02 3.278757e-03
  A90   A90   1  7.027513e-02 3.278757e-03
  A90   A91   1  7.027513e-02 3.278757e-03
  A90   A92   1  7.027513e-02 3.278757e-03
  A90   A93   1  7.027513e-02 3.278757e-03
  A90   A94   1  7.027513e-02 3.278757e-03
  A90   A95   1  7.027513e-02 3.278757e-03
  A90   A96   1  7.027513e-02 3.278757e-03
  A90   A97   1  7.027513e-02 3.278757e-03
  A90   A98   1  7.027513e-02 3.278757e-03
  A90   A99   1  7.027513e-02 3.278757e-03
  A90  A100   1  7.027513e-02 3.278757e-03
  A90  A101   1  7.027513e-02 3.278757e-03
  A90  A102   1  7.027513e-02 3.278757e-03
  A90  A103   1  7.027513e-02 3.278757e-03
  A90  A104   1  7.027513e-02 3.278757e-03
  A90  A105   1  7.027513e-02 3.278757e-03
  A90  A106   1  7.027513e-02 3.278757e-03
  A90  A107   1  7.027513e-02 3.278757e-03
  A90  A108   1  7.027513e-02 3.278757e-03
  A90  A109   1  7.027513e-02 3.278757e-03
  A90  A110   1  7.027513e-02 3.278757e-03
  A90  A111   1  7.027513e-02 3.278757e-03
  A90  A112   1  7.027513e-02 3.278757e-03
  A90  A113   1  7.027513e-02 3.278757e-03
  A90  A114   1  7.027513e-02 3.278757e-03
  A90  A115   1  7.027513e-02 3.278757e-03
  A90  A116   1  7.027513e-02 3.278757e-03
  A90  A117   1  7.027513e-02 3.278757e-03
  A90  A118   1  7.027513e-02 3.278757e-03
  A90  A119   1  7.027513e-02 3.278757e-03
  A90  A120   1  7.027513e-02 3.278757e-03
  A90  A121   1  7.027513e-02 3.278757e-03
  A90  A122   1  7.027513e-02 3.278757e-03
  A90  A123   1  7.027513e-02 3.278757e-03
  A90  A124   1  7.027513e-02 3.278757e-03
  A90  A125   1  7.027513e-02 3.278757e-03
  A90  A126   1  7.027513e-02 3.278757e-03
  A90  A127   1  7.027513e-02 3.278757e-03
  A90  A128   1  7.027513e-02 3.278757e-03
  A90  A129   1  7.027513e-02 3.278757e-03
  A90  A130   1  7.027513e-02 3.278757e-03
  A90  A131   1  7.027513e-02 3.278757e-03
  A90  A132   1  7.027513e-02 3.278757e-03
  A90  A133   1  7.027513e-02 3.278757e-03
  A90  A134   1  7.027513e-02 3.278757e-03
  A90  A135   1  7.027513e-02 3.278757e-03
  A91   A91   1  7.027513e-02 3.278757e-03
  A91   A92   1  7.027513e-02 3.278757e-03
  A91   A93   1  7.027513e-02 3.278757e-03
  A91   A94   1  7.027513e-02 3.278757e-03
  A91   A95   1  7.027513e-02 3.278757e-03
  A91   A96   1  7.027513e-02 3.278757e-03
  A91   A97   1  7.027513e-02 3.278757e-03
  A91   A98   1  7.027513e-02 3.278757e-03
  A91   A99   1  7.027513e-02 3.278757e-03
  A91  A100   1  7.027513e-02 3.278757e-03
  A91  A101   1  7.027513e-02 3.278757e-03
  A91  A102   1  7.027513e-02 3.278757e-03
  A91  A103   1  7.027513e-02 3.278757e-03
  A91  A104   1  7.027513e-02 3.278757e-03
  A91  A105   1  7.027513e-02 3.278757e-03
  A91  A106   1  7.027513e-02 3.278757e-03
  A91  A107   1  7.027513e-02 3.278757e-03
  A91  A108   1  7.027513e-02 3.278757e-03
  A91  A109   1  7.027513e-02 3.278757e-03
  A91  A110   1  7.027513e-02 3.278757e-03
  A91  A111   1  7.027513e-02 3.278757e-03
  A91  A112   1  7.027513e-02 3.278757e-03
  A91  A113   1  7.027513e-02 3.278757e-03
  A91  A114   1  7.027513e-02 3.278757e-03
  A91  A115   1  7.027513e-02 3.278757e-03
  A91  A116   1  7.027513e-02 3.278757e-03
  A91  A117   1  7.027513e-02 3.278757e-03
  A91  A118   1  7.027513e-02 3.278757e-03
  A91  A119   1  7.027513e-02 3.278757e-03
  A91  A120   1  7.027513e-02 3.278757e-03
  A91  A121   1  7.027513e-02 3.278757e-03
  A91  A122   1  7.027513e-02 3.278757e-03
  A91  A123   1  7.027513e-02 3.278757e-03
  A91  A124   1  7.027513e-02 3.278757e-03
  A91  A125   1  7.027513e-02 3.278757e-03
  A91  A126   1  7.027513e-02 3.278757e-03
  A91  A127   1  7.027513e-02 3.278757e-03
  A91  A128   1  7.027513e-02 3.278757e-03
  A91  A129   1  7.027513e-02 3.278757e-03
  A91  A130   1  7.027513e-02 3.278757e-03
  A91  A131   1  7.027513e-02 3.278757e-03
  A91  A132   1  7.027513e-02 3.278757e-03
  A91  A133   1  7.027513e-02 3.278757e-03
  A91  A134   1  7.027513e-02 3.278757e-03
  A91  A135   1  7.027513e-02 3.278757e-03
  A92   A92   1  7.027513e-02 3.278757e-03
  A92   A93   1  7.027513e-02 3.278757e-03
  A92   A94   1  7.027513e-02 3.278757e-03
  A92   A95   1  7.027513e-02 3.278757e-03
  A92   A96   1  7.027513e-02 3.278757e-03
  A92   A97   1  7.027513e-02 3.278757e-03
  A92   A98   1  7.027513e-02 3.278757e-03
  A92   A99   1  7.027513e-02 3.278757e-03
  A92  A100   1  7.027513e-02 3.278757e-03
  A92  A101   1  7.027513e-02 3.278757e-03
  A92  A102   1  7.027513e-02 3.278757e-03
  A92  A103   1  7.027513e-02 3.278757e-03
  A92  A104   1  7.027513e-02 3.278757e-03
  A92  A105   1  7.027513e-02 3.278757e-03
  A92  A106   1  7.027513e-02 3.278757e-03
  A92  A107   1  7.027513e-02 3.278757e-03
  A92  A108   1  7.027513e-02 3.278757e-03
  A92  A109   1  7.027513e-02 3.278757e-03
  A92  A110   1  7.027513e-02 3.278757e-03
  A92  A111   1  7.027513e-02 3.278757e-03
  A92  A112   1  7.027513e-02 3.278757e-03
  A92  A113   1  7.027513e-02 3.278757e-03
  A92  A114   1  7.027513e-02 3.278757e-03
  A92  A115   1  7.027513e-02 3.278757e-03
  A92  A116   1  7.027513e-02 3.278757e-03
  A92  A117   1  7.027513e-02 3.278757e-03
  A92  A118   1  7.027513e-02 3.278757e-03
  A92  A119   1  7.027513e-02 3.278757e-03
  A92  A120   1  7.027513e-02 3.278757e-03
  A92  A121   1  7.027513e-02 3.278757e-03
  A92  A122   1  7.027513e-02 3.278757e-03
  A92  A123   1  7.027513e-02 3.278757e-03
  A92  A124   1  7.027513e-02 3.278757e-03
  A92  A125   1  7.027513e-02 3.278757e-03
  A92  A126   1  7.027513e-02 3.278757e-03
  A92  A127   1  7.027513e-02 3.278757e-03
  A92  A128   1  7.027513e-02 3.278757e-03
  A92  A129   1  7.027513e-02 3.278757e-03
  A92  A130   1  7.027513e-02 3.278757e-03
  A92  A131   1  7.027513e-02 3.278757e-03
  A92  A132   1  7.027513e-02 3.278757e-03
  A92  A133   1  7.027513e-02 3.278757e-03
  A92  A134   1  7.027513e-02 3.278757e-03
  A92  A135   1  7.027513e-02 3.278757e-03
  A93   A93   1  7.027513e-02 3.278757e-03
  A93   A94   1  7.027513e-02 3.278757e-03
  A93   A95   1  7.027513e-02 3.278757e-03
  A93   A96   1  7.027513e-02 3.278757e-03
  A93   A97   1  7.027513e-02 3.278757e-03
  A93   A98   1  7.027513e-02 3.278757e-03
  A93   A99   1  7.027513e-02 3.278757e-03
  A93  A100   1  7.027513e-02 3.278757e-03
  A93  A101   1  7.027513e-02 3.278757e-03
  A93  A102   1  7.027513e-02 3.278757e-03
  A93  A103   1  7.027513e-02 3.278757e-03
  A93  A104   1  7.027513e-02 3.278757e-03
  A93  A105   1  7.027513e-02 3.278757e-03
  A93  A106   1  7.027513e-02 3.278757e-03
  A93  A107   1  7.027513e-02 3.278757e-03
  A93  A108   1  7.027513e-02 3.278757e-03
  A93  A109   1  7.027513e-02 3.278757e-03
  A93  A110   1  7.027513e-02 3.278757e-03
  A93  A111   1  7.027513e-02 3.278757e-03
  A93  A112   1  7.027513e-02 3.278757e-03
  A93  A113   1  7.027513e-02 3.278757e-03
  A93  A114   1  7.027513e-02 3.278757e-03
  A93  A115   1  7.027513e-02 3.278757e-03
  A93  A116   1  7.027513e-02 3.278757e-03
  A93  A117   1  7.027513e-02 3.278757e-03
  A93  A118   1  7.027513e-02 3.278757e-03
  A93  A119   1  7.027513e-02 3.278757e-03
  A93  A120   1  7.027513e-02 3.278757e-03
  A93  A121   1  7.027513e-02 3.278757e-03
  A93  A122   1  7.027513e-02 3.278757e-03
  A93  A123   1  7.027513e-02 3.278757e-03
  A93  A124   1  7.027513e-02 3.278757e-03
  A93  A125   1  7.027513e-02 3.278757e-03
  A93  A126   1  7.027513e-02 3.278757e-03
  A93  A127   1  7.027513e-02 3.278757e-03
  A93  A128   1  7.027513e-02 3.278757e-03
  A93  A129   1  7.027513e-02 3.278757e-03
  A93  A130   1  7.027513e-02 3.278757e-03
  A93  A131   1  7.027513e-02 3.278757e-03
  A93  A132   1  7.027513e-02 3.278757e-03
  A93  A133   1  7.027513e-02 3.278757e-03
  A93  A134   1  7.027513e-02 3.278757e-03
  A93  A135   1  7.027513e-02 3.278757e-03
  A94   A94   1  7.027513e-02 3.278757e-03
  A94   A95   1  7.027513e-02 3.278757e-03
  A94   A96   1  7.027513e-02 3.278757e-03
  A94   A97   1  7.027513e-02 3.278757e-03
  A94   A98   1  7.027513e-02 3.278757e-03
  A94   A99   1  7.027513e-02 3.278757e-03
  A94  A100   1  7.027513e-02 3.278757e-03
  A94  A101   1  7.027513e-02 3.278757e-03
  A94  A102   1  7.027513e-02 3.278757e-03
  A94  A103   1  7.027513e-02 3.278757e-03
  A94  A104   1  7.027513e-02 3.278757e-03
  A94  A105   1  7.027513e-02 3.278757e-03
  A94  A106   1  7.027513e-02 3.278757e-03
  A94  A107   1  7.027513e-02 3.278757e-03
  A94  A108   1  7.027513e-02 3.278757e-03
  A94  A109   1  7.027513e-02 3.278757e-03
  A94  A110   1  7.027513e-02 3.278757e-03
  A94  A111   1  7.027513e-02 3.278757e-03
  A94  A112   1  7.027513e-02 3.278757e-03
  A94  A113   1  7.027513e-02 3.278757e-03
  A94  A114   1  7.027513e-02 3.278757e-03
  A94  A115   1  7.027513e-02 3.278757e-03
  A94  A116   1  7.027513e-02 3.278757e-03
  A94  A117   1  7.027513e-02 3.278757e-03
  A94  A118   1  7.027513e-02 3.278757e-03
  A94  A119   1  7.027513e-02 3.278757e-03
  A94  A120   1  7.027513e-02 3.278757e-03
  A94  A121   1  7.027513e-02 3.278757e-03
  A94  A122   1  7.027513e-02 3.278757e-03
  A94  A123   1  7.027513e-02 3.278757e-03
  A94  A124   1  7.027513e-02 3.278757e-03
  A94  A125   1  7.027513e-02 3.278757e-03
  A94  A126   1  7.027513e-02 3.278757e-03
  A94  A127   1  7.027513e-02 3.278757e-03
  A94  A128   1  7.027513e-02 3.278757e-03
  A94  A129   1  7.027513e-02 3.278757e-03
  A94  A130   1  7.027513e-02 3.278757e-03
  A94  A131   1  7.027513e-02 3.278757e-03
  A94  A132   1  7.027513e-02 3.278757e-03
  A94  A133   1  7.027513e-02 3.278757e-03
  A94  A134   1  7.027513e-02 3.278757e-03
  A94  A135   1  7.027513e-02 3.278757e-03
  A95   A95   1  7.027513e-02 3.278757e-03
  A95   A96   1  7.027513e-02 3.278757e-03
  A95   A97   1  7.027513e-02 3.278757e-03
  A95   A98   1  7.027513e-02 3.278757e-03
  A95   A99   1  7.027513e-02 3.278757e-03
  A95  A100   1  7.027513e-02 3.278757e-03
  A95  A101   1  7.027513e-02 3.278757e-03
  A95  A102   1  7.027513e-02 3.278757e-03
  A95  A103   1  7.027513e-02 3.278757e-03
  A95  A104   1  7.027513e-02 3.278757e-03
  A95  A105   1  7.027513e-02 3.278757e-03
  A95  A106   1  7.027513e-02 3.278757e-03
  A95  A107   1  7.027513e-02 3.278757e-03
  A95  A108   1  7.027513e-02 3.278757e-03
  A95  A109   1  7.027513e-02 3.278757e-03
  A95  A110   1  7.027513e-02 3.278757e-03
  A95  A111   1  7.027513e-02 3.278757e-03
  A95  A112   1  7.027513e-02 3.278757e-03
  A95  A113   1  7.027513e-02 3.278757e-03
  A95  A114   1  7.027513e-02 3.278757e-03
  A95  A115   1  7.027513e-02 3.278757e-03
  A95  A116   1  7.027513e-02 3.278757e-03
  A95  A117   1  7.027513e-02 3.278757e-03
  A95  A118   1  7.027513e-02 3.278757e-03
  A95  A119   1  7.027513e-02 3.278757e-03
  A95  A120   1  7.027513e-02 3.278757e-03
  A95  A121   1  7.027513e-02 3.278757e-03
  A95  A122   1  7.027513e-02 3.278757e-03
  A95  A123   1  7.027513e-02 3.278757e-03
  A95  A124   1  7.027513e-02 3.278757e-03
  A95  A125   1  7.027513e-02 3.278757e-03
  A95  A126   1  7.027513e-02 3.278757e-03
  A95  A127   1  7.027513e-02 3.278757e-03
  A95  A128   1  7.027513e-02 3.278757e-03
  A95  A129   1  7.027513e-02 3.278757e-03
  A95  A130   1  7.027513e-02 3.278757e-03
  A95  A131   1  7.027513e-02 3.278757e-03
  A95  A132   1  7.027513e-02 3.278757e-03
  A95  A133   1  7.027513e-02 3.278757e-03
  A95  A134   1  7.027513e-02 3.278757e-03
  A95  A135   1  7.027513e-02 3.278757e-03
  A96   A96   1  7.027513e-02 3.278757e-03
  A96   A97   1  7.027513e-02 3.278757e-03
  A96   A98   1  7.027513e-02 3.278757e-03
  A96   A99   1  7.027513e-02 3.278757e-03
  A96  A100   1  7.027513e-02 3.278757e-03
  A96  A101   1  7.027513e-02 3.278757e-03
  A96  A102   1  7.027513e-02 3.278757e-03
  A96  A103   1  7.027513e-02 3.278757e-03
  A96  A104   1  7.027513e-02 3.278757e-03
  A96  A105   1  7.027513e-02 3.278757e-03
  A96  A106   1  7.027513e-02 3.278757e-03
  A96  A107   1  7.027513e-02 3.278757e-03
  A96  A108   1  7.027513e-02 3.278757e-03
  A96  A109   1  7.027513e-02 3.278757e-03
  A96  A110   1  7.027513e-02 3.278757e-03
  A96  A111   1  7.027513e-02 3.278757e-03
  A96  A112   1  7.027513e-02 3.278757e-03
  A96  A113   1  7.027513e-02 3.278757e-03
  A96  A114   1  7.027513e-02 3.278757e-03
  A96  A115   1  7.027513e-02 3.278757e-03
  A96  A116   1  7.027513e-02 3.278757e-03
  A96  A117   1  7.027513e-02 3.278757e-03
  A96  A118   1  7.027513e-02 3.278757e-03
  A96  A119   1  7.027513e-02 3.278757e-03
  A96  A120   1  7.027513e-02 3.278757e-03
  A96  A121   1  7.027513e-02 3.278757e-03
  A96  A122   1  7.027513e-02 3.278757e-03
  A96  A123   1  7.027513e-02 3.278757e-03
  A96  A124   1  7.027513e-02 3.278757e-03
  A96  A125   1  7.027513e-02 3.278757e-03
  A96  A126   1  7.027513e-02 3.278757e-03
  A96  A127   1  7.027513e-02 3.278757e-03
  A96  A128   1  7.027513e-02 3.278757e-03
  A96  A129   1  7.027513e-02 3.278757e-03
  A96  A130   1  7.027513e-02 3.278757e-03
  A96  A131   1  7.027513e-02 3.278757e-03
  A96  A132   1  7.027513e-02 3.278757e-03
  A96  A133   1  7.027513e-02 3.278757e-03
  A96  A134   1  7.027513e-02 3.278757e-03
  A96  A135   1  7.027513e-02 3.278757e-03
  A97   A97   1  7.027513e-02 3.278757e-03
  A97   A98   1  7.027513e-02 3.278757e-03
  A97   A99   1  7.027513e-02 3.278757e-03
  A97  A100   1  7.027513e-02 3.278757e-03
  A97  A101   1  7.027513e-02 3.278757e-03
  A97  A102   1  7.027513e-02 3.278757e-03
  A97  A103   1  7.027513e-02 3.278757e-03
  A97  A104   1  7.027513e-02 3.278757e-03
  A97  A105   1  7.027513e-02 3.278757e-03
  A97  A106   1  7.027513e-02 3.278757e-03
  A97  A107   1  7.027513e-02 3.278757e-03
  A97  A108   1  7.027513e-02 3.278757e-03
  A97  A109   1  7.027513e-02 3.278757e-03
  A97  A110   1  7.027513e-02 3.278757e-03
  A97  A111   1  7.027513e-02 3.278757e-03
  A97  A112   1  7.027513e-02 3.278757e-03
  A97  A113   1  7.027513e-02 3.278757e-03
  A97  A114   1  7.027513e-02 3.278757e-03
  A97  A115   1  7.027513e-02 3.278757e-03
  A97  A116   1  7.027513e-02 3.278757e-03
  A97  A117   1  7.027513e-02 3.278757e-03
  A97  A118   1  7.027513e-02 3.278757e-03
  A97  A119   1  7.027513e-02 3.278757e-03
  A97  A120   1  7.027513e-02 3.278757e-03
  A97  A121   1  7.027513e-02 3.278757e-03
  A97  A122   1  7.027513e-02 3.278757e-03
  A97  A123   1  7.027513e-02 3.278757e-03
  A97  A124   1  7.027513e-02 3.278757e-03
  A97  A125   1  7.027513e-02 3.278757e-03
  A97  A126   1  7.027513e-02 3.278757e-03
  A97  A127   1  7.027513e-02 3.278757e-03
  A97  A128   1  7.027513e-02 3.278757e-03
  A97  A129   1  7.027513e-02 3.278757e-03
  A97  A130   1  7.027513e-02 3.278757e-03
  A97  A131   1  7.027513e-02 3.278757e-03
  A97  A132   1  7.027513e-02 3.278757e-03
  A97  A133   1  7.027513e-02 3.278757e-03
  A97  A134   1  7.027513e-02 3.278757e-03
  A97  A135   1  7.027513e-02 3.278757e-03
  A98   A98   1  7.027513e-02 3.278757e-03
  A98   A99   1  7.027513e-02 3.278757e-03
  A98  A100   1  7.027513e-02 3.278757e-03
  A98  A101   1  7.027513e-02 3.278757e-03
  A98  A102   1  7.027513e-02 3.278757e-03
  A98  A103   1  7.027513e-02 3.278757e-03
  A98  A104   1  7.027513e-02 3.278757e-03
  A98  A105   1  7.027513e-02 3.278757e-03
  A98  A106   1  7.027513e-02 3.278757e-03
  A98  A107   1  7.027513e-02 3.278757e-03
  A98  A108   1  7.027513e-02 3.278757e-03
  A98  A109   1  7.027513e-02 3.278757e-03
  A98  A110   1  7.027513e-02 3.278757e-03
  A98  A111   1  7.027513e-02 3.278757e-03
  A98  A112   1  7.027513e-02 3.278757e-03
  A98  A113   1  7.027513e-02 3.278757e-03
  A98  A114   1  7.027513e-02 3.278757e-03
  A98  A115   1  7.027513e-02 3.278757e-03
  A98  A116   1  7.027513e-02 3.278757e-03
  A98  A117   1  7.027513e-02 3.278757e-03
  A98  A118   1  7.027513e-02 3.278757e-03
  A98  A119   1  7.027513e-02 3.278757e-03
  A98  A120   1  7.027513e-02 3.278757e-03
  A98  A121   1  7.027513e-02 3.278757e-03
  A98  A122   1  7.027513e-02 3.278757e-03
  A98  A123   1  7.027513e-02 3.278757e-03
  A98  A124   1  7.027513e-02 3.278757e-03
  A98  A125   1  7.027513e-02 3.278757e-03
  A98  A126   1  7.027513e-02 3.278757e-03
  A98  A127   1  7.027513e-02 3.278757e-03
  A98  A128   1  7.027513e-02 3.278757e-03
  A98  A129   1  7.027513e-02 3.278757e-03
  A98  A130   1  7.027513e-02 3.278757e-03
  A98  A131   1  7.027513e-02 3.278757e-03
  A98  A132   1  7.027513e-02 3.278757e-03
  A98  A133   1  7.027513e-02 3.278757e-03
  A98  A134   1  7.027513e-02 3.278757e-03
  A98  A135   1  7.027513e-02 3.278757e-03
  A99   A99   1  7.027513e-02 3.278757e-03
  A99  A100   1  7.027513e-02 3.278757e-03
  A99  A101   1  7.027513e-02 3.278757e-03
  A99  A102   1  7.027513e-02 3.278757e-03
  A99  A103   1  7.027513e-02 3.278757e-03
  A99  A104   1  7.027513e-02 3.278757e-03
  A99  A105   1  7.027513e-02 3.278757e-03
  A99  A106   1  7.027513e-02 3.278757e-03
  A99  A107   1  7.027513e-02 3.278757e-03
  A99  A108   1  7.027513e-02 3.278757e-03
  A99  A109   1  7.027513e-02 3.278757e-03
  A99  A110   1  7.027513e-02 3.278757e-03
  A99  A111   1  7.027513e-02 3.278757e-03
  A99  A112   1  7.027513e-02 3.278757e-03
  A99  A113   1  7.027513e-02 3.278757e-03
  A99  A114   1  7.027513e-02 3.278757e-03
  A99  A115   1  7.027513e-02 3.278757e-03
  A99  A116   1  7.027513e-02 3.278757e-03
  A99  A117   1  7.027513e-02 3.278757e-03
  A99  A118   1  7.027513e-02 3.278757e-03
  A99  A119   1  7.027513e-02 3.278757e-03
  A99  A120   1  7.027513e-02 3.278757e-03
  A99  A121   1  7.027513e-02 3.278757e-03
  A99  A122   1  7.027513e-02 3.278757e-03
  A99  A123   1  7.027513e-02 3.278757e-03
  A99  A124   1  7.027513e-02 3.278757e-03
  A99  A125   1  7.027513e-02 3.278757e-03
  A99  A126   1  7.027513e-02 3.278757e-03
  A99  A127   1  7.027513e-02 3.278757e-03
  A99  A128   1  7.027513e-02 3.278757e-03
  A99  A129   1  7.027513e-02 3.278757e-03
  A99  A130   1  7.027513e-02 3.278757e-03
  A99  A131   1  7.027513e-02 3.278757e-03
  A99  A132   1  7.027513e-02 3.278757e-03
  A99  A133   1  7.027513e-02 3.278757e-03
  A99  A134   1  7.027513e-02 3.278757e-03
  A99  A135   1  7.027513e-02 3.278757e-03
 A100  A100   1  7.027513e-02 3.278757e-03
 A100  A101   1  7.027513e-02 3.278757e-03
 A100  A102   1  7.027513e-02 3.278757e-03
 A100  A103   1  7.027513e-02 3.278757e-03
 A100  A104   1  7.027513e-02 3.278757e-03
 A100  A105   1  7.027513e-02 3.278757e-03
 A100  A106   1  7.027513e-02 3.278757e-03
 A100  A107   1  7.027513e-02 3.278757e-03
 A100  A108   1  7.027513e-02 3.278757e-03
 A100  A109   1  7.027513e-02 3.278757e-03
 A100  A110   1  7.027513e-02 3.278757e-03
 A100  A111   1  7.027513e-02 3.278757e-03
 A100  A112   1  7.027513e-02 3.278757e-03
 A100  A113   1  7.027513e-02 3.278757e-03
 A100  A114   1  7.027513e-02 3.278757e-03
 A100  A115   1  7.027513e-02 3.278757e-03
 A100  A116   1  7.027513e-02 3.278757e-03
 A100  A117   1  7.027513e-02 3.278757e-03
 A100  A118   1  7.027513e-02 3.278757e-03
 A100  A119   1  7.027513e-02 3.278757e-03
 A100  A120   1  7.027513e-02 3.278757e-03
 A100  A121   1  7.027513e-02 3.278757e-03
 A100  A122   1  7.027513e-02 3.278757e-03
 A100  A123   1  7.027513e-02 3.278757e-03
 A100  A124   1  7.027513e-02 3.278757e-03
 A100  A125   1  7.027513e-02 3.278757e-03
 A100  A126   1  7.027513e-02 3.278757e-03
 A100  A127   1  7.027513e-02 3.278757e-03
 A100  A128   1  7.027513e-02 3.278757e-03
 A100  A129   1  7.027513e-02 3.278757e-03
 A100  A130   1  7.027513e-02 3.278757e-03
 A100  A131   1  7.027513e-02 3.278757e-03
 A100  A132   1  7.027513e-02 3.278757e-03
 A100  A133   1  7.027513e-02 3.278757e-03
 A100  A134   1  7.027513e-02 3.278757e-03
 A100  A135   1  7.027513e-02 3.278757e-03
 A101  A101   1  7.027513e-02 3.278757e-03
 A101  A102   1  7.027513e-02 3.278757e-03
 A101  A103   1  7.027513e-02 3.278757e-03
 A101  A104   1  7.027513e-02 3.278757e-03
 A101  A105   1  7.027513e-02 3.278757e-03
 A101  A106   1  7.027513e-02 3.278757e-03
 A101  A107   1  7.027513e-02 3.278757e-03
 A101  A108   1  7.027513e-02 3.278757e-03
 A101  A109   1  7.027513e-02 3.278757e-03
 A101  A110   1  7.027513e-02 3.278757e-03
 A101  A111   1  7.027513e-02 3.278757e-03
 A101  A112   1  7.027513e-02 3.278757e-03
 A101  A113   1  7.027513e-02 3.278757e-03
 A101  A114   1  7.027513e-02 3.278757e-03
 A101  A115   1  7.027513e-02 3.278757e-03
 A101  A116   1  7.027513e-02 3.278757e-03
 A101  A117   1  7.027513e-02 3.278757e-03
 A101  A118   1  7.027513e-02 3.278757e-03
 A101  A119   1  7.027513e-02 3.278757e-03
 A101  A120   1  7.027513e-02 3.278757e-03
 A101  A121   1  7.027513e-02 3.278757e-03
 A101  A122   1  7.027513e-02 3.278757e-03
 A101  A123   1  7.027513e-02 3.278757e-03
 A101  A124   1  7.027513e-02 3.278757e-03
 A101  A125   1  7.027513e-02 3.278757e-03
 A101  A126   1  7.027513e-02 3.278757e-03
 A101  A127   1  7.027513e-02 3.278757e-03
 A101  A128   1  7.027513e-02 3.278757e-03
 A101  A129   1  7.027513e-02 3.278757e-03
 A101  A130   1  7.027513e-02 3.278757e-03
 A101  A131   1  7.027513e-02 3.278757e-03
 A101  A132   1  7.027513e-02 3.278757e-03
 A101  A133   1  7.027513e-02 3.278757e-03
 A101  A134   1  7.027513e-02 3.278757e-03
 A101  A135   1  7.027513e-02 3.278757e-03
 A102  A102   1  7.027513e-02 3.278757e-03
 A102  A103   1  7.027513e-02 3.278757e-03
 A102  A104   1  7.027513e-02 3.278757e-03
 A102  A105   1  7.027513e-02 3.278757e-03
 A102  A106   1  7.027513e-02 3.278757e-03
 A102  A107   1  7.027513e-02 3.278757e-03
 A102  A108   1  7.027513e-02 3.278757e-03
 A102  A109   1  7.027513e-02 3.278757e-03
 A102  A110   1  7.027513e-02 3.278757e-03
 A102  A111   1  7.027513e-02 3.278757e-03
 A102  A112   1  7.027513e-02 3.278757e-03
 A102  A113   1  7.027513e-02 3.278757e-03
 A102  A114   1  7.027513e-02 3.278757e-03
 A102  A115   1  7.027513e-02 3.278757e-03
 A102  A116   1  7.027513e-02 3.278757e-03
 A102  A117   1  7.027513e-02 3.278757e-03
 A102  A118   1  7.027513e-02 3.278757e-03
 A102  A119   1  7.027513e-02 3.278757e-03
 A102  A120   1  7.027513e-02 3.278757e-03
 A102  A121   1  7.027513e-02 3.278757e-03
 A102  A122   1  7.027513e-02 3.278757e-03
 A102  A123   1  7.027513e-02 3.278757e-03
 A102  A124   1  7.027513e-02 3.278757e-03
 A102  A125   1  7.027513e-02 3.278757e-03
 A102  A126   1  7.027513e-02 3.278757e-03
 A102  A127   1  7.027513e-02 3.278757e-03
 A102  A128   1  7.027513e-02 3.278757e-03
 A102  A129   1  7.027513e-02 3.278757e-03
 A102  A130   1  7.027513e-02 3.278757e-03
 A102  A131   1  7.027513e-02 3.278757e-03
 A102  A132   1  7.027513e-02 3.278757e-03
 A102  A133   1  7.027513e-02 3.278757e-03
 A102  A134   1  7.027513e-02 3.278757e-03
 A102  A135   1  7.027513e-02 3.278757e-03
 A103  A103   1  7.027513e-02 3.278757e-03
 A103  A104   1  7.027513e-02 3.278757e-03
 A103  A105   1  7.027513e-02 3.278757e-03
 A103  A106   1  7.027513e-02 3.278757e-03
 A103  A107   1  7.027513e-02 3.278757e-03
 A103  A108   1  7.027513e-02 3.278757e-03
 A103  A109   1  7.027513e-02 3.278757e-03
 A103  A110   1  7.027513e-02 3.278757e-03
 A103  A111   1  7.027513e-02 3.278757e-03
 A103  A112   1  7.027513e-02 3.278757e-03
 A103  A113   1  7.027513e-02 3.278757e-03
 A103  A114   1  7.027513e-02 3.278757e-03
 A103  A115   1  7.027513e-02 3.278757e-03
 A103  A116   1  7.027513e-02 3.278757e-03
 A103  A117   1  7.027513e-02 3.278757e-03
 A103  A118   1  7.027513e-02 3.278757e-03
 A103  A119   1  7.027513e-02 3.278757e-03
 A103  A120   1  7.027513e-02 3.278757e-03
 A103  A121   1  7.027513e-02 3.278757e-03
 A103  A122   1  7.027513e-02 3.278757e-03
 A103  A123   1  7.027513e-02 3.278757e-03
 A103  A124   1  7.027513e-02 3.278757e-03
 A103  A125   1  7.027513e-02 3.278757e-03
 A103  A126   1  7.027513e-02 3.278757e-03
 A103  A127   1  7.027513e-02 3.278757e-03
 A103  A128   1  7.027513e-02 3.278757e-03
 A103  A129   1  7.027513e-02 3.278757e-03
 A103  A130   1  7.027513e-02 3.278757e-03
 A103  A131   1  7.027513e-02 3.278757e-03
 A103  A132   1  7.027513e-02 3.278757e-03
 A103  A133   1  7.027513e-02 3.278757e-03
 A103  A134   1  7.027513e-02 3.278757e-03
 A103  A135   1  7.027513e-02 3.278757e-03
 A104  A104   1  7.027513e-02 3.278757e-03
 A104  A105   1  7.027513e-02 3.278757e-03
 A104  A106   1  7.027513e-02 3.278757e-03
 A104  A107   1  7.027513e-02 3.278757e-03
 A104  A108   1  7.027513e-02 3.278757e-03
 A104  A109   1  7.027513e-02 3.278757e-03
 A104  A110   1  7.027513e-02 3.278757e-03
 A104  A111   1  7.027513e-02 3.278757e-03
 A104  A112   1  7.027513e-02 3.278757e-03
 A104  A113   1  7.027513e-02 3.278757e-03
 A104  A114   1  7.027513e-02 3.278757e-03
 A104  A115   1  7.027513e-02 3.278757e-03
 A104  A116   1  7.027513e-02 3.278757e-03
 A104  A117   1  7.027513e-02 3.278757e-03
 A104  A118   1  7.027513e-02 3.278757e-03
 A104  A119   1  7.027513e-02 3.278757e-03
 A104  A120   1  7.027513e-02 3.278757e-03
 A104  A121   1  7.027513e-02 3.278757e-03
 A104  A122   1  7.027513e-02 3.278757e-03
 A104  A123   1  7.027513e-02 3.278757e-03
 A104  A124   1  7.027513e-02 3.278757e-03
 A104  A125   1  7.027513e-02 3.278757e-03
 A104  A126   1  7.027513e-02 3.278757e-03
 A104  A127   1  7.027513e-02 3.278757e-03
 A104  A128   1  7.027513e-02 3.278757e-03
 A104  A129   1  7.027513e-02 3.278757e-03
 A104  A130   1  7.027513e-02 3.278757e-03
 A104  A131   1  7.027513e-02 3.278757e-03
 A104  A132   1  7.027513e-02 3.278757e-03
 A104  A133   1  7.027513e-02 3.278757e-03
 A104  A134   1  7.027513e-02 3.278757e-03
 A104  A135   1  7.027513e-02 3.278757e-03
 A105  A105   1  7.027513e-02 3.278757e-03
 A105  A106   1  7.027513e-02 3.278757e-03
 A105  A107   1  7.027513e-02 3.278757e-03
 A105  A108   1  7.027513e-02 3.278757e-03
 A105  A109   1  7.027513e-02 3.278757e-03
 A105  A110   1  7.027513e-02 3.278757e-03
 A105  A111   1  7.027513e-02 3.278757e-03
 A105  A112   1  7.027513e-02 3.278757e-03
 A105  A113   1  7.027513e-02 3.278757e-03
 A105  A114   1  7.027513e-02 3.278757e-03
 A105  A115   1  7.027513e-02 3.278757e-03
 A105  A116   1  7.027513e-02 3.278757e-03
 A105  A117   1  7.027513e-02 3.278757e-03
 A105  A118   1  7.027513e-02 3.278757e-03
 A105  A119   1  7.027513e-02 3.278757e-03
 A105  A120   1  7.027513e-02 3.278757e-03
 A105  A121   1  7.027513e-02 3.278757e-03
 A105  A122   1  7.027513e-02 3.278757e-03
 A105  A123   1  7.027513e-02 3.278757e-03
 A105  A124   1  7.027513e-02 3.278757e-03
 A105  A125   1  7.027513e-02 3.278757e-03
 A105  A126   1  7.027513e-02 3.278757e-03
 A105  A127   1  7.027513e-02 3.278757e-03
 A105  A128   1  7.027513e-02 3.278757e-03
 A105  A129   1  7.027513e-02 3.278757e-03
 A105  A130   1  7.027513e-02 3.278757e-03
 A105  A131   1  7.027513e-02 3.278757e-03
 A105  A132   1  7.027513e-02 3.278757e-03
 A105  A133   1  7.027513e-02 3.278757e-03
 A105  A134   1  7.027513e-02 3.278757e-03
 A105  A135   1  7.027513e-02 3.278757e-03
 A106  A106   1  7.027513e-02 3.278757e-03
 A106  A107   1  7.027513e-02 3.278757e-03
 A106  A108   1  7.027513e-02 3.278757e-03
 A106  A109   1  7.027513e-02 3.278757e-03
 A106  A110   1  7.027513e-02 3.278757e-03
 A106  A111   1  7.027513e-02 3.278757e-03
 A106  A112   1  7.027513e-02 3.278757e-03
 A106  A113   1  7.027513e-02 3.278757e-03
 A106  A114   1  7.027513e-02 3.278757e-03
 A106  A115   1  7.027513e-02 3.278757e-03
 A106  A116   1  7.027513e-02 3.278757e-03
 A106  A117   1  7.027513e-02 3.278757e-03
 A106  A118   1  7.027513e-02 3.278757e-03
 A106  A119   1  7.027513e-02 3.278757e-03
 A106  A120   1  7.027513e-02 3.278757e-03
 A106  A121   1  7.027513e-02 3.278757e-03
 A106  A122   1  7.027513e-02 3.278757e-03
 A106  A123   1  7.027513e-02 3.278757e-03
 A106  A124   1  7.027513e-02 3.278757e-03
 A106  A125   1  7.027513e-02 3.278757e-03
 A106  A126   1  7.027513e-02 3.278757e-03
 A106  A127   1  7.027513e-02 3.278757e-03
 A106  A128   1  7.027513e-02 3.278757e-03
 A106  A129   1  7.027513e-02 3.278757e-03
 A106  A130   1  7.027513e-02 3.278757e-03
 A106  A131   1  7.027513e-02 3.278757e-03
 A106  A132   1  7.027513e-02 3.278757e-03
 A106  A133   1  7.027513e-02 3.278757e-03
 A106  A134   1  7.027513e-02 3.278757e-03
 A106  A135   1  7.027513e-02 3.278757e-03
 A107  A107   1  7.027513e-02 3.278757e-03
 A107  A108   1  7.027513e-02 3.278757e-03
 A107  A109   1  7.027513e-02 3.278757e-03
 A107  A110   1  7.027513e-02 3.278757e-03
 A107  A111   1  7.027513e-02 3.278757e-03
 A107  A112   1  7.027513e-02 3.278757e-03
 A107  A113   1  7.027513e-02 3.278757e-03
 A107  A114   1  7.027513e-02 3.278757e-03
 A107  A115   1  7.027513e-02 3.278757e-03
 A107  A116   1  7.027513e-02 3.278757e-03
 A107  A117   1  7.027513e-02 3.278757e-03
 A107  A118   1  7.027513e-02 3.278757e-03
 A107  A119   1  7.027513e-02 3.278757e-03
 A107  A120   1  7.027513e-02 3.278757e-03
 A107  A121   1  7.027513e-02 3.278757e-03
 A107  A122   1  7.027513e-02 3.278757e-03
 A107  A123   1  7.027513e-02 3.278757e-03
 A107  A124   1  7.027513e-02 3.278757e-03
 A107  A125   1  7.027513e-02 3.278757e-03
 A107  A126   1  7.027513e-02 3.278757e-03
 A107  A127   1  7.027513e-02 3.278757e-03
 A107  A128   1  7.027513e-02 3.278757e-03
 A107  A129   1  7.027513e-02 3.278757e-03
 A107  A130   1  7.027513e-02 3.278757e-03
 A107  A131   1  7.027513e-02 3.278757e-03
 A107  A132   1  7.027513e-02 3.278757e-03
 A107  A133   1  7.027513e-02 3.278757e-03
 A107  A134   1  7.027513e-02 3.278757e-03
 A107  A135   1  7.027513e-02 3.278757e-03
 A108  A108   1  7.027513e-02 3.278757e-03
 A108  A109   1  7.027513e-02 3.278757e-03
 A108  A110   1  7.027513e-02 3.278757e-03
 A108  A111   1  7.027513e-02 3.278757e-03
 A108  A112   1  7.027513e-02 3.278757e-03
 A108  A113   1  7.027513e-02 3.278757e-03
 A108  A114   1  7.027513e-02 3.278757e-03
 A108  A115   1  7.027513e-02 3.278757e-03
 A108  A116   1  7.027513e-02 3.278757e-03
 A108  A117   1  7.027513e-02 3.278757e-03
 A108  A118   1  7.027513e-02 3.278757e-03
 A108  A119   1  7.027513e-02 3.278757e-03
 A108  A120   1  7.027513e-02 3.278757e-03
 A108  A121   1  7.027513e-02 3.278757e-03
 A108  A122   1  7.027513e-02 3.278757e-03
 A108  A123   1  7.027513e-02 3.278757e-03
 A108  A124   1  7.027513e-02 3.278757e-03
 A108  A125   1  7.027513e-02 3.278757e-03
 A108  A126   1  7.027513e-02 3.278757e-03
 A108  A127   1  7.027513e-02 3.278757e-03
 A108  A128   1  7.027513e-02 3.278757e-03
 A108  A129   1  7.027513e-02 3.278757e-03
 A108  A130   1  7.027513e-02 3.278757e-03
 A108  A131   1  7.027513e-02 3.278757e-03
 A108  A132   1  7.027513e-02 3.278757e-03
 A108  A133   1  7.027513e-02 3.278757e-03
 A108  A134   1  7.027513e-02 3.278757e-03
 A108  A135   1  7.027513e-02 3.278757e-03
 A109  A109   1  7.027513e-02 3.278757e-03
 A109  A110   1  7.027513e-02 3.278757e-03
 A109  A111   1  7.027513e-02 3.278757e-03
 A109  A112   1  7.027513e-02 3.278757e-03
 A109  A113   1  7.027513e-02 3.278757e-03
 A109  A114   1  7.027513e-02 3.278757e-03
 A109  A115   1  7.027513e-02 3.278757e-03
 A109  A116   1  7.027513e-02 3.278757e-03
 A109  A117   1  7.027513e-02 3.278757e-03
 A109  A118   1  7.027513e-02 3.278757e-03
 A109  A119   1  7.027513e-02 3.278757e-03
 A109  A120   1  7.027513e-02 3.278757e-03
 A109  A121   1  7.027513e-02 3.278757e-03
 A109  A122   1  7.027513e-02 3.278757e-03
 A109  A123   1  7.027513e-02 3.278757e-03
 A109  A124   1  7.027513e-02 3.278757e-03
 A109  A125   1  7.027513e-02 3.278757e-03
 A109  A126   1  7.027513e-02 3.278757e-03
 A109  A127   1  7.027513e-02 3.278757e-03
 A109  A128   1  7.027513e-02 3.278757e-03
 A109  A129   1  7.027513e-02 3.278757e-03
 A109  A130   1  7.027513e-02 3.278757e-03
 A109  A131   1  7.027513e-02 3.278757e-03
 A109  A132   1  7.027513e-02 3.278757e-03
 A109  A133   1  7.027513e-02 3.278757e-03
 A109  A134   1  7.027513e-02 3.278757e-03
 A109  A135   1  7.027513e-02 3.278757e-03
 A110  A110   1  7.027513e-02 3.278757e-03
 A110  A111   1  7.027513e-02 3.278757e-03
 A110  A112   1  7.027513e-02 3.278757e-03
 A110  A113   1  7.027513e-02 3.278757e-03
 A110  A114   1  7.027513e-02 3.278757e-03
 A110  A115   1  7.027513e-02 3.278757e-03
 A110  A116   1  7.027513e-02 3.278757e-03
 A110  A117   1  7.027513e-02 3.278757e-03
 A110  A118   1  7.027513e-02 3.278757e-03
 A110  A119   1  7.027513e-02 3.278757e-03
 A110  A120   1  7.027513e-02 3.278757e-03
 A110  A121   1  7.027513e-02 3.278757e-03
 A110  A122   1  7.027513e-02 3.278757e-03
 A110  A123   1  7.027513e-02 3.278757e-03
 A110  A124   1  7.027513e-02 3.278757e-03
 A110  A125   1  7.027513e-02 3.278757e-03
 A110  A126   1  7.027513e-02 3.278757e-03
 A110  A127   1  7.027513e-02 3.278757e-03
 A110  A128   1  7.027513e-02 3.278757e-03
 A110  A129   1  7.027513e-02 3.278757e-03
 A110  A130   1  7.027513e-02 3.278757e-03
 A110  A131   1  7.027513e-02 3.278757e-03
 A110  A132   1  7.027513e-02 3.278757e-03
 A110  A133   1  7.027513e-02 3.278757e-03
 A110  A134   1  7.027513e-02 3.278757e-03
 A110  A135   1  7.027513e-02 3.278757e-03
 A111  A111   1  7.027513e-02 3.278757e-03
[truncated: 1,818,163 more chars]
