# Supplementary material for: Disordered RNA chaperones can enhance nucleic acid folding via local charge screening
Source: Nat Commun. 2019 Jun 5;10:2453. doi: 10.1038/s41467-019-10356-0 (PMC6549165; doi:10.1038/s41467-019-10356-0)
Supplement: Supplementary file 4 — Supplementary Software [file 41467_2019_10356_MOESM4_ESM.gz › hcvncd_models/README]

These are input files for running Go model simulations of DNA + protein chaperone. DNA is 3
beads per residue, protein is 1 bead per residue. Simulations are run with Gromacs.

To note: Tables are used to implement Debye-Huckel screening. "write_debye_table.py" will generate
the table files, an example of which is "debye_table_60mM_300K.xvg". This must then be supplied
to Gromacs at runtime with the -table option, and of course table electrostatics must be
specified in the mdp file (see e.g. "sdlong_T300.mdp"). 

Contact Robert Best robert.best2@nih.gov with any questions and you may get answers.

3bead_protein_dna.pdb				: structure file
3bead_protein_dna_qlist.dat			: list of native contacts for calculating Q
3bead_stack-3.5_inter-0.06_go_-1.306_LJ.top	: model used to study equilibrium folding/unfolding & kinetics
3bead_stack-3.5_inter-0.06_go_-2.0_LJ.top	: model used to study native complex (essentially always folded)
3bead_stack-3.5_inter-0.06_LJ.top		: model used to study non-folding (non-complementary) variant.
debye_table_60mM_300K.xvg			: debye table file...
sdlong_T300.mdp					: ... used with Coulomb tables specified in mdp ...
write_debye_table.py				: ... and written by this script (e.g. if you want a different I).
