# Supplementary material for: Disordered RNA chaperones can enhance nucleic acid folding via local charge screening
Source: Nat Commun. 2019 Jun 5;10:2453. doi: 10.1038/s41467-019-10356-0 (PMC6549165; doi:10.1038/s41467-019-10356-0)
Supplement: Supplementary file 4 — Supplementary Software [file 41467_2019_10356_MOESM4_ESM.gz › hcvncd_models/3bead_protein_dna.pdb]

REMARK    GENERATED BY TRJCONV
TITLE     protein+DNA t=   0.00000
REMARK    THIS IS A SIMULATION BOX
CRYST1 1000.000 1000.000 1000.000  90.00  90.00  90.00 P 1           1
MODEL        1
ATOM      1  CA    G     1       0.000   0.000   0.000  1.00  0.00            
ATOM      2  CA    P     2       3.810   0.000   0.000  1.00  0.00            
ATOM      3  CA    G     3       6.260  -2.920   0.000  1.00  0.00            
ATOM      4  CA    M     4      10.070  -2.920   0.000  1.00  0.00            
ATOM      5  CA    S     5      12.520  -5.840   0.000  1.00  0.00            
ATOM      6  CA    T     6      16.330  -5.840   0.000  1.00  0.00            
ATOM      7  CA    N     7      18.780  -8.760   0.000  1.00  0.00            
ATOM      8  CA    P     8      22.590  -8.760   0.000  1.00  0.00            
ATOM      9  CA    K     9      25.040 -11.670   0.000  1.00  0.00            
ATOM     10  CA    P    10      28.850 -11.670   0.000  1.00  0.00            
ATOM     11  CA    Q    11      31.300 -14.590   0.000  1.00  0.00            
ATOM     12  CA    R    12      35.110 -14.590   0.000  1.00  0.00            
ATOM     13  CA    K    13      37.550 -17.510   0.000  1.00  0.00            
ATOM     14  CA    T    14      41.360 -17.510   0.000  1.00  0.00            
ATOM     15  CA    K    15      43.810 -20.430   0.000  1.00  0.00            
ATOM     16  CA    R    16      47.620 -20.430   0.000  1.00  0.00            
ATOM     17  CA    N    17      50.070 -23.350   0.000  1.00  0.00            
ATOM     18  CA    T    18      53.880 -23.350   0.000  1.00  0.00            
ATOM     19  CA    N    19      56.330 -26.270   0.000  1.00  0.00            
ATOM     20  CA    R    20      60.140 -26.270   0.000  1.00  0.00            
ATOM     21  CA    R    21      62.590 -29.190   0.000  1.00  0.00            
ATOM     22  CA    P    22      66.400 -29.190   0.000  1.00  0.00            
ATOM     23  CA    Q    23      68.850 -32.100   0.000  1.00  0.00            
ATOM     24  CA    D    24      72.660 -32.100   0.000  1.00  0.00            
ATOM     25  CA    V    25      75.110 -35.020   0.000  1.00  0.00            
ATOM     26  CA    K    26      78.920 -35.020   0.000  1.00  0.00            
ATOM     27  CA    F    27      81.370 -37.940   0.000  1.00  0.00            
ATOM     28  CA    P    28      85.180 -37.940   0.000  1.00  0.00            
ATOM     29  CA    G    29      87.630 -40.860   0.000  1.00  0.00            
ATOM     30  CA    G    30      91.440 -40.860   0.000  1.00  0.00            
ATOM     31  CA    G    31      93.890 -43.780   0.000  1.00  0.00            
ATOM     32  CA    Q    32      97.700 -43.780   0.000  1.00  0.00            
ATOM     33  CA    I    33     100.140 -46.700   0.000  1.00  0.00            
ATOM     34  CA    V    34     103.950 -46.700   0.000  1.00  0.00            
ATOM     35  CA    G    35     106.400 -49.620   0.000  1.00  0.00            
ATOM     36  CA    G    36     110.210 -49.620   0.000  1.00  0.00            
ATOM     37  CA    V    37     112.660 -52.540   0.000  1.00  0.00            
ATOM     38  CA    Y    38     116.470 -52.540   0.000  1.00  0.00            
ATOM     39  CA    L    39     118.920 -55.450   0.000  1.00  0.00            
ATOM     40  CA    L    40     122.730 -55.450   0.000  1.00  0.00            
ATOM     41  CA    P    41     125.180 -58.370   0.000  1.00  0.00            
ATOM     42  CA    R    42     128.990 -58.370   0.000  1.00  0.00            
ATOM     43  CA    R    43     131.440 -61.290   0.000  1.00  0.00            
ATOM     44  CA    G    44     135.250 -61.290   0.000  1.00  0.00            
ATOM     45  CA    P    45     137.700 -64.210   0.000  1.00  0.00            
ATOM     46  CA    R    46     141.510 -64.210   0.000  1.00  0.00            
ATOM     47  CA    L    47     143.960 -67.130   0.000  1.00  0.00            
ATOM     48  CA    G    48     147.770 -67.130   0.000  1.00  0.00            
ATOM     49  CA    V    49     150.220 -70.050   0.000  1.00  0.00            
ATOM     50  CA    R    50     154.030 -70.050   0.000  1.00  0.00            
ATOM     51  CA    A    51     156.480 -72.970   0.000  1.00  0.00            
ATOM     52  CA    T    52     160.290 -72.970   0.000  1.00  0.00            
ATOM     53  CA    R    53     162.730 -75.880   0.000  1.00  0.00            
ATOM     54  CA    K    54     166.540 -75.880   0.000  1.00  0.00            
ATOM     55  CA    T    55     168.990 -78.800   0.000  1.00  0.00            
ATOM     56  CA    S    56     172.800 -78.800   0.000  1.00  0.00            
ATOM     57  CA    E    57     175.250 -81.720   0.000  1.00  0.00            
ATOM     58  CA    R    58     179.060 -81.720   0.000  1.00  0.00            
ATOM     59  CA    S    59     181.510 -84.640   0.000  1.00  0.00            
ATOM     60  CA    Q    60     185.320 -84.640   0.000  1.00  0.00            
ATOM     61  CA    P    61     187.770 -87.560   0.000  1.00  0.00            
ATOM     62  CA    R    62     191.580 -87.560   0.000  1.00  0.00            
ATOM     63  CA    G    63     194.030 -90.480   0.000  1.00  0.00            
ATOM     64  CA    R    64     197.840 -90.480   0.000  1.00  0.00            
ATOM     65  CA    R    65     200.290 -93.400   0.000  1.00  0.00            
ATOM     66  CA    Q    66     204.100 -93.400   0.000  1.00  0.00            
ATOM     67  CA    P    67     206.550 -96.310   0.000  1.00  0.00            
ATOM     68  CA    T    68     210.360 -96.310   0.000  1.00  0.00            
ATOM     69  CA    P    69     212.810 -99.230   0.000  1.00  0.00            
ATOM     70  CA    R    70     216.620 -99.230   0.000  1.00  0.00            
ATOM     71  CA    H    71     219.070-102.150   0.000  1.00  0.00            
ATOM     72  CA    V    72     222.880-102.150   0.000  1.00  0.00            
ATOM     73  CA    G    73     225.320-105.070   0.000  1.00  0.00            
ATOM     74  CA    P    74     229.130-105.070   0.000  1.00  0.00            
ATOM     75  CA    R    75     231.580-107.990   0.000  1.00  0.00            
ATOM     76  CA    A    76     235.390-107.990   0.000  1.00  0.00            
ATOM     77  CA    G    77     237.840-110.910   0.000  1.00  0.00            
ATOM     78  CA    P    78     241.650-110.910   0.000  1.00  0.00            
ATOM     79  CA    G    79     244.100-113.830   0.000  1.00  0.00            
ATOM     80  CA    L    80     247.910-113.830   0.000  1.00  0.00            
ATOM     81  CA    S    81     250.360-116.750   0.000  1.00  0.00            
ATOM     82  CA    P    82     254.170-116.750   0.000  1.00  0.00            
ATOM     83  CA    G    83     256.620-119.660   0.000  1.00  0.00            
ATOM     84  CA    T    84     260.430-119.660   0.000  1.00  0.00            
ATOM     85  CA    L    85     262.880-122.580   0.000  1.00  0.00            
ATOM     86  CA    G    86     266.690-122.580   0.000  1.00  0.00            
ATOM     87  CA    P    87     269.140-125.500   0.000  1.00  0.00            
ATOM     88  CA    S    88     272.950-125.500   0.000  1.00  0.00            
ATOM     89  CA    M    89     275.400-128.420   0.000  1.00  0.00            
ATOM     90  CA    A    90     279.210-128.420   0.000  1.00  0.00            
ATOM     91  CA    M    91     281.660-131.340   0.000  1.00  0.00            
ATOM     92  CA    R    92     285.470-131.340   0.000  1.00  0.00            
ATOM     93  CA    A    93     287.910-134.260   0.000  1.00  0.00            
ATOM     94  CA    A    94     291.720-134.260   0.000  1.00  0.00            
ATOM     95  CA    V    95     294.170-137.180   0.000  1.00  0.00            
ATOM     96  CA    G    96     297.980-137.180   0.000  1.00  0.00            
ATOM     97  CA    R    97     300.430-140.090   0.000  1.00  0.00            
ATOM     98  CA    D    98     304.240-140.090   0.000  1.00  0.00            
ATOM     99  CA    G    99     306.690-143.010   0.000  1.00  0.00            
ATOM    100  CA    S   100     310.500-143.010   0.000  1.00  0.00            
ATOM    101  CA    M   101     312.950-145.930   0.000  1.00  0.00            
ATOM    102  CA    L   102     316.760-145.930   0.000  1.00  0.00            
ATOM    103  CA    P   103     319.210-148.850   0.000  1.00  0.00            
ATOM    104  CA    V   104     323.020-148.850   0.000  1.00  0.00            
ATOM    105  CA    A   105     325.470-151.770   0.000  1.00  0.00            
ATOM    106  CA    L   106     329.280-151.770   0.000  1.00  0.00            
ATOM    107  CA    G   107     331.730-154.690   0.000  1.00  0.00            
ATOM    108  CA    L   108     335.540-154.690   0.000  1.00  0.00            
ATOM    109  CA    A   109     337.990-157.610   0.000  1.00  0.00            
ATOM    110  CA    G   110     341.800-157.610   0.000  1.00  0.00            
ATOM    111  CA    A   111     344.250-160.520   0.000  1.00  0.00            
ATOM    112  CA    P   112     348.060-160.520   0.000  1.00  0.00            
ATOM    113  CA    Q   113     350.510-163.440   0.000  1.00  0.00            
ATOM    114  CA    T   114     354.320-163.440   0.000  1.00  0.00            
ATOM    115  CA    P   115     356.760-166.360   0.000  1.00  0.00            
ATOM    116  CA    G   116     360.570-166.360   0.000  1.00  0.00            
ATOM    117  CA    V   117     363.020-169.280   0.000  1.00  0.00            
ATOM    118  CA    G   118     366.830-169.280   0.000  1.00  0.00            
ATOM    119  CA    R   119     369.280-172.200   0.000  1.00  0.00            
ATOM    120  CA    A   120     373.090-172.200   0.000  1.00  0.00            
ATOM    121  CA    I   121     375.540-175.120   0.000  1.00  0.00            
ATOM    122  CA    W   122     379.350-175.120   0.000  1.00  0.00            
ATOM    123  CA    V   123     381.800-178.040   0.000  1.00  0.00            
ATOM    124  CA    R   124     385.610-178.040   0.000  1.00  0.00            
ATOM    125  CA    S   125     388.060-180.960   0.000  1.00  0.00            
ATOM    126  CA    S   126     391.870-180.960   0.000  1.00  0.00            
ATOM    127  CA    I   127     394.320-183.870   0.000  1.00  0.00            
ATOM    128  CA    P   128     398.130-183.870   0.000  1.00  0.00            
ATOM    129  CA    L   129     400.580-186.790   0.000  1.00  0.00            
ATOM    130  CA    R   130     404.390-186.790   0.000  1.00  0.00            
ATOM    131  CA    A   131     406.840-189.710   0.000  1.00  0.00            
ATOM    132  CA    A   132     410.650-189.710   0.000  1.00  0.00            
ATOM    133  CA    S   133     413.100-192.630   0.000  1.00  0.00            
ATOM    134  CA    P   134     416.910-192.630   0.000  1.00  0.00            
ATOM    135  CA    T   135     419.350-195.550   0.000  1.00  0.00            
ATOM    136  CA    S   136     423.160-195.550   0.000  1.00  0.00            
ATOM    137  R     C   137      22.690  27.020  22.050  1.00  0.00            
ATOM    138  P     C   138      19.340  28.950  22.140  1.00  0.00            
ATOM    139  B     C   139      20.890  21.790  20.120  1.00  0.00            
ATOM    140  R     T   140      18.050  27.260  25.430  1.00  0.00            
ATOM    141  P     T   141      14.210  26.850  25.520  1.00  0.00            
ATOM    142  B     T   142      19.670  21.970  23.500  1.00  0.00            
ATOM    143  R     C   143      14.160  24.730  28.810  1.00  0.00            
ATOM    144  P     C   144      11.290  22.140  28.900  1.00  0.00            
ATOM    145  B     C   145      18.580  21.400  26.880  1.00  0.00            
ATOM    146  R     T   146      12.490  20.390  32.190  1.00  0.00            
ATOM    147  P     T   147      11.690  16.610  32.280  1.00  0.00            
ATOM    148  B     T   148      18.020  20.300  30.260  1.00  0.00            
ATOM    149  R     T   149      13.690  15.900  35.570  1.00  0.00            
ATOM    150  P     T   150      15.270  12.370  35.660  1.00  0.00            
ATOM    151  B     T   151      18.220  19.080  33.640  1.00  0.00            
ATOM    152  R     C   152      17.310  12.980  38.950  1.00  0.00            
ATOM    153  P     C   153      20.660  11.050  39.040  1.00  0.00            
ATOM    154  B     C   154      19.110  18.210  37.020  1.00  0.00            
ATOM    155  R     A   155      21.950  12.740  42.330  1.00  0.00            
ATOM    156  P     A   156      25.790  13.150  42.420  1.00  0.00            
ATOM    157  B     A   157      20.330  18.030  40.400  1.00  0.00            
ATOM    158  R     A   158      25.840  15.270  45.710  1.00  0.00            
ATOM    159  P     A   159      28.710  17.860  45.800  1.00  0.00            
ATOM    160  B     A   160      21.420  18.600  43.780  1.00  0.00            
ATOM    161  R     A   161      27.510  19.610  49.090  1.00  0.00            
ATOM    162  P     A   162      28.310  23.390  49.180  1.00  0.00            
ATOM    163  B     A   163      21.980  19.700  47.160  1.00  0.00            
ATOM    164  R     A   164      26.310  24.100  52.470  1.00  0.00            
ATOM    165  P     A   165      24.730  27.630  52.560  1.00  0.00            
ATOM    166  B     A   166      21.780  20.920  50.540  1.00  0.00            
ATOM    167  R     A   167      22.690  27.020  55.850  1.00  0.00            
ATOM    168  P     A   168      19.340  28.950  55.940  1.00  0.00            
ATOM    169  B     A   169      20.890  21.790  53.920  1.00  0.00            
ATOM    170  R     A   170      18.050  27.260  59.230  1.00  0.00            
ATOM    171  P     A   171      14.210  26.850  59.320  1.00  0.00            
ATOM    172  B     A   172      19.670  21.970  57.300  1.00  0.00            
ATOM    173  R     A   173      14.160  24.730  62.610  1.00  0.00            
ATOM    174  P     A   174      11.290  22.140  62.700  1.00  0.00            
ATOM    175  B     A   175      18.580  21.400  60.680  1.00  0.00            
ATOM    176  R     A   176      12.490  20.390  65.990  1.00  0.00            
ATOM    177  P     A   177      11.690  16.610  66.080  1.00  0.00            
ATOM    178  B     A   178      18.020  20.300  64.060  1.00  0.00            
ATOM    179  R     A   179      13.690  15.900  69.370  1.00  0.00            
ATOM    180  P     A   180      15.270  12.370  69.460  1.00  0.00            
ATOM    181  B     A   181      18.220  19.080  67.440  1.00  0.00            
ATOM    182  R     A   182      17.310  12.980  72.750  1.00  0.00            
ATOM    183  P     A   183      20.660  11.050  72.840  1.00  0.00            
ATOM    184  B     A   184      19.110  18.210  70.820  1.00  0.00            
ATOM    185  R     A   185      21.950  12.740  76.130  1.00  0.00            
ATOM    186  P     A   186      25.790  13.150  76.220  1.00  0.00            
ATOM    187  B     A   187      20.330  18.030  74.200  1.00  0.00            
ATOM    188  R     A   188      25.840  15.270  79.510  1.00  0.00            
ATOM    189  P     A   189      28.710  17.860  79.600  1.00  0.00            
ATOM    190  B     A   190      21.420  18.600  77.580  1.00  0.00            
ATOM    191  R     A   191      27.510  19.610  82.890  1.00  0.00            
ATOM    192  P     A   192      28.310  23.390  82.980  1.00  0.00            
ATOM    193  B     A   193      21.980  19.700  80.960  1.00  0.00            
ATOM    194  R     A   194      26.310  24.100  86.270  1.00  0.00            
ATOM    195  P     A   195      24.730  27.630  86.360  1.00  0.00            
ATOM    196  B     A   196      21.780  20.920  84.340  1.00  0.00            
ATOM    197  R     A   197      22.690  27.020  89.650  1.00  0.00            
ATOM    198  P     A   198      19.340  28.950  89.740  1.00  0.00            
ATOM    199  B     A   199      20.890  21.790  87.720  1.00  0.00            
ATOM    200  R     A   200      18.050  27.260  93.030  1.00  0.00            
ATOM    201  P     A   201      14.210  26.850  93.120  1.00  0.00            
ATOM    202  B     A   202      19.670  21.970  91.100  1.00  0.00            
ATOM    203  R     A   203      14.160  24.730  96.410  1.00  0.00            
ATOM    204  P     A   204      11.290  22.140  96.500  1.00  0.00            
ATOM    205  B     A   205      18.580  21.400  94.480  1.00  0.00            
ATOM    206  R     A   206      12.490  20.390  99.790  1.00  0.00            
ATOM    207  P     A   207      11.690  16.610  99.880  1.00  0.00            
ATOM    208  B     A   208      18.020  20.300  97.860  1.00  0.00            
ATOM    209  R     A   209      13.690  15.900 103.170  1.00  0.00            
ATOM    210  P     A   210      15.270  12.370 103.260  1.00  0.00            
ATOM    211  B     A   211      18.220  19.080 101.240  1.00  0.00            
ATOM    212  R     A   212      17.310  12.980 106.550  1.00  0.00            
ATOM    213  P     A   213      20.660  11.050 106.640  1.00  0.00            
ATOM    214  B     A   214      19.110  18.210 104.620  1.00  0.00            
ATOM    215  R     C   215      21.950  12.740 109.930  1.00  0.00            
ATOM    216  P     C   216      25.790  13.150 110.020  1.00  0.00            
ATOM    217  B     C   217      20.330  18.030 108.000  1.00  0.00            
ATOM    218  R     C   218      25.840  15.270 113.310  1.00  0.00            
ATOM    219  P     C   219      28.710  17.860 113.400  1.00  0.00            
ATOM    220  B     C   220      21.420  18.600 111.380  1.00  0.00            
ATOM    221  R     A   221      27.510  19.610 116.690  1.00  0.00            
ATOM    222  P     A   222      28.310  23.390 116.780  1.00  0.00            
ATOM    223  B     A   223      21.980  19.700 114.760  1.00  0.00            
ATOM    224  R     A   224      26.310  24.100 120.070  1.00  0.00            
ATOM    225  P     A   225      24.730  27.630 120.160  1.00  0.00            
ATOM    226  B     A   226      21.780  20.920 118.140  1.00  0.00            
ATOM    227  R     A   227      22.690  27.020 123.450  1.00  0.00            
ATOM    228  P     A   228      19.340  28.950 123.540  1.00  0.00            
ATOM    229  B     A   229      20.890  21.790 121.520  1.00  0.00            
ATOM    230  R     A   230      18.050  27.260 126.830  1.00  0.00            
ATOM    231  P     A   231      14.210  26.850 126.920  1.00  0.00            
ATOM    232  B     A   232      19.670  21.970 124.900  1.00  0.00            
ATOM    233  R     A   233      14.160  24.730 130.210  1.00  0.00            
ATOM    234  P     A   234      11.290  22.140 130.300  1.00  0.00            
ATOM    235  B     A   235      18.580  21.400 128.280  1.00  0.00            
ATOM    236  R     A   236      12.490  20.390 133.590  1.00  0.00            
ATOM    237  P     A   237      11.690  16.610 133.680  1.00  0.00            
ATOM    238  B     A   238      18.020  20.300 131.660  1.00  0.00            
ATOM    239  R     A   239      13.690  15.900 136.970  1.00  0.00            
ATOM    240  P     A   240      15.270  12.370 137.060  1.00  0.00            
ATOM    241  B     A   241      18.220  19.080 135.040  1.00  0.00            
ATOM    242  R     A   242      17.310  12.980 140.350  1.00  0.00            
ATOM    243  P     A   243      20.660  11.050 140.440  1.00  0.00            
ATOM    244  B     A   244      19.110  18.210 138.420  1.00  0.00            
ATOM    245  R     A   245      21.950  12.740 143.730  1.00  0.00            
ATOM    246  P     A   246      25.790  13.150 143.820  1.00  0.00            
ATOM    247  B     A   247      20.330  18.030 141.800  1.00  0.00            
ATOM    248  R     A   248      25.840  15.270 147.110  1.00  0.00            
ATOM    249  P     A   249      28.710  17.860 147.200  1.00  0.00            
ATOM    250  B     A   250      21.420  18.600 145.180  1.00  0.00            
ATOM    251  R     A   251      27.510  19.610 150.490  1.00  0.00            
ATOM    252  P     A   252      28.310  23.390 150.580  1.00  0.00            
ATOM    253  B     A   253      21.980  19.700 148.560  1.00  0.00            
ATOM    254  R     A   254      26.310  24.100 153.870  1.00  0.00            
ATOM    255  P     A   255      24.730  27.630 153.960  1.00  0.00            
ATOM    256  B     A   256      21.780  20.920 151.940  1.00  0.00            
ATOM    257  R     A   257      22.690  27.020 157.250  1.00  0.00            
ATOM    258  P     A   258      19.340  28.950 157.340  1.00  0.00            
ATOM    259  B     A   259      20.890  21.790 155.320  1.00  0.00            
ATOM    260  R     A   260      18.050  27.260 160.630  1.00  0.00            
ATOM    261  P     A   261      14.210  26.850 160.720  1.00  0.00            
ATOM    262  B     A   262      19.670  21.970 158.700  1.00  0.00            
ATOM    263  R     A   263      14.160  24.730 164.010  1.00  0.00            
ATOM    264  P     A   264      11.290  22.140 164.100  1.00  0.00            
ATOM    265  B     A   265      18.580  21.400 162.080  1.00  0.00            
ATOM    266  R     A   266      12.490  20.390 167.390  1.00  0.00            
ATOM    267  P     A   267      11.690  16.610 167.480  1.00  0.00            
ATOM    268  B     A   268      18.020  20.300 165.460  1.00  0.00            
ATOM    269  R     A   269      13.690  15.900 170.770  1.00  0.00            
ATOM    270  P     A   270      15.270  12.370 170.860  1.00  0.00            
ATOM    271  B     A   271      18.220  19.080 168.840  1.00  0.00            
ATOM    272  R     A   272      17.310  12.980 174.150  1.00  0.00            
ATOM    273  P     A   273      20.660  11.050 174.240  1.00  0.00            
ATOM    274  B     A   274      19.110  18.210 172.220  1.00  0.00            
ATOM    275  R     A   275      21.950  12.740 177.530  1.00  0.00            
ATOM    276  P     A   276      25.790  13.150 177.620  1.00  0.00            
ATOM    277  B     A   277      20.330  18.030 175.600  1.00  0.00            
ATOM    278  R     T   278      25.840  15.270 180.910  1.00  0.00            
ATOM    279  P     T   279      28.710  17.860 181.000  1.00  0.00            
ATOM    280  B     T   280      21.420  18.600 178.980  1.00  0.00            
ATOM    281  R     G   281      27.510  19.610 184.290  1.00  0.00            
ATOM    282  P     G   282      28.310  23.390 184.380  1.00  0.00            
ATOM    283  B     G   283      21.980  19.700 182.360  1.00  0.00            
ATOM    284  R     A   284      26.310  24.100 187.670  1.00  0.00            
ATOM    285  P     A   285      24.730  27.630 187.760  1.00  0.00            
ATOM    286  B     A   286      21.780  20.920 185.740  1.00  0.00            
ATOM    287  R     A   287      22.690  27.020 191.050  1.00  0.00            
ATOM    288  P     A   288      19.340  28.950 191.140  1.00  0.00            
ATOM    289  B     A   289      20.890  21.790 189.120  1.00  0.00            
ATOM    290  R     G   290      18.050  27.260 194.430  1.00  0.00            
ATOM    291  P     G   291      14.210  26.850 194.520  1.00  0.00            
ATOM    292  B     G   292      19.670  21.970 192.500  1.00  0.00            
ATOM    293  R     A   293      14.160  24.730 197.810  1.00  0.00            
ATOM    294  P     A   294      11.290  22.140 197.900  1.00  0.00            
ATOM    295  B     A   295      18.580  21.400 195.880  1.00  0.00            
ATOM    296  R     G   296      12.490  20.390 201.190  1.00  0.00            
ATOM    297  P     G   297      11.690  16.610 201.280  1.00  0.00            
ATOM    298  B     G   298      18.020  20.300 199.260  1.00  0.00            
ATOM    299  R     A   299      13.690  15.900 204.570  1.00  0.00            
ATOM    300  P     A   300      15.270  12.370 204.660  1.00  0.00            
ATOM    301  B     A   301      18.220  19.080 202.640  1.00  0.00            
ATOM    302  R     A   302      17.310  12.980 207.950  1.00  0.00            
ATOM    303  P     A   303      20.660  11.050 208.040  1.00  0.00            
ATOM    304  B     A   304      19.110  18.210 206.020  1.00  0.00            
ATOM    305  R     A   305      21.950  12.740 211.330  1.00  0.00            
ATOM    306  P     A   306      25.790  13.150 211.420  1.00  0.00            
ATOM    307  B     A   307      20.330  18.030 209.400  1.00  0.00            
ATOM    308  R     A   308      25.840  15.270 214.710  1.00  0.00            
ATOM    309  P     A   309      28.710  17.860 214.800  1.00  0.00            
ATOM    310  B     A   310      21.420  18.600 212.780  1.00  0.00            
ATOM    311  R     A   311      27.510  19.610 218.090  1.00  0.00            
ATOM    312  P     A   312      28.310  23.390 218.180  1.00  0.00            
ATOM    313  B     A   313      21.980  19.700 216.160  1.00  0.00            
ATOM    314  R     A   314      26.310  24.100 221.470  1.00  0.00            
ATOM    315  P     A   315      24.730  27.630 221.560  1.00  0.00            
ATOM    316  B     A   316      21.780  20.920 219.540  1.00  0.00            
TER
ENDMDL
