# Supplementary material for: Disordered RNA chaperones can enhance nucleic acid folding via local charge screening
Source: Nat Commun. 2019 Jun 5;10:2453. doi: 10.1038/s41467-019-10356-0 (PMC6549165; doi:10.1038/s41467-019-10356-0)
Supplement: Supplementary file 4 — Supplementary Software [file 41467_2019_10356_MOESM4_ESM.gz › hcvncd_models/debye_table_60mM_300K.xvg]

0.0000000000e+00   6.2400661726e+00 3.1249960507e+03   6.2400661726e+00 3.1249960507e+03   6.2400661726e+00 3.1249960507e+03
2.0000000000e-03   6.2400661726e+00 3.1249960507e+03   6.2400661726e+00 3.1249960507e+03   6.2400661726e+00 3.1249960507e+03
4.0000000000e-03   3.1150740671e+00 7.8124605486e+02   3.1150740671e+00 7.8124605486e+02   3.1150740671e+00 7.8124605486e+02
6.0000000000e-03   2.0734152865e+00 3.4721828126e+02   2.0734152865e+00 3.4721828126e+02   2.0734152865e+00 3.4721828126e+02
8.0000000000e-03   1.5525898309e+00 1.9530856321e+02   1.5525898309e+00 1.9530856321e+02   1.5525898309e+00 1.9530856321e+02
1.0000000000e-02   1.2400977003e+00 1.2499606738e+02   1.2400977003e+00 1.2499606738e+02   1.2400977003e+00 1.2499606738e+02
1.2000000000e-02   1.0317722281e+00 8.6801627101e+01   1.0317722281e+00 8.6801627101e+01   1.0317722281e+00 8.6801627101e+01
1.4000000000e-02   8.8297055702e-01 6.3771585909e+01   8.8297055702e-01 6.3771585909e+01   8.8297055702e-01 6.3771585909e+01
1.6000000000e-02   7.7137125859e-01 4.8824204861e+01   7.7137125859e-01 4.8824204861e+01   7.7137125859e-01 4.8824204861e+01
1.8000000000e-02   6.8457353917e-01 3.8576330924e+01   6.8457353917e-01 3.8576330924e+01   6.8457353917e-01 3.8576330924e+01
2.0000000000e-02   6.1513692255e-01 3.1246088156e+01   6.1513692255e-01 3.1246088156e+01   6.1513692255e-01 3.1246088156e+01
2.2000000000e-02   5.5832656028e-01 2.5822538577e+01   5.5832656028e-01 2.5822538577e+01   5.5832656028e-01 2.5822538577e+01
2.4000000000e-02   5.1098588671e-01 2.1697485321e+01   5.1098588671e-01 2.1697485321e+01   5.1098588671e-01 2.1697485321e+01
2.6000000000e-02   4.7092958715e-01 1.8487224823e+01   4.7092958715e-01 1.8487224823e+01   4.7092958715e-01 1.8487224823e+01
2.8000000000e-02   4.3659672255e-01 1.5939982239e+01   4.3659672255e-01 1.5939982239e+01   4.3659672255e-01 1.5939982239e+01
3.0000000000e-02   4.0684260430e-01 1.3884997697e+01   4.0684260430e-01 1.3884997697e+01   4.0684260430e-01 1.3884997697e+01
3.2000000000e-02   3.8080871590e-01 1.2203144174e+01   3.8080871590e-01 1.2203144174e+01   3.8080871590e-01 1.2203144174e+01
3.4000000000e-02   3.5783854476e-01 1.0809265824e+01   3.5783854476e-01 1.0809265824e+01   3.5783854476e-01 1.0809265824e+01
3.6000000000e-02   3.3742146998e-01 9.6411828695e+00   3.3742146998e-01 9.6411828695e+00   3.3742146998e-01 9.6411828695e+00
3.8000000000e-02   3.1915436979e-01 8.6526349375e+00   3.1915436979e-01 8.6526349375e+00   3.1915436979e-01 8.6526349375e+00
4.0000000000e-02   3.0271474679e-01 7.8086293384e+00   3.0271474679e-01 7.8086293384e+00   3.0271474679e-01 7.8086293384e+00
4.2000000000e-02   2.8784153164e-01 7.0823012301e+00   2.8784153164e-01 7.0823012301e+00   2.8784153164e-01 7.0823012301e+00
4.4000000000e-02   2.7432112217e-01 6.4527490864e+00   2.7432112217e-01 6.4527490864e+00   2.7432112217e-01 6.4527490864e+00
4.6000000000e-02   2.6197706440e-01 5.9035139984e+00   2.6197706440e-01 5.9035139984e+00   2.6197706440e-01 5.9035139984e+00
4.8000000000e-02   2.5066231336e-01 5.4214928966e+00   2.5066231336e-01 5.4214928966e+00   2.5066231336e-01 5.4214928966e+00
5.0000000000e-02   2.4025335127e-01 4.9961497463e+00   2.4025335127e-01 4.9961497463e+00   2.4025335127e-01 4.9961497463e+00
5.2000000000e-02   2.3064566309e-01 4.6189348784e+00   2.3064566309e-01 4.6189348784e+00   2.3064566309e-01 4.6189348784e+00
5.4000000000e-02   2.2175021750e-01 4.2828519770e+00   2.2175021750e-01 4.2828519770e+00   2.2175021750e-01 4.2828519770e+00
5.6000000000e-02   2.1349070192e-01 3.9821313206e+00   2.1349070192e-01 3.9821313206e+00   2.1349070192e-01 3.9821313206e+00
5.8000000000e-02   2.0580132967e-01 3.7119804919e+00   2.0580132967e-01 3.7119804919e+00   2.0580132967e-01 3.7119804919e+00
6.0000000000e-02   1.9862508560e-01 3.4683922553e+00   1.9862508560e-01 3.4683922553e+00   1.9862508560e-01 3.4683922553e+00
6.2000000000e-02   1.9191231139e-01 3.2479950957e+00   1.9191231139e-01 3.2479950957e+00   1.9191231139e-01 3.2479950957e+00
6.4000000000e-02   1.8561955597e-01 3.0479359265e+00   1.8561955597e-01 3.0479359265e+00   1.8561955597e-01 3.0479359265e+00
6.6000000000e-02   1.7970863510e-01 2.8657872896e+00   1.7970863510e-01 2.8657872896e+00   1.7970863510e-01 2.8657872896e+00
6.8000000000e-02   1.7414585680e-01 2.6994733730e+00   1.7414585680e-01 2.6994733730e+00   1.7414585680e-01 2.6994733730e+00
7.0000000000e-02   1.6890137958e-01 2.5472106076e+00   1.6890137958e-01 2.5472106076e+00   1.6890137958e-01 2.5472106076e+00
7.2000000000e-02   1.6394867770e-01 2.4074596504e+00   1.6394867770e-01 2.4074596504e+00   1.6394867770e-01 2.4074596504e+00
7.4000000000e-02   1.5926409306e-01 2.2788863260e+00   1.5926409306e-01 2.2788863260e+00   1.5926409306e-01 2.2788863260e+00
7.6000000000e-02   1.5482645787e-01 2.1603296656e+00   1.5482645787e-01 2.1603296656e+00   1.5482645787e-01 2.1603296656e+00
7.8000000000e-02   1.5061677543e-01 2.0507756087e+00   1.5061677543e-01 2.0507756087e+00   1.5061677543e-01 2.0507756087e+00
8.0000000000e-02   1.4661794868e-01 1.9493352462e+00   1.4661794868e-01 1.9493352462e+00   1.4661794868e-01 1.9493352462e+00
8.2000000000e-02   1.4281454858e-01 1.8552267339e+00   1.4281454858e-01 1.8552267339e+00   1.4281454858e-01 1.8552267339e+00
8.4000000000e-02   1.3919261553e-01 1.7677601817e+00   1.3919261553e-01 1.7677601817e+00   1.3919261553e-01 1.7677601817e+00
8.6000000000e-02   1.3573948848e-01 1.6863249755e+00   1.3573948848e-01 1.6863249755e+00   1.3573948848e-01 1.6863249755e+00
8.8000000000e-02   1.3244365740e-01 1.6103790906e+00   1.3244365740e-01 1.6103790906e+00   1.3244365740e-01 1.6103790906e+00
9.0000000000e-02   1.2929463537e-01 1.5394400507e+00   1.2929463537e-01 1.5394400507e+00   1.2929463537e-01 1.5394400507e+00
9.2000000000e-02   1.2628284738e-01 1.4730772458e+00   1.2628284738e-01 1.4730772458e+00   1.2628284738e-01 1.4730772458e+00
9.4000000000e-02   1.2339953331e-01 1.4109053825e+00   1.2339953331e-01 1.4109053825e+00   1.2339953331e-01 1.4109053825e+00
9.6000000000e-02   1.2063666305e-01 1.3525788798e+00   1.2063666305e-01 1.3525788798e+00   1.2063666305e-01 1.3525788798e+00
9.8000000000e-02   1.1798686202e-01 1.2977870561e+00   1.1798686202e-01 1.2977870561e+00   1.1798686202e-01 1.2977870561e+00
1.0000000000e-01   1.1544334559e-01 1.2462499840e+00   1.1544334559e-01 1.2462499840e+00   1.1544334559e-01 1.2462499840e+00
1.0200000000e-01   1.1299986128e-01 1.1977149085e+00   1.1299986128e-01 1.1977149085e+00   1.1299986128e-01 1.1977149085e+00
1.0400000000e-01   1.1065063756e-01 1.1519531414e+00   1.1065063756e-01 1.1519531414e+00   1.1065063756e-01 1.1519531414e+00
1.0600000000e-01   1.0839033848e-01 1.1087573636e+00   1.0839033848e-01 1.1087573636e+00   1.0839033848e-01 1.1087573636e+00
1.0800000000e-01   1.0621402336e-01 1.0679392728e+00   1.0621402336e-01 1.0679392728e+00   1.0621402336e-01 1.0679392728e+00
1.1000000000e-01   1.0411711083e-01 1.0293275278e+00   1.0411711083e-01 1.0293275278e+00   1.0411711083e-01 1.0293275278e+00
1.1200000000e-01   1.0209534677e-01 9.9276594799e-01   1.0209534677e-01 9.9276594799e-01   1.0209534677e-01 9.9276594799e-01
1.1400000000e-01   1.0014477560e-01 9.5811193147e-01   1.0014477560e-01 9.5811193147e-01   1.0014477560e-01 9.5811193147e-01
1.1600000000e-01   9.8261714521e-02 9.2523506269e-01   9.8261714521e-02 9.2523506269e-01   9.8261714521e-02 9.2523506269e-01
1.1800000000e-01   9.6442730438e-02 8.9401588379e-01   9.6442730438e-02 8.9401588379e-01   9.6442730438e-02 8.9401588379e-01
1.2000000000e-01   9.4684619115e-02 8.6434480803e-01   9.4684619115e-02 8.6434480803e-01   9.4684619115e-02 8.6434480803e-01
1.2200000000e-01   9.2984386435e-02 8.3612115696e-01   9.2984386435e-02 8.3612115696e-01   9.2984386435e-02 8.3612115696e-01
1.2400000000e-01   9.1339231449e-02 8.0925230530e-01   9.1339231449e-02 8.0925230530e-01   9.1339231449e-02 8.0925230530e-01
1.2600000000e-01   8.9746531049e-02 7.8365292019e-01   8.9746531049e-02 7.8365292019e-01   8.9746531049e-02 7.8365292019e-01
1.2800000000e-01   8.8203826070e-02 7.5924428288e-01   8.8203826070e-02 7.5924428288e-01   8.8203826070e-02 7.5924428288e-01
1.3000000000e-01   8.6708808681e-02 7.3595368294e-01   8.6708808681e-02 7.3595368294e-01   8.6708808681e-02 7.3595368294e-01
1.3200000000e-01   8.5259310920e-02 7.1371387628e-01   8.5259310920e-02 7.1371387628e-01   8.5259310920e-02 7.1371387628e-01
1.3400000000e-01   8.3853294257e-02 6.9246259927e-01   8.3853294257e-02 6.9246259927e-01   8.3853294257e-02 6.9246259927e-01
1.3600000000e-01   8.2488840075e-02 6.7214213256e-01   8.2488840075e-02 6.7214213256e-01   8.2488840075e-02 6.7214213256e-01
1.3800000000e-01   8.1164140982e-02 6.5269890883e-01   8.1164140982e-02 6.5269890883e-01   8.1164140982e-02 6.5269890883e-01
1.4000000000e-01   7.9877492867e-02 6.3408315949e-01   7.9877492867e-02 6.3408315949e-01   7.9877492867e-02 6.3408315949e-01
1.4200000000e-01   7.8627287625e-02 6.1624859588e-01   7.8627287625e-02 6.1624859588e-01   7.8627287625e-02 6.1624859588e-01
1.4400000000e-01   7.7412006489e-02 5.9915212136e-01   7.7412006489e-02 5.9915212136e-01   7.7412006489e-02 5.9915212136e-01
1.4600000000e-01   7.6230213916e-02 5.8275357078e-01   7.6230213916e-02 5.8275357078e-01   7.6230213916e-02 5.8275357078e-01
1.4800000000e-01   7.5080551959e-02 5.6701547435e-01   7.5080551959e-02 5.6701547435e-01   7.5080551959e-02 5.6701547435e-01
1.5000000000e-01   7.3961735093e-02 5.5190284352e-01   7.3961735093e-02 5.5190284352e-01   7.3961735093e-02 5.5190284352e-01
1.5200000000e-01   7.2872545456e-02 5.3738297635e-01   7.2872545456e-02 5.3738297635e-01   7.2872545456e-02 5.3738297635e-01
1.5400000000e-01   7.1811828450e-02 5.2342528056e-01   7.1811828450e-02 5.2342528056e-01   7.1811828450e-02 5.2342528056e-01
1.5600000000e-01   7.0778488688e-02 5.1000111222e-01   7.0778488688e-02 5.1000111222e-01   7.0778488688e-02 5.1000111222e-01
1.5800000000e-01   6.9771486248e-02 4.9708362878e-01   6.9771486248e-02 4.9708362878e-01   6.9771486248e-02 4.9708362878e-01
1.6000000000e-01   6.8789833201e-02 4.8464765479e-01   6.8789833201e-02 4.8464765479e-01   6.8789833201e-02 4.8464765479e-01
1.6200000000e-01   6.7832590408e-02 4.7266955919e-01   6.7832590408e-02 4.7266955919e-01   6.7832590408e-02 4.7266955919e-01
1.6400000000e-01   6.6898864541e-02 4.6112714299e-01   6.6898864541e-02 4.6112714299e-01   6.6898864541e-02 4.6112714299e-01
1.6600000000e-01   6.5987805324e-02 4.4999953640e-01   6.5987805324e-02 4.4999953640e-01   6.5987805324e-02 4.4999953640e-01
1.6800000000e-01   6.5098602971e-02 4.3926710441e-01   6.5098602971e-02 4.3926710441e-01   6.5098602971e-02 4.3926710441e-01
1.7000000000e-01   6.4230485805e-02 4.2891136021e-01   6.4230485805e-02 4.2891136021e-01   6.4230485805e-02 4.2891136021e-01
1.7200000000e-01   6.3382718039e-02 4.1891488550e-01   6.3382718039e-02 4.1891488550e-01   6.3382718039e-02 4.1891488550e-01
1.7400000000e-01   6.2554597719e-02 4.0926125724e-01   6.2554597719e-02 4.0926125724e-01   6.2554597719e-02 4.0926125724e-01
1.7600000000e-01   6.1745454796e-02 3.9993498019e-01   6.1745454796e-02 3.9993498019e-01   6.1745454796e-02 3.9993498019e-01
1.7800000000e-01   6.0954649335e-02 3.9092142472e-01   6.0954649335e-02 3.9092142472e-01   6.0954649335e-02 3.9092142472e-01
1.8000000000e-01   6.0181569847e-02 3.8220676941e-01   6.0181569847e-02 3.8220676941e-01   6.0181569847e-02 3.8220676941e-01
1.8200000000e-01   5.9425631717e-02 3.7377794805e-01   5.9425631717e-02 3.7377794805e-01   5.9425631717e-02 3.7377794805e-01
1.8400000000e-01   5.8686275753e-02 3.6562260069e-01   5.8686275753e-02 3.6562260069e-01   5.8686275753e-02 3.6562260069e-01
1.8600000000e-01   5.7962966812e-02 3.5772902830e-01   5.7962966812e-02 3.5772902830e-01   5.7962966812e-02 3.5772902830e-01
1.8800000000e-01   5.7255192523e-02 3.5008615078e-01   5.7255192523e-02 3.5008615078e-01   5.7255192523e-02 3.5008615078e-01
1.9000000000e-01   5.6562462091e-02 3.4268346816e-01   5.6562462091e-02 3.4268346816e-01   5.6562462091e-02 3.4268346816e-01
1.9200000000e-01   5.5884305169e-02 3.3551102442e-01   5.5884305169e-02 3.3551102442e-01   5.5884305169e-02 3.3551102442e-01
1.9400000000e-01   5.5220270808e-02 3.2855937414e-01   5.5220270808e-02 3.2855937414e-01   5.5220270808e-02 3.2855937414e-01
1.9600000000e-01   5.4569926464e-02 3.2181955128e-01   5.4569926464e-02 3.2181955128e-01   5.4569926464e-02 3.2181955128e-01
1.9800000000e-01   5.3932857071e-02 3.1528304038e-01   5.3932857071e-02 3.1528304038e-01   5.3932857071e-02 3.1528304038e-01
2.0000000000e-01   5.3308664165e-02 3.0894174958e-01   5.3308664165e-02 3.0894174958e-01   5.3308664165e-02 3.0894174958e-01
2.0200000000e-01   5.2696965063e-02 3.0278798563e-01   5.2696965063e-02 3.0278798563e-01   5.2696965063e-02 3.0278798563e-01
2.0400000000e-01   5.2097392091e-02 2.9681443053e-01   5.2097392091e-02 2.9681443053e-01   5.2097392091e-02 2.9681443053e-01
2.0600000000e-01   5.1509591852e-02 2.9101411981e-01   5.1509591852e-02 2.9101411981e-01   5.1509591852e-02 2.9101411981e-01
2.0800000000e-01   5.0933224543e-02 2.8538042220e-01   5.0933224543e-02 2.8538042220e-01   5.0933224543e-02 2.8538042220e-01
2.1000000000e-01   5.0367963306e-02 2.7990702069e-01   5.0367963306e-02 2.7990702069e-01   5.0367963306e-02 2.7990702069e-01
2.1200000000e-01   4.9813493616e-02 2.7458789484e-01   4.9813493616e-02 2.7458789484e-01   4.9813493616e-02 2.7458789484e-01
2.1400000000e-01   4.9269512709e-02 2.6941730421e-01   4.9269512709e-02 2.6941730421e-01   4.9269512709e-02 2.6941730421e-01
2.1600000000e-01   4.8735729032e-02 2.6438977290e-01   4.8735729032e-02 2.6438977290e-01   4.8735729032e-02 2.6438977290e-01
2.1800000000e-01   4.8211861734e-02 2.5950007501e-01   4.8211861734e-02 2.5950007501e-01   4.8211861734e-02 2.5950007501e-01
2.2000000000e-01   4.7697640174e-02 2.5474322113e-01   4.7697640174e-02 2.5474322113e-01   4.7697640174e-02 2.5474322113e-01
2.2200000000e-01   4.7192803468e-02 2.5011444557e-01   4.7192803468e-02 2.5011444557e-01   4.7192803468e-02 2.5011444557e-01
2.2400000000e-01   4.6697100047e-02 2.4560919443e-01   4.6697100047e-02 2.4560919443e-01   4.6697100047e-02 2.4560919443e-01
2.2600000000e-01   4.6210287247e-02 2.4122311442e-01   4.6210287247e-02 2.4122311442e-01   4.6210287247e-02 2.4122311442e-01
2.2800000000e-01   4.5732130921e-02 2.3695204236e-01   4.5732130921e-02 2.3695204236e-01   4.5732130921e-02 2.3695204236e-01
2.3000000000e-01   4.5262405065e-02 2.3279199525e-01   4.5262405065e-02 2.3279199525e-01   4.5262405065e-02 2.3279199525e-01
2.3200000000e-01   4.4800891469e-02 2.2873916107e-01   4.4800891469e-02 2.2873916107e-01   4.4800891469e-02 2.2873916107e-01
2.3400000000e-01   4.4347379382e-02 2.2478988998e-01   4.4347379382e-02 2.2478988998e-01   4.4347379382e-02 2.2478988998e-01
2.3600000000e-01   4.3901665200e-02 2.2094068614e-01   4.3901665200e-02 2.2094068614e-01   4.3901665200e-02 2.2094068614e-01
2.3800000000e-01   4.3463552162e-02 2.1718819999e-01   4.3463552162e-02 2.1718819999e-01   4.3463552162e-02 2.1718819999e-01
2.4000000000e-01   4.3032850065e-02 2.1352922094e-01   4.3032850065e-02 2.1352922094e-01   4.3032850065e-02 2.1352922094e-01
2.4200000000e-01   4.2609374995e-02 2.0996067051e-01   4.2609374995e-02 2.0996067051e-01   4.2609374995e-02 2.0996067051e-01
2.4400000000e-01   4.2192949069e-02 2.0647959588e-01   4.2192949069e-02 2.0647959588e-01   4.2192949069e-02 2.0647959588e-01
2.4600000000e-01   4.1783400186e-02 2.0308316377e-01   4.1783400186e-02 2.0308316377e-01   4.1783400186e-02 2.0308316377e-01
2.4800000000e-01   4.1380561801e-02 1.9976865470e-01   4.1380561801e-02 1.9976865470e-01   4.1380561801e-02 1.9976865470e-01
2.5000000000e-01   4.0984272695e-02 1.9653345749e-01   4.0984272695e-02 1.9653345749e-01   4.0984272695e-02 1.9653345749e-01
2.5200000000e-01   4.0594376770e-02 1.9337506421e-01   4.0594376770e-02 1.9337506421e-01   4.0594376770e-02 1.9337506421e-01
2.5400000000e-01   4.0210722844e-02 1.9029106525e-01   4.0210722844e-02 1.9029106525e-01   4.0210722844e-02 1.9029106525e-01
2.5600000000e-01   3.9833164459e-02 1.8727914477e-01   3.9833164459e-02 1.8727914477e-01   3.9833164459e-02 1.8727914477e-01
2.5800000000e-01   3.9461559699e-02 1.8433707634e-01   3.9461559699e-02 1.8433707634e-01   3.9461559699e-02 1.8433707634e-01
2.6000000000e-01   3.9095771015e-02 1.8146271882e-01   3.9095771015e-02 1.8146271882e-01   3.9095771015e-02 1.8146271882e-01
2.6200000000e-01   3.8735665058e-02 1.7865401250e-01   3.8735665058e-02 1.7865401250e-01   3.8735665058e-02 1.7865401250e-01
2.6400000000e-01   3.8381112520e-02 1.7590897538e-01   3.8381112520e-02 1.7590897538e-01   3.8381112520e-02 1.7590897538e-01
2.6600000000e-01   3.8031987984e-02 1.7322569968e-01   3.8031987984e-02 1.7322569968e-01   3.8031987984e-02 1.7322569968e-01
2.6800000000e-01   3.7688169773e-02 1.7060234857e-01   3.7688169773e-02 1.7060234857e-01   3.7688169773e-02 1.7060234857e-01
2.7000000000e-01   3.7349539820e-02 1.6803715297e-01   3.7349539820e-02 1.6803715297e-01   3.7349539820e-02 1.6803715297e-01
2.7200000000e-01   3.7015983529e-02 1.6552840861e-01   3.7015983529e-02 1.6552840861e-01   3.7015983529e-02 1.6552840861e-01
2.7400000000e-01   3.6687389648e-02 1.6307447319e-01   3.6687389648e-02 1.6307447319e-01   3.6687389648e-02 1.6307447319e-01
2.7600000000e-01   3.6363650153e-02 1.6067376370e-01   3.6363650153e-02 1.6067376370e-01   3.6363650153e-02 1.6067376370e-01
2.7800000000e-01   3.6044660128e-02 1.5832475387e-01   3.6044660128e-02 1.5832475387e-01   3.6044660128e-02 1.5832475387e-01
2.8000000000e-01   3.5730317654e-02 1.5602597174e-01   3.5730317654e-02 1.5602597174e-01   3.5730317654e-02 1.5602597174e-01
2.8200000000e-01   3.5420523704e-02 1.5377599736e-01   3.5420523704e-02 1.5377599736e-01   3.5420523704e-02 1.5377599736e-01
2.8400000000e-01   3.5115182040e-02 1.5157346060e-01   3.5115182040e-02 1.5157346060e-01   3.5115182040e-02 1.5157346060e-01
2.8600000000e-01   3.4814199119e-02 1.4941703908e-01   3.4814199119e-02 1.4941703908e-01   3.4814199119e-02 1.4941703908e-01
2.8800000000e-01   3.4517483993e-02 1.4730545617e-01   3.4517483993e-02 1.4730545617e-01   3.4517483993e-02 1.4730545617e-01
2.9000000000e-01   3.4224948224e-02 1.4523747910e-01   3.4224948224e-02 1.4523747910e-01   3.4224948224e-02 1.4523747910e-01
2.9200000000e-01   3.3936505800e-02 1.4321191719e-01   3.3936505800e-02 1.4321191719e-01   3.3936505800e-02 1.4321191719e-01
2.9400000000e-01   3.3652073047e-02 1.4122762011e-01   3.3652073047e-02 1.4122762011e-01   3.3652073047e-02 1.4122762011e-01
2.9600000000e-01   3.3371568552e-02 1.3928347627e-01   3.3371568552e-02 1.3928347627e-01   3.3371568552e-02 1.3928347627e-01
2.9800000000e-01   3.3094913090e-02 1.3737841124e-01   3.3094913090e-02 1.3737841124e-01   3.3094913090e-02 1.3737841124e-01
3.0000000000e-01   3.2822029548e-02 1.3551138630e-01   3.2822029548e-02 1.3551138630e-01   3.2822029548e-02 1.3551138630e-01
3.0200000000e-01   3.2552842855e-02 1.3368139700e-01   3.2552842855e-02 1.3368139700e-01   3.2552842855e-02 1.3368139700e-01
3.0400000000e-01   3.2287279917e-02 1.3188747183e-01   3.2287279917e-02 1.3188747183e-01   3.2287279917e-02 1.3188747183e-01
3.0600000000e-01   3.2025269552e-02 1.3012867093e-01   3.2025269552e-02 1.3012867093e-01   3.2025269552e-02 1.3012867093e-01
3.0800000000e-01   3.1766742425e-02 1.2840408485e-01   3.1766742425e-02 1.2840408485e-01   3.1766742425e-02 1.2840408485e-01
3.1000000000e-01   3.1511630990e-02 1.2671283337e-01   3.1511630990e-02 1.2671283337e-01   3.1511630990e-02 1.2671283337e-01
3.1200000000e-01   3.1259869437e-02 1.2505406440e-01   3.1259869437e-02 1.2505406440e-01   3.1259869437e-02 1.2505406440e-01
3.1400000000e-01   3.1011393628e-02 1.2342695291e-01   3.1011393628e-02 1.2342695291e-01   3.1011393628e-02 1.2342695291e-01
3.1600000000e-01   3.0766141053e-02 1.2183069989e-01   3.0766141053e-02 1.2183069989e-01   3.0766141053e-02 1.2183069989e-01
3.1800000000e-01   3.0524050773e-02 1.2026453137e-01   3.0524050773e-02 1.2026453137e-01   3.0524050773e-02 1.2026453137e-01
3.2000000000e-01   3.0285063372e-02 1.1872769750e-01   3.0285063372e-02 1.1872769750e-01   3.0285063372e-02 1.1872769750e-01
3.2200000000e-01   3.0049120911e-02 1.1721947164e-01   3.0049120911e-02 1.1721947164e-01   3.0049120911e-02 1.1721947164e-01
3.2400000000e-01   2.9816166883e-02 1.1573914950e-01   2.9816166883e-02 1.1573914950e-01   2.9816166883e-02 1.1573914950e-01
3.2600000000e-01   2.9586146166e-02 1.1428604835e-01   2.9586146166e-02 1.1428604835e-01   2.9586146166e-02 1.1428604835e-01
3.2800000000e-01   2.9359004984e-02 1.1285950619e-01   2.9359004984e-02 1.1285950619e-01   2.9359004984e-02 1.1285950619e-01
3.3000000000e-01   2.9134690864e-02 1.1145888103e-01   2.9134690864e-02 1.1145888103e-01   2.9134690864e-02 1.1145888103e-01
3.3200000000e-01   2.8913152598e-02 1.1008355015e-01   2.8913152598e-02 1.1008355015e-01   2.8913152598e-02 1.1008355015e-01
3.3400000000e-01   2.8694340204e-02 1.0873290943e-01   2.8694340204e-02 1.0873290943e-01   2.8694340204e-02 1.0873290943e-01
3.3600000000e-01   2.8478204891e-02 1.0740637267e-01   2.8478204891e-02 1.0740637267e-01   2.8478204891e-02 1.0740637267e-01
3.3800000000e-01   2.8264699023e-02 1.0610337097e-01   2.8264699023e-02 1.0610337097e-01   2.8264699023e-02 1.0610337097e-01
3.4000000000e-01   2.8053776086e-02 1.0482335209e-01   2.8053776086e-02 1.0482335209e-01   2.8053776086e-02 1.0482335209e-01
3.4200000000e-01   2.7845390651e-02 1.0356577993e-01   2.7845390651e-02 1.0356577993e-01   2.7845390651e-02 1.0356577993e-01
3.4400000000e-01   2.7639498349e-02 1.0233013388e-01   2.7639498349e-02 1.0233013388e-01   2.7639498349e-02 1.0233013388e-01
3.4600000000e-01   2.7436055835e-02 1.0111590837e-01   2.7436055835e-02 1.0111590837e-01   2.7436055835e-02 1.0111590837e-01
3.4800000000e-01   2.7235020763e-02 9.9922612311e-02   2.7235020763e-02 9.9922612311e-02   2.7235020763e-02 9.9922612311e-02
3.5000000000e-01   2.7036351752e-02 9.8749768588e-02   2.7036351752e-02 9.8749768588e-02   2.7036351752e-02 9.8749768588e-02
3.5200000000e-01   2.6840008363e-02 9.7596913615e-02   2.6840008363e-02 9.7596913615e-02   2.6840008363e-02 9.7596913615e-02
3.5400000000e-01   2.6645951072e-02 9.6463596863e-02   2.6645951072e-02 9.6463596863e-02   2.6645951072e-02 9.6463596863e-02
3.5600000000e-01   2.6454141242e-02 9.5349380422e-02   2.6454141242e-02 9.5349380422e-02   2.6454141242e-02 9.5349380422e-02
3.5800000000e-01   2.6264541101e-02 9.4253838580e-02   2.6264541101e-02 9.4253838580e-02   2.6264541101e-02 9.4253838580e-02
3.6000000000e-01   2.6077113714e-02 9.3176557416e-02   2.6077113714e-02 9.3176557416e-02   2.6077113714e-02 9.3176557416e-02
3.6200000000e-01   2.5891822966e-02 9.2117134415e-02   2.5891822966e-02 9.2117134415e-02   2.5891822966e-02 9.2117134415e-02
3.6400000000e-01   2.5708633532e-02 9.1075178086e-02   2.5708633532e-02 9.1075178086e-02   2.5708633532e-02 9.1075178086e-02
3.6600000000e-01   2.5527510863e-02 9.0050307609e-02   2.5527510863e-02 9.0050307609e-02   2.5527510863e-02 9.0050307609e-02
3.6800000000e-01   2.5348421159e-02 8.9042152481e-02   2.5348421159e-02 8.9042152481e-02   2.5348421159e-02 8.9042152481e-02
3.7000000000e-01   2.5171331350e-02 8.8050352188e-02   2.5171331350e-02 8.8050352188e-02   2.5171331350e-02 8.8050352188e-02
3.7200000000e-01   2.4996209081e-02 8.7074555880e-02   2.4996209081e-02 8.7074555880e-02   2.4996209081e-02 8.7074555880e-02
3.7400000000e-01   2.4823022685e-02 8.6114422064e-02   2.4823022685e-02 8.6114422064e-02   2.4823022685e-02 8.6114422064e-02
3.7600000000e-01   2.4651741173e-02 8.5169618303e-02   2.4651741173e-02 8.5169618303e-02   2.4651741173e-02 8.5169618303e-02
3.7800000000e-01   2.4482334208e-02 8.4239820934e-02   2.4482334208e-02 8.4239820934e-02   2.4482334208e-02 8.4239820934e-02
3.8000000000e-01   2.4314772095e-02 8.3324714787e-02   2.4314772095e-02 8.3324714787e-02   2.4314772095e-02 8.3324714787e-02
3.8200000000e-01   2.4149025760e-02 8.2423992924e-02   2.4149025760e-02 8.2423992924e-02   2.4149025760e-02 8.2423992924e-02
3.8400000000e-01   2.3985066733e-02 8.1537356375e-02   2.3985066733e-02 8.1537356375e-02   2.3985066733e-02 8.1537356375e-02
3.8600000000e-01   2.3822867138e-02 8.0664513899e-02   2.3822867138e-02 8.0664513899e-02   2.3822867138e-02 8.0664513899e-02
3.8800000000e-01   2.3662399671e-02 7.9805181741e-02   2.3662399671e-02 7.9805181741e-02   2.3662399671e-02 7.9805181741e-02
3.9000000000e-01   2.3503637589e-02 7.8959083402e-02   2.3503637589e-02 7.8959083402e-02   2.3503637589e-02 7.8959083402e-02
3.9200000000e-01   2.3346554695e-02 7.8125949420e-02   2.3346554695e-02 7.8125949420e-02   2.3346554695e-02 7.8125949420e-02
3.9400000000e-01   2.3191125323e-02 7.7305517155e-02   2.3191125323e-02 7.7305517155e-02   2.3191125323e-02 7.7305517155e-02
3.9600000000e-01   2.3037324329e-02 7.6497530581e-02   2.3037324329e-02 7.6497530581e-02   2.3037324329e-02 7.6497530581e-02
3.9800000000e-01   2.2885127071e-02 7.5701740089e-02   2.2885127071e-02 7.5701740089e-02   2.2885127071e-02 7.5701740089e-02
4.0000000000e-01   2.2734509400e-02 7.4917902297e-02   2.2734509400e-02 7.4917902297e-02   2.2734509400e-02 7.4917902297e-02
4.0200000000e-01   2.2585447651e-02 7.4145779861e-02   2.2585447651e-02 7.4145779861e-02   2.2585447651e-02 7.4145779861e-02
4.0400000000e-01   2.2437918625e-02 7.3385141295e-02   2.2437918625e-02 7.3385141295e-02   2.2437918625e-02 7.3385141295e-02
4.0600000000e-01   2.2291899581e-02 7.2635760805e-02   2.2291899581e-02 7.2635760805e-02   2.2291899581e-02 7.2635760805e-02
4.0800000000e-01   2.2147368223e-02 7.1897418114e-02   2.2147368223e-02 7.1897418114e-02   2.2147368223e-02 7.1897418114e-02
4.1000000000e-01   2.2004302693e-02 7.1169898307e-02   2.2004302693e-02 7.1169898307e-02   2.2004302693e-02 7.1169898307e-02
4.1200000000e-01   2.1862681555e-02 7.0452991671e-02   2.1862681555e-02 7.0452991671e-02   2.1862681555e-02 7.0452991671e-02
4.1400000000e-01   2.1722483788e-02 6.9746493547e-02   2.1722483788e-02 6.9746493547e-02   2.1722483788e-02 6.9746493547e-02
4.1600000000e-01   2.1583688775e-02 6.9050204186e-02   2.1583688775e-02 6.9050204186e-02   2.1583688775e-02 6.9050204186e-02
4.1800000000e-01   2.1446276295e-02 6.8363928602e-02   2.1446276295e-02 6.8363928602e-02   2.1446276295e-02 6.8363928602e-02
4.2000000000e-01   2.1310226512e-02 6.7687476445e-02   2.1310226512e-02 6.7687476445e-02   2.1310226512e-02 6.7687476445e-02
4.2200000000e-01   2.1175519964e-02 6.7020661863e-02   2.1175519964e-02 6.7020661863e-02   2.1175519964e-02 6.7020661863e-02
4.2400000000e-01   2.1042137560e-02 6.6363303376e-02   2.1042137560e-02 6.6363303376e-02   2.1042137560e-02 6.6363303376e-02
4.2600000000e-01   2.0910060565e-02 6.5715223756e-02   2.0910060565e-02 6.5715223756e-02   2.0910060565e-02 6.5715223756e-02
4.2800000000e-01   2.0779270595e-02 6.5076249905e-02   2.0779270595e-02 6.5076249905e-02   2.0779270595e-02 6.5076249905e-02
4.3000000000e-01   2.0649749608e-02 6.4446212743e-02   2.0649749608e-02 6.4446212743e-02   2.0649749608e-02 6.4446212743e-02
4.3200000000e-01   2.0521479896e-02 6.3824947092e-02   2.0521479896e-02 6.3824947092e-02   2.0521479896e-02 6.3824947092e-02
4.3400000000e-01   2.0394444079e-02 6.3212291575e-02   2.0394444079e-02 6.3212291575e-02   2.0394444079e-02 6.3212291575e-02
4.3600000000e-01   2.0268625095e-02 6.2608088505e-02   2.0268625095e-02 6.2608088505e-02   2.0268625095e-02 6.2608088505e-02
4.3800000000e-01   2.0144006193e-02 6.2012183787e-02   2.0144006193e-02 6.2012183787e-02   2.0144006193e-02 6.2012183787e-02
4.4000000000e-01   2.0020570928e-02 6.1424426823e-02   2.0020570928e-02 6.1424426823e-02   2.0020570928e-02 6.1424426823e-02
4.4200000000e-01   1.9898303152e-02 6.0844670412e-02   1.9898303152e-02 6.0844670412e-02   1.9898303152e-02 6.0844670412e-02
4.4400000000e-01   1.9777187009e-02 6.0272770661e-02   1.9777187009e-02 6.0272770661e-02   1.9777187009e-02 6.0272770661e-02
4.4600000000e-01   1.9657206926e-02 5.9708586898e-02   1.9657206926e-02 5.9708586898e-02   1.9657206926e-02 5.9708586898e-02
4.4800000000e-01   1.9538347609e-02 5.9151981582e-02   1.9538347609e-02 5.9151981582e-02   1.9538347609e-02 5.9151981582e-02
4.5000000000e-01   1.9420594037e-02 5.8602820223e-02   1.9420594037e-02 5.8602820223e-02   1.9420594037e-02 5.8602820223e-02
4.5200000000e-01   1.9303931453e-02 5.8060971300e-02   1.9303931453e-02 5.8060971300e-02   1.9303931453e-02 5.8060971300e-02
4.5400000000e-01   1.9188345362e-02 5.7526306183e-02   1.9188345362e-02 5.7526306183e-02   1.9188345362e-02 5.7526306183e-02
4.5600000000e-01   1.9073821523e-02 5.6998699055e-02   1.9073821523e-02 5.6998699055e-02   1.9073821523e-02 5.6998699055e-02
4.5800000000e-01   1.8960345943e-02 5.6478026841e-02   1.8960345943e-02 5.6478026841e-02   1.8960345943e-02 5.6478026841e-02
4.6000000000e-01   1.8847904873e-02 5.5964169136e-02   1.8847904873e-02 5.5964169136e-02   1.8847904873e-02 5.5964169136e-02
4.6200000000e-01   1.8736484802e-02 5.5457008137e-02   1.8736484802e-02 5.5457008137e-02   1.8736484802e-02 5.5457008137e-02
4.6400000000e-01   1.8626072453e-02 5.4956428572e-02   1.8626072453e-02 5.4956428572e-02   1.8626072453e-02 5.4956428572e-02
4.6600000000e-01   1.8516654775e-02 5.4462317638e-02   1.8516654775e-02 5.4462317638e-02   1.8516654775e-02 5.4462317638e-02
4.6800000000e-01   1.8408218943e-02 5.3974564939e-02   1.8408218943e-02 5.3974564939e-02   1.8408218943e-02 5.3974564939e-02
4.7000000000e-01   1.8300752349e-02 5.3493062422e-02   1.8300752349e-02 5.3493062422e-02   1.8300752349e-02 5.3493062422e-02
4.7200000000e-01   1.8194242598e-02 5.3017704317e-02   1.8194242598e-02 5.3017704317e-02   1.8194242598e-02 5.3017704317e-02
4.7400000000e-01   1.8088677504e-02 5.2548387082e-02   1.8088677504e-02 5.2548387082e-02   1.8088677504e-02 5.2548387082e-02
4.7600000000e-01   1.7984045090e-02 5.2085009346e-02   1.7984045090e-02 5.2085009346e-02   1.7984045090e-02 5.2085009346e-02
4.7800000000e-01   1.7880333574e-02 5.1627471855e-02   1.7880333574e-02 5.1627471855e-02   1.7880333574e-02 5.1627471855e-02
4.8000000000e-01   1.7777531374e-02 5.1175677417e-02   1.7777531374e-02 5.1175677417e-02   1.7777531374e-02 5.1175677417e-02
4.8200000000e-01   1.7675627099e-02 5.0729530854e-02   1.7675627099e-02 5.0729530854e-02   1.7675627099e-02 5.0729530854e-02
4.8400000000e-01   1.7574609547e-02 5.0288938948e-02   1.7574609547e-02 5.0288938948e-02   1.7574609547e-02 5.0288938948e-02
4.8600000000e-01   1.7474467701e-02 4.9853810397e-02   1.7474467701e-02 4.9853810397e-02   1.7474467701e-02 4.9853810397e-02
4.8800000000e-01   1.7375190723e-02 4.9424055767e-02   1.7375190723e-02 4.9424055767e-02   1.7375190723e-02 4.9424055767e-02
4.9000000000e-01   1.7276767954e-02 4.8999587444e-02   1.7276767954e-02 4.8999587444e-02   1.7276767954e-02 4.8999587444e-02
4.9200000000e-01   1.7179188906e-02 4.8580319592e-02   1.7179188906e-02 4.8580319592e-02   1.7179188906e-02 4.8580319592e-02
4.9400000000e-01   1.7082443264e-02 4.8166168108e-02   1.7082443264e-02 4.8166168108e-02   1.7082443264e-02 4.8166168108e-02
4.9600000000e-01   1.6986520878e-02 4.7757050583e-02   1.6986520878e-02 4.7757050583e-02   1.6986520878e-02 4.7757050583e-02
4.9800000000e-01   1.6891411760e-02 4.7352886258e-02   1.6891411760e-02 4.7352886258e-02   1.6891411760e-02 4.7352886258e-02
5.0000000000e-01   1.6797106083e-02 4.6953595988e-02   1.6797106083e-02 4.6953595988e-02   1.6797106083e-02 4.6953595988e-02
5.0200000000e-01   1.6703594178e-02 4.6559102199e-02   1.6703594178e-02 4.6559102199e-02   1.6703594178e-02 4.6559102199e-02
5.0400000000e-01   1.6610866528e-02 4.6169328854e-02   1.6610866528e-02 4.6169328854e-02   1.6610866528e-02 4.6169328854e-02
5.0600000000e-01   1.6518913766e-02 4.5784201418e-02   1.6518913766e-02 4.5784201418e-02   1.6518913766e-02 4.5784201418e-02
5.0800000000e-01   1.6427726674e-02 4.5403646817e-02   1.6427726674e-02 4.5403646817e-02   1.6427726674e-02 4.5403646817e-02
5.1000000000e-01   1.6337296178e-02 4.5027593410e-02   1.6337296178e-02 4.5027593410e-02   1.6337296178e-02 4.5027593410e-02
5.1200000000e-01   1.6247613346e-02 4.4655970951e-02   1.6247613346e-02 4.4655970951e-02   1.6247613346e-02 4.4655970951e-02
5.1400000000e-01   1.6158669386e-02 4.4288710558e-02   1.6158669386e-02 4.4288710558e-02   1.6158669386e-02 4.4288710558e-02
5.1600000000e-01   1.6070455641e-02 4.3925744683e-02   1.6070455641e-02 4.3925744683e-02   1.6070455641e-02 4.3925744683e-02
5.1800000000e-01   1.5982963588e-02 4.3567007077e-02   1.5982963588e-02 4.3567007077e-02   1.5982963588e-02 4.3567007077e-02
5.2000000000e-01   1.5896184837e-02 4.3212432765e-02   1.5896184837e-02 4.3212432765e-02   1.5896184837e-02 4.3212432765e-02
5.2200000000e-01   1.5810111124e-02 4.2861958012e-02   1.5810111124e-02 4.2861958012e-02   1.5810111124e-02 4.2861958012e-02
5.2400000000e-01   1.5724734314e-02 4.2515520301e-02   1.5724734314e-02 4.2515520301e-02   1.5724734314e-02 4.2515520301e-02
5.2600000000e-01   1.5640046392e-02 4.2173058297e-02   1.5640046392e-02 4.2173058297e-02   1.5640046392e-02 4.2173058297e-02
5.2800000000e-01   1.5556039470e-02 4.1834511827e-02   1.5556039470e-02 4.1834511827e-02   1.5556039470e-02 4.1834511827e-02
5.3000000000e-01   1.5472705774e-02 4.1499821851e-02   1.5472705774e-02 4.1499821851e-02   1.5472705774e-02 4.1499821851e-02
5.3200000000e-01   1.5390037650e-02 4.1168930435e-02   1.5390037650e-02 4.1168930435e-02   1.5390037650e-02 4.1168930435e-02
5.3400000000e-01   1.5308027558e-02 4.0841780732e-02   1.5308027558e-02 4.0841780732e-02   1.5308027558e-02 4.0841780732e-02
5.3600000000e-01   1.5226668070e-02 4.0518316949e-02   1.5226668070e-02 4.0518316949e-02   1.5226668070e-02 4.0518316949e-02
5.3800000000e-01   1.5145951869e-02 4.0198484331e-02   1.5145951869e-02 4.0198484331e-02   1.5145951869e-02 4.0198484331e-02
5.4000000000e-01   1.5065871748e-02 3.9882229135e-02   1.5065871748e-02 3.9882229135e-02   1.5065871748e-02 3.9882229135e-02
5.4200000000e-01   1.4986420603e-02 3.9569498606e-02   1.4986420603e-02 3.9569498606e-02   1.4986420603e-02 3.9569498606e-02
5.4400000000e-01   1.4907591438e-02 3.9260240959e-02   1.4907591438e-02 3.9260240959e-02   1.4907591438e-02 3.9260240959e-02
5.4600000000e-01   1.4829377358e-02 3.8954405356e-02   1.4829377358e-02 3.8954405356e-02   1.4829377358e-02 3.8954405356e-02
5.4800000000e-01   1.4751771569e-02 3.8651941882e-02   1.4751771569e-02 3.8651941882e-02   1.4751771569e-02 3.8651941882e-02
5.5000000000e-01   1.4674767375e-02 3.8352801532e-02   1.4674767375e-02 3.8352801532e-02   1.4674767375e-02 3.8352801532e-02
5.5200000000e-01   1.4598358179e-02 3.8056936185e-02   1.4598358179e-02 3.8056936185e-02   1.4598358179e-02 3.8056936185e-02
5.5400000000e-01   1.4522537479e-02 3.7764298587e-02   1.4522537479e-02 3.7764298587e-02   1.4522537479e-02 3.7764298587e-02
5.5600000000e-01   1.4447298864e-02 3.7474842333e-02   1.4447298864e-02 3.7474842333e-02   1.4447298864e-02 3.7474842333e-02
5.5800000000e-01   1.4372636019e-02 3.7188521849e-02   1.4372636019e-02 3.7188521849e-02   1.4372636019e-02 3.7188521849e-02
5.6000000000e-01   1.4298542716e-02 3.6905292372e-02   1.4298542716e-02 3.6905292372e-02   1.4298542716e-02 3.6905292372e-02
5.6200000000e-01   1.4225012818e-02 3.6625109934e-02   1.4225012818e-02 3.6625109934e-02   1.4225012818e-02 3.6625109934e-02
5.6400000000e-01   1.4152040274e-02 3.6347931346e-02   1.4152040274e-02 3.6347931346e-02   1.4152040274e-02 3.6347931346e-02
5.6600000000e-01   1.4079619118e-02 3.6073714183e-02   1.4079619118e-02 3.6073714183e-02   1.4079619118e-02 3.6073714183e-02
5.6800000000e-01   1.4007743470e-02 3.5802416761e-02   1.4007743470e-02 3.5802416761e-02   1.4007743470e-02 3.5802416761e-02
5.7000000000e-01   1.3936407532e-02 3.5533998129e-02   1.3936407532e-02 3.5533998129e-02   1.3936407532e-02 3.5533998129e-02
5.7200000000e-01   1.3865605586e-02 3.5268418051e-02   1.3865605586e-02 3.5268418051e-02   1.3865605586e-02 3.5268418051e-02
5.7400000000e-01   1.3795331994e-02 3.5005636990e-02   1.3795331994e-02 3.5005636990e-02   1.3795331994e-02 3.5005636990e-02
5.7600000000e-01   1.3725581198e-02 3.4745616093e-02   1.3725581198e-02 3.4745616093e-02   1.3725581198e-02 3.4745616093e-02
5.7800000000e-01   1.3656347715e-02 3.4488317181e-02   1.3656347715e-02 3.4488317181e-02   1.3656347715e-02 3.4488317181e-02
5.8000000000e-01   1.3587626139e-02 3.4233702731e-02   1.3587626139e-02 3.4233702731e-02   1.3587626139e-02 3.4233702731e-02
5.8200000000e-01   1.3519411139e-02 3.3981735862e-02   1.3519411139e-02 3.3981735862e-02   1.3519411139e-02 3.3981735862e-02
5.8400000000e-01   1.3451697455e-02 3.3732380325e-02   1.3451697455e-02 3.3732380325e-02   1.3451697455e-02 3.3732380325e-02
5.8600000000e-01   1.3384479900e-02 3.3485600489e-02   1.3384479900e-02 3.3485600489e-02   1.3384479900e-02 3.3485600489e-02
5.8800000000e-01   1.3317753359e-02 3.3241361328e-02   1.3317753359e-02 3.3241361328e-02   1.3317753359e-02 3.3241361328e-02
5.9000000000e-01   1.3251512784e-02 3.2999628406e-02   1.3251512784e-02 3.2999628406e-02   1.3251512784e-02 3.2999628406e-02
5.9200000000e-01   1.3185753197e-02 3.2760367873e-02   1.3185753197e-02 3.2760367873e-02   1.3185753197e-02 3.2760367873e-02
5.9400000000e-01   1.3120469687e-02 3.2523546442e-02   1.3120469687e-02 3.2523546442e-02   1.3120469687e-02 3.2523546442e-02
5.9600000000e-01   1.3055657407e-02 3.2289131389e-02   1.3055657407e-02 3.2289131389e-02   1.3055657407e-02 3.2289131389e-02
5.9800000000e-01   1.2991311578e-02 3.2057090532e-02   1.2991311578e-02 3.2057090532e-02   1.2991311578e-02 3.2057090532e-02
6.0000000000e-01   1.2927427483e-02 3.1827392228e-02   1.2927427483e-02 3.1827392228e-02   1.2927427483e-02 3.1827392228e-02
6.0200000000e-01   1.2864000469e-02 3.1600005356e-02   1.2864000469e-02 3.1600005356e-02   1.2864000469e-02 3.1600005356e-02
6.0400000000e-01   1.2801025941e-02 3.1374899311e-02   1.2801025941e-02 3.1374899311e-02   1.2801025941e-02 3.1374899311e-02
6.0600000000e-01   1.2738499371e-02 3.1152043993e-02   1.2738499371e-02 3.1152043993e-02   1.2738499371e-02 3.1152043993e-02
6.0800000000e-01   1.2676416285e-02 3.0931409795e-02   1.2676416285e-02 3.0931409795e-02   1.2676416285e-02 3.0931409795e-02
6.1000000000e-01   1.2614772270e-02 3.0712967594e-02   1.2614772270e-02 3.0712967594e-02   1.2614772270e-02 3.0712967594e-02
6.1200000000e-01   1.2553562972e-02 3.0496688743e-02   1.2553562972e-02 3.0496688743e-02   1.2553562972e-02 3.0496688743e-02
6.1400000000e-01   1.2492784092e-02 3.0282545063e-02   1.2492784092e-02 3.0282545063e-02   1.2492784092e-02 3.0282545063e-02
6.1600000000e-01   1.2432431387e-02 3.0070508827e-02   1.2432431387e-02 3.0070508827e-02   1.2432431387e-02 3.0070508827e-02
6.1800000000e-01   1.2372500670e-02 2.9860552761e-02   1.2372500670e-02 2.9860552761e-02   1.2372500670e-02 2.9860552761e-02
6.2000000000e-01   1.2312987807e-02 2.9652650027e-02   1.2312987807e-02 2.9652650027e-02   1.2312987807e-02 2.9652650027e-02
6.2200000000e-01   1.2253888718e-02 2.9446774219e-02   1.2253888718e-02 2.9446774219e-02   1.2253888718e-02 2.9446774219e-02
6.2400000000e-01   1.2195199376e-02 2.9242899353e-02   1.2195199376e-02 2.9242899353e-02   1.2195199376e-02 2.9242899353e-02
6.2600000000e-01   1.2136915804e-02 2.9040999861e-02   1.2136915804e-02 2.9040999861e-02   1.2136915804e-02 2.9040999861e-02
6.2800000000e-01   1.2079034077e-02 2.8841050579e-02   1.2079034077e-02 2.8841050579e-02   1.2079034077e-02 2.8841050579e-02
6.3000000000e-01   1.2021550318e-02 2.8643026744e-02   1.2021550318e-02 2.8643026744e-02   1.2021550318e-02 2.8643026744e-02
6.3200000000e-01   1.1964460702e-02 2.8446903983e-02   1.1964460702e-02 2.8446903983e-02   1.1964460702e-02 2.8446903983e-02
6.3400000000e-01   1.1907761451e-02 2.8252658308e-02   1.1907761451e-02 2.8252658308e-02   1.1907761451e-02 2.8252658308e-02
6.3600000000e-01   1.1851448833e-02 2.8060266107e-02   1.1851448833e-02 2.8060266107e-02   1.1851448833e-02 2.8060266107e-02
6.3800000000e-01   1.1795519166e-02 2.7869704138e-02   1.1795519166e-02 2.7869704138e-02   1.1795519166e-02 2.7869704138e-02
6.4000000000e-01   1.1739968812e-02 2.7680949520e-02   1.1739968812e-02 2.7680949520e-02   1.1739968812e-02 2.7680949520e-02
6.4200000000e-01   1.1684794178e-02 2.7493979730e-02   1.1684794178e-02 2.7493979730e-02   1.1684794178e-02 2.7493979730e-02
6.4400000000e-01   1.1629991718e-02 2.7308772594e-02   1.1629991718e-02 2.7308772594e-02   1.1629991718e-02 2.7308772594e-02
6.4600000000e-01   1.1575557927e-02 2.7125306279e-02   1.1575557927e-02 2.7125306279e-02   1.1575557927e-02 2.7125306279e-02
6.4800000000e-01   1.1521489347e-02 2.6943559291e-02   1.1521489347e-02 2.6943559291e-02   1.1521489347e-02 2.6943559291e-02
6.5000000000e-01   1.1467782558e-02 2.6763510463e-02   1.1467782558e-02 2.6763510463e-02   1.1467782558e-02 2.6763510463e-02
6.5200000000e-01   1.1414434187e-02 2.6585138956e-02   1.1414434187e-02 2.6585138956e-02   1.1414434187e-02 2.6585138956e-02
6.5400000000e-01   1.1361440898e-02 2.6408424247e-02   1.1361440898e-02 2.6408424247e-02   1.1361440898e-02 2.6408424247e-02
6.5600000000e-01   1.1308799399e-02 2.6233346124e-02   1.1308799399e-02 2.6233346124e-02   1.1308799399e-02 2.6233346124e-02
6.5800000000e-01   1.1256506436e-02 2.6059884686e-02   1.1256506436e-02 2.6059884686e-02   1.1256506436e-02 2.6059884686e-02
6.6000000000e-01   1.1204558795e-02 2.5888020329e-02   1.1204558795e-02 2.5888020329e-02   1.1204558795e-02 2.5888020329e-02
6.6200000000e-01   1.1152953302e-02 2.5717733747e-02   1.1152953302e-02 2.5717733747e-02   1.1152953302e-02 2.5717733747e-02
6.6400000000e-01   1.1101686821e-02 2.5549005924e-02   1.1101686821e-02 2.5549005924e-02   1.1101686821e-02 2.5549005924e-02
6.6600000000e-01   1.1050756252e-02 2.5381818128e-02   1.1050756252e-02 2.5381818128e-02   1.1050756252e-02 2.5381818128e-02
6.6800000000e-01   1.1000158534e-02 2.5216151908e-02   1.1000158534e-02 2.5216151908e-02   1.1000158534e-02 2.5216151908e-02
6.7000000000e-01   1.0949890642e-02 2.5051989089e-02   1.0949890642e-02 2.5051989089e-02   1.0949890642e-02 2.5051989089e-02
6.7200000000e-01   1.0899949587e-02 2.4889311764e-02   1.0899949587e-02 2.4889311764e-02   1.0899949587e-02 2.4889311764e-02
6.7400000000e-01   1.0850332416e-02 2.4728102294e-02   1.0850332416e-02 2.4728102294e-02   1.0850332416e-02 2.4728102294e-02
6.7600000000e-01   1.0801036211e-02 2.4568343297e-02   1.0801036211e-02 2.4568343297e-02   1.0801036211e-02 2.4568343297e-02
6.7800000000e-01   1.0752058088e-02 2.4410017651e-02   1.0752058088e-02 2.4410017651e-02   1.0752058088e-02 2.4410017651e-02
6.8000000000e-01   1.0703395196e-02 2.4253108482e-02   1.0703395196e-02 2.4253108482e-02   1.0703395196e-02 2.4253108482e-02
6.8200000000e-01   1.0655044721e-02 2.4097599166e-02   1.0655044721e-02 2.4097599166e-02   1.0655044721e-02 2.4097599166e-02
6.8400000000e-01   1.0607003877e-02 2.3943473320e-02   1.0607003877e-02 2.3943473320e-02   1.0607003877e-02 2.3943473320e-02
6.8600000000e-01   1.0559269916e-02 2.3790714799e-02   1.0559269916e-02 2.3790714799e-02   1.0559269916e-02 2.3790714799e-02
6.8800000000e-01   1.0511840117e-02 2.3639307695e-02   1.0511840117e-02 2.3639307695e-02   1.0511840117e-02 2.3639307695e-02
6.9000000000e-01   1.0464711794e-02 2.3489236327e-02   1.0464711794e-02 2.3489236327e-02   1.0464711794e-02 2.3489236327e-02
6.9200000000e-01   1.0417882292e-02 2.3340485243e-02   1.0417882292e-02 2.3340485243e-02   1.0417882292e-02 2.3340485243e-02
6.9400000000e-01   1.0371348983e-02 2.3193039211e-02   1.0371348983e-02 2.3193039211e-02   1.0371348983e-02 2.3193039211e-02
6.9600000000e-01   1.0325109275e-02 2.3046883221e-02   1.0325109275e-02 2.3046883221e-02   1.0325109275e-02 2.3046883221e-02
6.9800000000e-01   1.0279160600e-02 2.2902002474e-02   1.0279160600e-02 2.2902002474e-02   1.0279160600e-02 2.2902002474e-02
7.0000000000e-01   1.0233500424e-02 2.2758382384e-02   1.0233500424e-02 2.2758382384e-02   1.0233500424e-02 2.2758382384e-02
7.0200000000e-01   1.0188126240e-02 2.2616008573e-02   1.0188126240e-02 2.2616008573e-02   1.0188126240e-02 2.2616008573e-02
7.0400000000e-01   1.0143035569e-02 2.2474866866e-02   1.0143035569e-02 2.2474866866e-02   1.0143035569e-02 2.2474866866e-02
7.0600000000e-01   1.0098225961e-02 2.2334943290e-02   1.0098225961e-02 2.2334943290e-02   1.0098225961e-02 2.2334943290e-02
7.0800000000e-01   1.0053694993e-02 2.2196224066e-02   1.0053694993e-02 2.2196224066e-02   1.0053694993e-02 2.2196224066e-02
7.1000000000e-01   1.0009440270e-02 2.2058695612e-02   1.0009440270e-02 2.2058695612e-02   1.0009440270e-02 2.2058695612e-02
7.1200000000e-01   9.9654594254e-03 2.1922344536e-02   9.9654594254e-03 2.1922344536e-02   9.9654594254e-03 2.1922344536e-02
7.1400000000e-01   9.9217501161e-03 2.1787157632e-02   9.9217501161e-03 2.1787157632e-02   9.9217501161e-03 2.1787157632e-02
7.1600000000e-01   9.8783100274e-03 2.1653121879e-02   9.8783100274e-03 2.1653121879e-02   9.8783100274e-03 2.1653121879e-02
7.1800000000e-01   9.8351368698e-03 2.1520224437e-02   9.8351368698e-03 2.1520224437e-02   9.8351368698e-03 2.1520224437e-02
7.2000000000e-01   9.7922283792e-03 2.1388452645e-02   9.7922283792e-03 2.1388452645e-02   9.7922283792e-03 2.1388452645e-02
7.2200000000e-01   9.7495823171e-03 2.1257794017e-02   9.7495823171e-03 2.1257794017e-02   9.7495823171e-03 2.1257794017e-02
7.2400000000e-01   9.7071964693e-03 2.1128236237e-02   9.7071964693e-03 2.1128236237e-02   9.7071964693e-03 2.1128236237e-02
7.2600000000e-01   9.6650686463e-03 2.0999767161e-02   9.6650686463e-03 2.0999767161e-02   9.6650686463e-03 2.0999767161e-02
7.2800000000e-01   9.6231966828e-03 2.0872374812e-02   9.6231966828e-03 2.0872374812e-02   9.6231966828e-03 2.0872374812e-02
7.3000000000e-01   9.5815784371e-03 2.0746047374e-02   9.5815784371e-03 2.0746047374e-02   9.5815784371e-03 2.0746047374e-02
7.3200000000e-01   9.5402117912e-03 2.0620773194e-02   9.5402117912e-03 2.0620773194e-02   9.5402117912e-03 2.0620773194e-02
7.3400000000e-01   9.4990946499e-03 2.0496540779e-02   9.4990946499e-03 2.0496540779e-02   9.4990946499e-03 2.0496540779e-02
7.3600000000e-01   9.4582249411e-03 2.0373338790e-02   9.4582249411e-03 2.0373338790e-02   9.4582249411e-03 2.0373338790e-02
7.3800000000e-01   9.4176006152e-03 2.0251156041e-02   9.4176006152e-03 2.0251156041e-02   9.4176006152e-03 2.0251156041e-02
7.4000000000e-01   9.3772196448e-03 2.0129981500e-02   9.3772196448e-03 2.0129981500e-02   9.3772196448e-03 2.0129981500e-02
7.4200000000e-01   9.3370800243e-03 2.0009804279e-02   9.3370800243e-03 2.0009804279e-02   9.3370800243e-03 2.0009804279e-02
7.4400000000e-01   9.2971797700e-03 1.9890613641e-02   9.2971797700e-03 1.9890613641e-02   9.2971797700e-03 1.9890613641e-02
7.4600000000e-01   9.2575169191e-03 1.9772398990e-02   9.2575169191e-03 1.9772398990e-02   9.2575169191e-03 1.9772398990e-02
7.4800000000e-01   9.2180895303e-03 1.9655149871e-02   9.2180895303e-03 1.9655149871e-02   9.2180895303e-03 1.9655149871e-02
7.5000000000e-01   9.1788956828e-03 1.9538855971e-02   9.1788956828e-03 1.9538855971e-02   9.1788956828e-03 1.9538855971e-02
7.5200000000e-01   9.1399334764e-03 1.9423507111e-02   9.1399334764e-03 1.9423507111e-02   9.1399334764e-03 1.9423507111e-02
7.5400000000e-01   9.1012010310e-03 1.9309093249e-02   9.1012010310e-03 1.9309093249e-02   9.1012010310e-03 1.9309093249e-02
7.5600000000e-01   9.0626964867e-03 1.9195604474e-02   9.0626964867e-03 1.9195604474e-02   9.0626964867e-03 1.9195604474e-02
7.5800000000e-01   9.0244180029e-03 1.9083031008e-02   9.0244180029e-03 1.9083031008e-02   9.0244180029e-03 1.9083031008e-02
7.6000000000e-01   8.9863637589e-03 1.8971363198e-02   8.9863637589e-03 1.8971363198e-02   8.9863637589e-03 1.8971363198e-02
7.6200000000e-01   8.9485319527e-03 1.8860591522e-02   8.9485319527e-03 1.8860591522e-02   8.9485319527e-03 1.8860591522e-02
7.6400000000e-01   8.9109208016e-03 1.8750706578e-02   8.9109208016e-03 1.8750706578e-02   8.9109208016e-03 1.8750706578e-02
7.6600000000e-01   8.8735285414e-03 1.8641699090e-02   8.8735285414e-03 1.8641699090e-02   8.8735285414e-03 1.8641699090e-02
7.6800000000e-01   8.8363534264e-03 1.8533559901e-02   8.8363534264e-03 1.8533559901e-02   8.8363534264e-03 1.8533559901e-02
7.7000000000e-01   8.7993937290e-03 1.8426279973e-02   8.7993937290e-03 1.8426279973e-02   8.7993937290e-03 1.8426279973e-02
7.7200000000e-01   8.7626477396e-03 1.8319850386e-02   8.7626477396e-03 1.8319850386e-02   8.7626477396e-03 1.8319850386e-02
7.7400000000e-01   8.7261137664e-03 1.8214262334e-02   8.7261137664e-03 1.8214262334e-02   8.7261137664e-03 1.8214262334e-02
7.7600000000e-01   8.6897901351e-03 1.8109507124e-02   8.6897901351e-03 1.8109507124e-02   8.6897901351e-03 1.8109507124e-02
7.7800000000e-01   8.6536751884e-03 1.8005576176e-02   8.6536751884e-03 1.8005576176e-02   8.6536751884e-03 1.8005576176e-02
7.8000000000e-01   8.6177672865e-03 1.7902461020e-02   8.6177672865e-03 1.7902461020e-02   8.6177672865e-03 1.7902461020e-02
7.8200000000e-01   8.5820648061e-03 1.7800153292e-02   8.5820648061e-03 1.7800153292e-02   8.5820648061e-03 1.7800153292e-02
7.8400000000e-01   8.5465661406e-03 1.7698644737e-02   8.5465661406e-03 1.7698644737e-02   8.5465661406e-03 1.7698644737e-02
7.8600000000e-01   8.5112696998e-03 1.7597927204e-02   8.5112696998e-03 1.7597927204e-02   8.5112696998e-03 1.7597927204e-02
7.8800000000e-01   8.4761739098e-03 1.7497992644e-02   8.4761739098e-03 1.7497992644e-02   8.4761739098e-03 1.7497992644e-02
7.9000000000e-01   8.4412772125e-03 1.7398833113e-02   8.4412772125e-03 1.7398833113e-02   8.4412772125e-03 1.7398833113e-02
7.9200000000e-01   8.4065780659e-03 1.7300440765e-02   8.4065780659e-03 1.7300440765e-02   8.4065780659e-03 1.7300440765e-02
7.9400000000e-01   8.3720749432e-03 1.7202807853e-02   8.3720749432e-03 1.7202807853e-02   8.3720749432e-03 1.7202807853e-02
7.9600000000e-01   8.3377663333e-03 1.7105926726e-02   8.3377663333e-03 1.7105926726e-02   8.3377663333e-03 1.7105926726e-02
7.9800000000e-01   8.3036507401e-03 1.7009789832e-02   8.3036507401e-03 1.7009789832e-02   8.3036507401e-03 1.7009789832e-02
8.0000000000e-01   8.2697266828e-03 1.6914389711e-02   8.2697266828e-03 1.6914389711e-02   8.2697266828e-03 1.6914389711e-02
8.0200000000e-01   8.2359926950e-03 1.6819718996e-02   8.2359926950e-03 1.6819718996e-02   8.2359926950e-03 1.6819718996e-02
8.0400000000e-01   8.2024473253e-03 1.6725770412e-02   8.2024473253e-03 1.6725770412e-02   8.2024473253e-03 1.6725770412e-02
8.0600000000e-01   8.1690891367e-03 1.6632536774e-02   8.1690891367e-03 1.6632536774e-02   8.1690891367e-03 1.6632536774e-02
8.0800000000e-01   8.1359167064e-03 1.6540010987e-02   8.1359167064e-03 1.6540010987e-02   8.1359167064e-03 1.6540010987e-02
8.1000000000e-01   8.1029286256e-03 1.6448186041e-02   8.1029286256e-03 1.6448186041e-02   8.1029286256e-03 1.6448186041e-02
8.1200000000e-01   8.0701234996e-03 1.6357055016e-02   8.0701234996e-03 1.6357055016e-02   8.0701234996e-03 1.6357055016e-02
8.1400000000e-01   8.0374999474e-03 1.6266611072e-02   8.0374999474e-03 1.6266611072e-02   8.0374999474e-03 1.6266611072e-02
8.1600000000e-01   8.0050566017e-03 1.6176847458e-02   8.0050566017e-03 1.6176847458e-02   8.0050566017e-03 1.6176847458e-02
8.1800000000e-01   7.9727921085e-03 1.6087757502e-02   7.9727921085e-03 1.6087757502e-02   7.9727921085e-03 1.6087757502e-02
8.2000000000e-01   7.9407051270e-03 1.5999334613e-02   7.9407051270e-03 1.5999334613e-02   7.9407051270e-03 1.5999334613e-02
8.2200000000e-01   7.9087943297e-03 1.5911572284e-02   7.9087943297e-03 1.5911572284e-02   7.9087943297e-03 1.5911572284e-02
8.2400000000e-01   7.8770584018e-03 1.5824464083e-02   7.8770584018e-03 1.5824464083e-02   7.8770584018e-03 1.5824464083e-02
8.2600000000e-01   7.8454960415e-03 1.5738003656e-02   7.8454960415e-03 1.5738003656e-02   7.8454960415e-03 1.5738003656e-02
8.2800000000e-01   7.8141059595e-03 1.5652184729e-02   7.8141059595e-03 1.5652184729e-02   7.8141059595e-03 1.5652184729e-02
8.3000000000e-01   7.7828868791e-03 1.5567001101e-02   7.7828868791e-03 1.5567001101e-02   7.7828868791e-03 1.5567001101e-02
8.3200000000e-01   7.7518375357e-03 1.5482446644e-02   7.7518375357e-03 1.5482446644e-02   7.7518375357e-03 1.5482446644e-02
8.3400000000e-01   7.7209566771e-03 1.5398515307e-02   7.7209566771e-03 1.5398515307e-02   7.7209566771e-03 1.5398515307e-02
8.3600000000e-01   7.6902430630e-03 1.5315201109e-02   7.6902430630e-03 1.5315201109e-02   7.6902430630e-03 1.5315201109e-02
8.3800000000e-01   7.6596954651e-03 1.5232498142e-02   7.6596954651e-03 1.5232498142e-02   7.6596954651e-03 1.5232498142e-02
8.4000000000e-01   7.6293126669e-03 1.5150400565e-02   7.6293126669e-03 1.5150400565e-02   7.6293126669e-03 1.5150400565e-02
8.4200000000e-01   7.5990934631e-03 1.5068902611e-02   7.5990934631e-03 1.5068902611e-02   7.5990934631e-03 1.5068902611e-02
8.4400000000e-01   7.5690366605e-03 1.4987998577e-02   7.5690366605e-03 1.4987998577e-02   7.5690366605e-03 1.4987998577e-02
8.4600000000e-01   7.5391410766e-03 1.4907682831e-02   7.5391410766e-03 1.4907682831e-02   7.5391410766e-03 1.4907682831e-02
8.4800000000e-01   7.5094055407e-03 1.4827949803e-02   7.5094055407e-03 1.4827949803e-02   7.5094055407e-03 1.4827949803e-02
8.5000000000e-01   7.4798288926e-03 1.4748793994e-02   7.4798288926e-03 1.4748793994e-02   7.4798288926e-03 1.4748793994e-02
8.5200000000e-01   7.4504099835e-03 1.4670209965e-02   7.4504099835e-03 1.4670209965e-02   7.4504099835e-03 1.4670209965e-02
8.5400000000e-01   7.4211476751e-03 1.4592192342e-02   7.4211476751e-03 1.4592192342e-02   7.4211476751e-03 1.4592192342e-02
8.5600000000e-01   7.3920408401e-03 1.4514735815e-02   7.3920408401e-03 1.4514735815e-02   7.3920408401e-03 1.4514735815e-02
8.5800000000e-01   7.3630883613e-03 1.4437835134e-02   7.3630883613e-03 1.4437835134e-02   7.3630883613e-03 1.4437835134e-02
8.6000000000e-01   7.3342891324e-03 1.4361485111e-02   7.3342891324e-03 1.4361485111e-02   7.3342891324e-03 1.4361485111e-02
8.6200000000e-01   7.3056420572e-03 1.4285680618e-02   7.3056420572e-03 1.4285680618e-02   7.3056420572e-03 1.4285680618e-02
8.6400000000e-01   7.2771460496e-03 1.4210416587e-02   7.2771460496e-03 1.4210416587e-02   7.2771460496e-03 1.4210416587e-02
8.6600000000e-01   7.2488000339e-03 1.4135688007e-02   7.2488000339e-03 1.4135688007e-02   7.2488000339e-03 1.4135688007e-02
8.6800000000e-01   7.2206029440e-03 1.4061489926e-02   7.2206029440e-03 1.4061489926e-02   7.2206029440e-03 1.4061489926e-02
8.7000000000e-01   7.1925537238e-03 1.3987817449e-02   7.1925537238e-03 1.3987817449e-02   7.1925537238e-03 1.3987817449e-02
8.7200000000e-01   7.1646513270e-03 1.3914665735e-02   7.1646513270e-03 1.3914665735e-02   7.1646513270e-03 1.3914665735e-02
8.7400000000e-01   7.1368947169e-03 1.3842030000e-02   7.1368947169e-03 1.3842030000e-02   7.1368947169e-03 1.3842030000e-02
8.7600000000e-01   7.1092828662e-03 1.3769905516e-02   7.1092828662e-03 1.3769905516e-02   7.1092828662e-03 1.3769905516e-02
8.7800000000e-01   7.0818147571e-03 1.3698287606e-02   7.0818147571e-03 1.3698287606e-02   7.0818147571e-03 1.3698287606e-02
8.8000000000e-01   7.0544893811e-03 1.3627171647e-02   7.0544893811e-03 1.3627171647e-02   7.0544893811e-03 1.3627171647e-02
8.8200000000e-01   7.0273057389e-03 1.3556553071e-02   7.0273057389e-03 1.3556553071e-02   7.0273057389e-03 1.3556553071e-02
8.8400000000e-01   7.0002628402e-03 1.3486427357e-02   7.0002628402e-03 1.3486427357e-02   7.0002628402e-03 1.3486427357e-02
8.8600000000e-01   6.9733597039e-03 1.3416790039e-02   6.9733597039e-03 1.3416790039e-02   6.9733597039e-03 1.3416790039e-02
8.8800000000e-01   6.9465953574e-03 1.3347636699e-02   6.9465953574e-03 1.3347636699e-02   6.9465953574e-03 1.3347636699e-02
8.9000000000e-01   6.9199688373e-03 1.3278962969e-02   6.9199688373e-03 1.3278962969e-02   6.9199688373e-03 1.3278962969e-02
8.9200000000e-01   6.8934791887e-03 1.3210764532e-02   6.8934791887e-03 1.3210764532e-02   6.8934791887e-03 1.3210764532e-02
8.9400000000e-01   6.8671254652e-03 1.3143037116e-02   6.8671254652e-03 1.3143037116e-02   6.8671254652e-03 1.3143037116e-02
8.9600000000e-01   6.8409067290e-03 1.3075776498e-02   6.8409067290e-03 1.3075776498e-02   6.8409067290e-03 1.3075776498e-02
8.9800000000e-01   6.8148220508e-03 1.3008978504e-02   6.8148220508e-03 1.3008978504e-02   6.8148220508e-03 1.3008978504e-02
9.0000000000e-01   6.7888705094e-03 1.2942639003e-02   6.7888705094e-03 1.2942639003e-02   6.7888705094e-03 1.2942639003e-02
9.0200000000e-01   6.7630511918e-03 1.2876753911e-02   6.7630511918e-03 1.2876753911e-02   6.7630511918e-03 1.2876753911e-02
9.0400000000e-01   6.7373631935e-03 1.2811319191e-02   6.7373631935e-03 1.2811319191e-02   6.7373631935e-03 1.2811319191e-02
9.0600000000e-01   6.7118056175e-03 1.2746330849e-02   6.7118056175e-03 1.2746330849e-02   6.7118056175e-03 1.2746330849e-02
9.0800000000e-01   6.6863775751e-03 1.2681784934e-02   6.6863775751e-03 1.2681784934e-02   6.6863775751e-03 1.2681784934e-02
9.1000000000e-01   6.6610781854e-03 1.2617677540e-02   6.6610781854e-03 1.2617677540e-02   6.6610781854e-03 1.2617677540e-02
9.1200000000e-01   6.6359065752e-03 1.2554004804e-02   6.6359065752e-03 1.2554004804e-02   6.6359065752e-03 1.2554004804e-02
9.1400000000e-01   6.6108618790e-03 1.2490762903e-02   6.6108618790e-03 1.2490762903e-02   6.6108618790e-03 1.2490762903e-02
9.1600000000e-01   6.5859432389e-03 1.2427948058e-02   6.5859432389e-03 1.2427948058e-02   6.5859432389e-03 1.2427948058e-02
9.1800000000e-01   6.5611498045e-03 1.2365556531e-02   6.5611498045e-03 1.2365556531e-02   6.5611498045e-03 1.2365556531e-02
9.2000000000e-01   6.5364807330e-03 1.2303584624e-02   6.5364807330e-03 1.2303584624e-02   6.5364807330e-03 1.2303584624e-02
9.2200000000e-01   6.5119351887e-03 1.2242028677e-02   6.5119351887e-03 1.2242028677e-02   6.5119351887e-03 1.2242028677e-02
9.2400000000e-01   6.4875123434e-03 1.2180885075e-02   6.4875123434e-03 1.2180885075e-02   6.4875123434e-03 1.2180885075e-02
9.2600000000e-01   6.4632113759e-03 1.2120150236e-02   6.4632113759e-03 1.2120150236e-02   6.4632113759e-03 1.2120150236e-02
9.2800000000e-01   6.4390314723e-03 1.2059820621e-02   6.4390314723e-03 1.2059820621e-02   6.4390314723e-03 1.2059820621e-02
9.3000000000e-01   6.4149718256e-03 1.1999892726e-02   6.4149718256e-03 1.1999892726e-02   6.4149718256e-03 1.1999892726e-02
9.3200000000e-01   6.3910316359e-03 1.1940363088e-02   6.3910316359e-03 1.1940363088e-02   6.3910316359e-03 1.1940363088e-02
9.3400000000e-01   6.3672101101e-03 1.1881228277e-02   6.3672101101e-03 1.1881228277e-02   6.3672101101e-03 1.1881228277e-02
9.3600000000e-01   6.3435064618e-03 1.1822484903e-02   6.3435064618e-03 1.1822484903e-02   6.3435064618e-03 1.1822484903e-02
9.3800000000e-01   6.3199199117e-03 1.1764129610e-02   6.3199199117e-03 1.1764129610e-02   6.3199199117e-03 1.1764129610e-02
9.4000000000e-01   6.2964496869e-03 1.1706159079e-02   6.2964496869e-03 1.1706159079e-02   6.2964496869e-03 1.1706159079e-02
9.4200000000e-01   6.2730950211e-03 1.1648570026e-02   6.2730950211e-03 1.1648570026e-02   6.2730950211e-03 1.1648570026e-02
9.4400000000e-01   6.2498551546e-03 1.1591359201e-02   6.2498551546e-03 1.1591359201e-02   6.2498551546e-03 1.1591359201e-02
9.4600000000e-01   6.2267293343e-03 1.1534523389e-02   6.2267293343e-03 1.1534523389e-02   6.2267293343e-03 1.1534523389e-02
9.4800000000e-01   6.2037168132e-03 1.1478059408e-02   6.2037168132e-03 1.1478059408e-02   6.2037168132e-03 1.1478059408e-02
9.5000000000e-01   6.1808168509e-03 1.1421964112e-02   6.1808168509e-03 1.1421964112e-02   6.1808168509e-03 1.1421964112e-02
9.5200000000e-01   6.1580287130e-03 1.1366234386e-02   6.1580287130e-03 1.1366234386e-02   6.1580287130e-03 1.1366234386e-02
9.5400000000e-01   6.1353516717e-03 1.1310867146e-02   6.1353516717e-03 1.1310867146e-02   6.1353516717e-03 1.1310867146e-02
9.5600000000e-01   6.1127850048e-03 1.1255859344e-02   6.1127850048e-03 1.1255859344e-02   6.1127850048e-03 1.1255859344e-02
9.5800000000e-01   6.0903279967e-03 1.1201207962e-02   6.0903279967e-03 1.1201207962e-02   6.0903279967e-03 1.1201207962e-02
9.6000000000e-01   6.0679799373e-03 1.1146910014e-02   6.0679799373e-03 1.1146910014e-02   6.0679799373e-03 1.1146910014e-02
9.6200000000e-01   6.0457401230e-03 1.1092962542e-02   6.0457401230e-03 1.1092962542e-02   6.0457401230e-03 1.1092962542e-02
9.6400000000e-01   6.0236078555e-03 1.1039362624e-02   6.0236078555e-03 1.1039362624e-02   6.0236078555e-03 1.1039362624e-02
9.6600000000e-01   6.0015824427e-03 1.0986107364e-02   6.0015824427e-03 1.0986107364e-02   6.0015824427e-03 1.0986107364e-02
9.6800000000e-01   5.9796631982e-03 1.0933193898e-02   5.9796631982e-03 1.0933193898e-02   5.9796631982e-03 1.0933193898e-02
9.7000000000e-01   5.9578494411e-03 1.0880619390e-02   5.9578494411e-03 1.0880619390e-02   5.9578494411e-03 1.0880619390e-02
9.7200000000e-01   5.9361404965e-03 1.0828381035e-02   5.9361404965e-03 1.0828381035e-02   5.9361404965e-03 1.0828381035e-02
9.7400000000e-01   5.9145356947e-03 1.0776476055e-02   5.9145356947e-03 1.0776476055e-02   5.9145356947e-03 1.0776476055e-02
9.7600000000e-01   5.8930343719e-03 1.0724901702e-02   5.8930343719e-03 1.0724901702e-02   5.8930343719e-03 1.0724901702e-02
9.7800000000e-01   5.8716358693e-03 1.0673655256e-02   5.8716358693e-03 1.0673655256e-02   5.8716358693e-03 1.0673655256e-02
9.8000000000e-01   5.8503395340e-03 1.0622734023e-02   5.8503395340e-03 1.0622734023e-02   5.8503395340e-03 1.0622734023e-02
9.8200000000e-01   5.8291447182e-03 1.0572135338e-02   5.8291447182e-03 1.0572135338e-02   5.8291447182e-03 1.0572135338e-02
9.8400000000e-01   5.8080507794e-03 1.0521856562e-02   5.8080507794e-03 1.0521856562e-02   5.8080507794e-03 1.0521856562e-02
9.8600000000e-01   5.7870570804e-03 1.0471895085e-02   5.7870570804e-03 1.0471895085e-02   5.7870570804e-03 1.0471895085e-02
9.8800000000e-01   5.7661629893e-03 1.0422248322e-02   5.7661629893e-03 1.0422248322e-02   5.7661629893e-03 1.0422248322e-02
9.9000000000e-01   5.7453678790e-03 1.0372913712e-02   5.7453678790e-03 1.0372913712e-02   5.7453678790e-03 1.0372913712e-02
9.9200000000e-01   5.7246711280e-03 1.0323888723e-02   5.7246711280e-03 1.0323888723e-02   5.7246711280e-03 1.0323888723e-02
9.9400000000e-01   5.7040721194e-03 1.0275170848e-02   5.7040721194e-03 1.0275170848e-02   5.7040721194e-03 1.0275170848e-02
9.9600000000e-01   5.6835702415e-03 1.0226757603e-02   5.6835702415e-03 1.0226757603e-02   5.6835702415e-03 1.0226757603e-02
9.9800000000e-01   5.6631648875e-03 1.0178646532e-02   5.6631648875e-03 1.0178646532e-02   5.6631648875e-03 1.0178646532e-02
1.0000000000e+00   5.6428554556e-03 1.0130835201e-02   5.6428554556e-03 1.0130835201e-02   5.6428554556e-03 1.0130835201e-02
1.0020000000e+00   5.6226413485e-03 1.0083321200e-02   5.6226413485e-03 1.0083321200e-02   5.6226413485e-03 1.0083321200e-02
1.0040000000e+00   5.6025219741e-03 1.0036102147e-02   5.6025219741e-03 1.0036102147e-02   5.6025219741e-03 1.0036102147e-02
1.0060000000e+00   5.5824967449e-03 9.9891756790e-03   5.5824967449e-03 9.9891756790e-03   5.5824967449e-03 9.9891756790e-03
1.0080000000e+00   5.5625650779e-03 9.9425394589e-03   5.5625650779e-03 9.9425394589e-03   5.5625650779e-03 9.9425394589e-03
1.0100000000e+00   5.5427263951e-03 9.8961911721e-03   5.5427263951e-03 9.8961911721e-03   5.5427263951e-03 9.8961911721e-03
1.0120000000e+00   5.5229801228e-03 9.8501285271e-03   5.5229801228e-03 9.8501285271e-03   5.5229801228e-03 9.8501285271e-03
1.0140000000e+00   5.5033256921e-03 9.8043492548e-03   5.5033256921e-03 9.8043492548e-03   5.5033256921e-03 9.8043492548e-03
1.0160000000e+00   5.4837625384e-03 9.7588511087e-03   5.4837625384e-03 9.7588511087e-03   5.4837625384e-03 9.7588511087e-03
1.0180000000e+00   5.4642901017e-03 9.7136318641e-03   5.4642901017e-03 9.7136318641e-03   5.4642901017e-03 9.7136318641e-03
1.0200000000e+00   5.4449078264e-03 9.6686893182e-03   5.4449078264e-03 9.6686893182e-03   5.4449078264e-03 9.6686893182e-03
1.0220000000e+00   5.4256151614e-03 9.6240212898e-03   5.4256151614e-03 9.6240212898e-03   5.4256151614e-03 9.6240212898e-03
1.0240000000e+00   5.4064115597e-03 9.5796256191e-03   5.4064115597e-03 9.5796256191e-03   5.4064115597e-03 9.5796256191e-03
1.0260000000e+00   5.3872964788e-03 9.5355001672e-03   5.3872964788e-03 9.5355001672e-03   5.3872964788e-03 9.5355001672e-03
1.0280000000e+00   5.3682693803e-03 9.4916428160e-03   5.3682693803e-03 9.4916428160e-03   5.3682693803e-03 9.4916428160e-03
1.0300000000e+00   5.3493297302e-03 9.4480514681e-03   5.3493297302e-03 9.4480514681e-03   5.3493297302e-03 9.4480514681e-03
1.0320000000e+00   5.3304769985e-03 9.4047240463e-03   5.3304769985e-03 9.4047240463e-03   5.3304769985e-03 9.4047240463e-03
1.0340000000e+00   5.3117106594e-03 9.3616584937e-03   5.3117106594e-03 9.3616584937e-03   5.3117106594e-03 9.3616584937e-03
1.0360000000e+00   5.2930301913e-03 9.3188527731e-03   5.2930301913e-03 9.3188527731e-03   5.2930301913e-03 9.3188527731e-03
1.0380000000e+00   5.2744350765e-03 9.2763048669e-03   5.2744350765e-03 9.2763048669e-03   5.2744350765e-03 9.2763048669e-03
1.0400000000e+00   5.2559248013e-03 9.2340127769e-03   5.2559248013e-03 9.2340127769e-03   5.2559248013e-03 9.2340127769e-03
1.0420000000e+00   5.2374988561e-03 9.1919745244e-03   5.2374988561e-03 9.1919745244e-03   5.2374988561e-03 9.1919745244e-03
1.0440000000e+00   5.2191567353e-03 9.1501881492e-03   5.2191567353e-03 9.1501881492e-03   5.2191567353e-03 9.1501881492e-03
1.0460000000e+00   5.2008979369e-03 9.1086517101e-03   5.2008979369e-03 9.1086517101e-03   5.2008979369e-03 9.1086517101e-03
1.0480000000e+00   5.1827219631e-03 9.0673632845e-03   5.1827219631e-03 9.0673632845e-03   5.1827219631e-03 9.0673632845e-03
1.0500000000e+00   5.1646283197e-03 9.0263209679e-03   5.1646283197e-03 9.0263209679e-03   5.1646283197e-03 9.0263209679e-03
1.0520000000e+00   5.1466165164e-03 8.9855228741e-03   5.1466165164e-03 8.9855228741e-03   5.1466165164e-03 8.9855228741e-03
1.0540000000e+00   5.1286860666e-03 8.9449671347e-03   5.1286860666e-03 8.9449671347e-03   5.1286860666e-03 8.9449671347e-03
1.0560000000e+00   5.1108364875e-03 8.9046518991e-03   5.1108364875e-03 8.9046518991e-03   5.1108364875e-03 8.9046518991e-03
1.0580000000e+00   5.0930672999e-03 8.8645753341e-03   5.0930672999e-03 8.8645753341e-03   5.0930672999e-03 8.8645753341e-03
1.0600000000e+00   5.0753780283e-03 8.8247356238e-03   5.0753780283e-03 8.8247356238e-03   5.0753780283e-03 8.8247356238e-03
1.0620000000e+00   5.0577682007e-03 8.7851309695e-03   5.0577682007e-03 8.7851309695e-03   5.0577682007e-03 8.7851309695e-03
1.0640000000e+00   5.0402373489e-03 8.7457595894e-03   5.0402373489e-03 8.7457595894e-03   5.0402373489e-03 8.7457595894e-03
1.0660000000e+00   5.0227850080e-03 8.7066197183e-03   5.0227850080e-03 8.7066197183e-03   5.0227850080e-03 8.7066197183e-03
1.0680000000e+00   5.0054107168e-03 8.6677096077e-03   5.0054107168e-03 8.6677096077e-03   5.0054107168e-03 8.6677096077e-03
1.0700000000e+00   4.9881140176e-03 8.6290275253e-03   4.9881140176e-03 8.6290275253e-03   4.9881140176e-03 8.6290275253e-03
1.0720000000e+00   4.9708944559e-03 8.5905717552e-03   4.9708944559e-03 8.5905717552e-03   4.9708944559e-03 8.5905717552e-03
1.0740000000e+00   4.9537515808e-03 8.5523405972e-03   4.9537515808e-03 8.5523405972e-03   4.9537515808e-03 8.5523405972e-03
1.0760000000e+00   4.9366849449e-03 8.5143323671e-03   4.9366849449e-03 8.5143323671e-03   4.9366849449e-03 8.5143323671e-03
1.0780000000e+00   4.9196941038e-03 8.4765453962e-03   4.9196941038e-03 8.4765453962e-03   4.9196941038e-03 8.4765453962e-03
1.0800000000e+00   4.9027786169e-03 8.4389780315e-03   4.9027786169e-03 8.4389780315e-03   4.9027786169e-03 8.4389780315e-03
1.0820000000e+00   4.8859380464e-03 8.4016286350e-03   4.8859380464e-03 8.4016286350e-03   4.8859380464e-03 8.4016286350e-03
1.0840000000e+00   4.8691719581e-03 8.3644955841e-03   4.8691719581e-03 8.3644955841e-03   4.8691719581e-03 8.3644955841e-03
1.0860000000e+00   4.8524799209e-03 8.3275772708e-03   4.8524799209e-03 8.3275772708e-03   4.8524799209e-03 8.3275772708e-03
1.0880000000e+00   4.8358615069e-03 8.2908721023e-03   4.8358615069e-03 8.2908721023e-03   4.8358615069e-03 8.2908721023e-03
1.0900000000e+00   4.8193162914e-03 8.2543785001e-03   4.8193162914e-03 8.2543785001e-03   4.8193162914e-03 8.2543785001e-03
1.0920000000e+00   4.8028438529e-03 8.2180949003e-03   4.8028438529e-03 8.2180949003e-03   4.8028438529e-03 8.2180949003e-03
1.0940000000e+00   4.7864437729e-03 8.1820197533e-03   4.7864437729e-03 8.1820197533e-03   4.7864437729e-03 8.1820197533e-03
1.0960000000e+00   4.7701156360e-03 8.1461515237e-03   4.7701156360e-03 8.1461515237e-03   4.7701156360e-03 8.1461515237e-03
1.0980000000e+00   4.7538590299e-03 8.1104886899e-03   4.7538590299e-03 8.1104886899e-03   4.7538590299e-03 8.1104886899e-03
1.1000000000e+00   4.7376735453e-03 8.0750297445e-03   4.7376735453e-03 8.0750297445e-03   4.7376735453e-03 8.0750297445e-03
1.1020000000e+00   4.7215587759e-03 8.0397731933e-03   4.7215587759e-03 8.0397731933e-03   4.7215587759e-03 8.0397731933e-03
1.1040000000e+00   4.7055143186e-03 8.0047175562e-03   4.7055143186e-03 8.0047175562e-03   4.7055143186e-03 8.0047175562e-03
1.1060000000e+00   4.6895397728e-03 7.9698613660e-03   4.6895397728e-03 7.9698613660e-03   4.6895397728e-03 7.9698613660e-03
1.1080000000e+00   4.6736347411e-03 7.9352031691e-03   4.6736347411e-03 7.9352031691e-03   4.6736347411e-03 7.9352031691e-03
1.1100000000e+00   4.6577988290e-03 7.9007415249e-03   4.6577988290e-03 7.9007415249e-03   4.6577988290e-03 7.9007415249e-03
1.1120000000e+00   4.6420316449e-03 7.8664750056e-03   4.6420316449e-03 7.8664750056e-03   4.6420316449e-03 7.8664750056e-03
1.1140000000e+00   4.6263327999e-03 7.8324021964e-03   4.6263327999e-03 7.8324021964e-03   4.6263327999e-03 7.8324021964e-03
1.1160000000e+00   4.6107019079e-03 7.7985216952e-03   4.6107019079e-03 7.7985216952e-03   4.6107019079e-03 7.7985216952e-03
1.1180000000e+00   4.5951385858e-03 7.7648321125e-03   4.5951385858e-03 7.7648321125e-03   4.5951385858e-03 7.7648321125e-03
1.1200000000e+00   4.5796424531e-03 7.7313320710e-03   4.5796424531e-03 7.7313320710e-03   4.5796424531e-03 7.7313320710e-03
1.1220000000e+00   4.5642131321e-03 7.6980202059e-03   4.5642131321e-03 7.6980202059e-03   4.5642131321e-03 7.6980202059e-03
1.1240000000e+00   4.5488502477e-03 7.6648951644e-03   4.5488502477e-03 7.6648951644e-03   4.5488502477e-03 7.6648951644e-03
1.1260000000e+00   4.5335534278e-03 7.6319556058e-03   4.5335534278e-03 7.6319556058e-03   4.5335534278e-03 7.6319556058e-03
1.1280000000e+00   4.5183223026e-03 7.5992002014e-03   4.5183223026e-03 7.5992002014e-03   4.5183223026e-03 7.5992002014e-03
1.1300000000e+00   4.5031565051e-03 7.5666276342e-03   4.5031565051e-03 7.5666276342e-03   4.5031565051e-03 7.5666276342e-03
1.1320000000e+00   4.4880556710e-03 7.5342365986e-03   4.4880556710e-03 7.5342365986e-03   4.4880556710e-03 7.5342365986e-03
1.1340000000e+00   4.4730194385e-03 7.5020258010e-03   4.4730194385e-03 7.5020258010e-03   4.4730194385e-03 7.5020258010e-03
1.1360000000e+00   4.4580474485e-03 7.4699939587e-03   4.4580474485e-03 7.4699939587e-03   4.4580474485e-03 7.4699939587e-03
1.1380000000e+00   4.4431393442e-03 7.4381398008e-03   4.4431393442e-03 7.4381398008e-03   4.4431393442e-03 7.4381398008e-03
1.1400000000e+00   4.4282947717e-03 7.4064620670e-03   4.4282947717e-03 7.4064620670e-03   4.4282947717e-03 7.4064620670e-03
1.1420000000e+00   4.4135133792e-03 7.3749595086e-03   4.4135133792e-03 7.3749595086e-03   4.4135133792e-03 7.3749595086e-03
1.1440000000e+00   4.3987948177e-03 7.3436308874e-03   4.3987948177e-03 7.3436308874e-03   4.3987948177e-03 7.3436308874e-03
1.1460000000e+00   4.3841387405e-03 7.3124749762e-03   4.3841387405e-03 7.3124749762e-03   4.3841387405e-03 7.3124749762e-03
1.1480000000e+00   4.3695448034e-03 7.2814905585e-03   4.3695448034e-03 7.2814905585e-03   4.3695448034e-03 7.2814905585e-03
1.1500000000e+00   4.3550126647e-03 7.2506764285e-03   4.3550126647e-03 7.2506764285e-03   4.3550126647e-03 7.2506764285e-03
1.1520000000e+00   4.3405419850e-03 7.2200313905e-03   4.3405419850e-03 7.2200313905e-03   4.3405419850e-03 7.2200313905e-03
1.1540000000e+00   4.3261324272e-03 7.1895542597e-03   4.3261324272e-03 7.1895542597e-03   4.3261324272e-03 7.1895542597e-03
1.1560000000e+00   4.3117836568e-03 7.1592438612e-03   4.3117836568e-03 7.1592438612e-03   4.3117836568e-03 7.1592438612e-03
1.1580000000e+00   4.2974953414e-03 7.1290990302e-03   4.2974953414e-03 7.1290990302e-03   4.2974953414e-03 7.1290990302e-03
1.1600000000e+00   4.2832671511e-03 7.0991186124e-03   4.2832671511e-03 7.0991186124e-03   4.2832671511e-03 7.0991186124e-03
1.1620000000e+00   4.2690987581e-03 7.0693014629e-03   4.2690987581e-03 7.0693014629e-03   4.2690987581e-03 7.0693014629e-03
1.1640000000e+00   4.2549898371e-03 7.0396464470e-03   4.2549898371e-03 7.0396464470e-03   4.2549898371e-03 7.0396464470e-03
1.1660000000e+00   4.2409400650e-03 7.0101524397e-03   4.2409400650e-03 7.0101524397e-03   4.2409400650e-03 7.0101524397e-03
1.1680000000e+00   4.2269491208e-03 6.9808183255e-03   4.2269491208e-03 6.9808183255e-03   4.2269491208e-03 6.9808183255e-03
1.1700000000e+00   4.2130166858e-03 6.9516429986e-03   4.2130166858e-03 6.9516429986e-03   4.2130166858e-03 6.9516429986e-03
1.1720000000e+00   4.1991424437e-03 6.9226253626e-03   4.1991424437e-03 6.9226253626e-03   4.1991424437e-03 6.9226253626e-03
1.1740000000e+00   4.1853260800e-03 6.8937643304e-03   4.1853260800e-03 6.8937643304e-03   4.1853260800e-03 6.8937643304e-03
1.1760000000e+00   4.1715672827e-03 6.8650588242e-03   4.1715672827e-03 6.8650588242e-03   4.1715672827e-03 6.8650588242e-03
1.1780000000e+00   4.1578657417e-03 6.8365077754e-03   4.1578657417e-03 6.8365077754e-03   4.1578657417e-03 6.8365077754e-03
1.1800000000e+00   4.1442211493e-03 6.8081101244e-03   4.1442211493e-03 6.8081101244e-03   4.1442211493e-03 6.8081101244e-03
1.1820000000e+00   4.1306331996e-03 6.7798648206e-03   4.1306331996e-03 6.7798648206e-03   4.1306331996e-03 6.7798648206e-03
1.1840000000e+00   4.1171015891e-03 6.7517708224e-03   4.1171015891e-03 6.7517708224e-03   4.1171015891e-03 6.7517708224e-03
1.1860000000e+00   4.1036260162e-03 6.7238270968e-03   4.1036260162e-03 6.7238270968e-03   4.1036260162e-03 6.7238270968e-03
1.1880000000e+00   4.0902061813e-03 6.6960326196e-03   4.0902061813e-03 6.6960326196e-03   4.0902061813e-03 6.6960326196e-03
1.1900000000e+00   4.0768417869e-03 6.6683863753e-03   4.0768417869e-03 6.6683863753e-03   4.0768417869e-03 6.6683863753e-03
1.1920000000e+00   4.0635325376e-03 6.6408873567e-03   4.0635325376e-03 6.6408873567e-03   4.0635325376e-03 6.6408873567e-03
1.1940000000e+00   4.0502781400e-03 6.6135345654e-03   4.0502781400e-03 6.6135345654e-03   4.0502781400e-03 6.6135345654e-03
1.1960000000e+00   4.0370783025e-03 6.5863270110e-03   4.0370783025e-03 6.5863270110e-03   4.0370783025e-03 6.5863270110e-03
1.1980000000e+00   4.0239327358e-03 6.5592637116e-03   4.0239327358e-03 6.5592637116e-03   4.0239327358e-03 6.5592637116e-03
1.2000000000e+00   4.0108411521e-03 6.5323436935e-03   4.0108411521e-03 6.5323436935e-03   4.0108411521e-03 6.5323436935e-03
1.2020000000e+00   3.9978032661e-03 6.5055659910e-03   3.9978032661e-03 6.5055659910e-03   3.9978032661e-03 6.5055659910e-03
1.2040000000e+00   3.9848187939e-03 6.4789296465e-03   3.9848187939e-03 6.4789296465e-03   3.9848187939e-03 6.4789296465e-03
1.2060000000e+00   3.9718874539e-03 6.4524337104e-03   3.9718874539e-03 6.4524337104e-03   3.9718874539e-03 6.4524337104e-03
1.2080000000e+00   3.9590089661e-03 6.4260772408e-03   3.9590089661e-03 6.4260772408e-03   3.9590089661e-03 6.4260772408e-03
1.2100000000e+00   3.9461830526e-03 6.3998593039e-03   3.9461830526e-03 6.3998593039e-03   3.9461830526e-03 6.3998593039e-03
1.2120000000e+00   3.9334094372e-03 6.3737789732e-03   3.9334094372e-03 6.3737789732e-03   3.9334094372e-03 6.3737789732e-03
1.2140000000e+00   3.9206878456e-03 6.3478353303e-03   3.9206878456e-03 6.3478353303e-03   3.9206878456e-03 6.3478353303e-03
1.2160000000e+00   3.9080180053e-03 6.3220274640e-03   3.9080180053e-03 6.3220274640e-03   3.9080180053e-03 6.3220274640e-03
1.2180000000e+00   3.8953996458e-03 6.2963544709e-03   3.8953996458e-03 6.2963544709e-03   3.8953996458e-03 6.2963544709e-03
1.2200000000e+00   3.8828324981e-03 6.2708154547e-03   3.8828324981e-03 6.2708154547e-03   3.8828324981e-03 6.2708154547e-03
1.2220000000e+00   3.8703162953e-03 6.2454095266e-03   3.8703162953e-03 6.2454095266e-03   3.8703162953e-03 6.2454095266e-03
1.2240000000e+00   3.8578507719e-03 6.2201358052e-03   3.8578507719e-03 6.2201358052e-03   3.8578507719e-03 6.2201358052e-03
1.2260000000e+00   3.8454356645e-03 6.1949934162e-03   3.8454356645e-03 6.1949934162e-03   3.8454356645e-03 6.1949934162e-03
1.2280000000e+00   3.8330707112e-03 6.1699814924e-03   3.8330707112e-03 6.1699814924e-03   3.8330707112e-03 6.1699814924e-03
1.2300000000e+00   3.8207556521e-03 6.1450991736e-03   3.8207556521e-03 6.1450991736e-03   3.8207556521e-03 6.1450991736e-03
1.2320000000e+00   3.8084902287e-03 6.1203456067e-03   3.8084902287e-03 6.1203456067e-03   3.8084902287e-03 6.1203456067e-03
1.2340000000e+00   3.7962741844e-03 6.0957199456e-03   3.7962741844e-03 6.0957199456e-03   3.7962741844e-03 6.0957199456e-03
1.2360000000e+00   3.7841072642e-03 6.0712213509e-03   3.7841072642e-03 6.0712213509e-03   3.7841072642e-03 6.0712213509e-03
1.2380000000e+00   3.7719892149e-03 6.0468489901e-03   3.7719892149e-03 6.0468489901e-03   3.7719892149e-03 6.0468489901e-03
1.2400000000e+00   3.7599197847e-03 6.0226020374e-03   3.7599197847e-03 6.0226020374e-03   3.7599197847e-03 6.0226020374e-03
1.2420000000e+00   3.7478987236e-03 5.9984796735e-03   3.7478987236e-03 5.9984796735e-03   3.7478987236e-03 5.9984796735e-03
1.2440000000e+00   3.7359257834e-03 5.9744810861e-03   3.7359257834e-03 5.9744810861e-03   3.7359257834e-03 5.9744810861e-03
1.2460000000e+00   3.7240007173e-03 5.9506054690e-03   3.7240007173e-03 5.9506054690e-03   3.7240007173e-03 5.9506054690e-03
1.2480000000e+00   3.7121232801e-03 5.9268520227e-03   3.7121232801e-03 5.9268520227e-03   3.7121232801e-03 5.9268520227e-03
1.2500000000e+00   3.7002932283e-03 5.9032199541e-03   3.7002932283e-03 5.9032199541e-03   3.7002932283e-03 5.9032199541e-03
1.2520000000e+00   3.6885103199e-03 5.8797084765e-03   3.6885103199e-03 5.8797084765e-03   3.6885103199e-03 5.8797084765e-03
1.2540000000e+00   3.6767743145e-03 5.8563168092e-03   3.6767743145e-03 5.8563168092e-03   3.6767743145e-03 5.8563168092e-03
1.2560000000e+00   3.6650849733e-03 5.8330441781e-03   3.6650849733e-03 5.8330441781e-03   3.6650849733e-03 5.8330441781e-03
1.2580000000e+00   3.6534420590e-03 5.8098898150e-03   3.6534420590e-03 5.8098898150e-03   3.6534420590e-03 5.8098898150e-03
1.2600000000e+00   3.6418453357e-03 5.7868529580e-03   3.6418453357e-03 5.7868529580e-03   3.6418453357e-03 5.7868529580e-03
1.2620000000e+00   3.6302945693e-03 5.7639328511e-03   3.6302945693e-03 5.7639328511e-03   3.6302945693e-03 5.7639328511e-03
1.2640000000e+00   3.6187895270e-03 5.7411287443e-03   3.6187895270e-03 5.7411287443e-03   3.6187895270e-03 5.7411287443e-03
1.2660000000e+00   3.6073299775e-03 5.7184398938e-03   3.6073299775e-03 5.7184398938e-03   3.6073299775e-03 5.7184398938e-03
1.2680000000e+00   3.5959156911e-03 5.6958655613e-03   3.5959156911e-03 5.6958655613e-03   3.5959156911e-03 5.6958655613e-03
1.2700000000e+00   3.5845464394e-03 5.6734050145e-03   3.5845464394e-03 5.6734050145e-03   3.5845464394e-03 5.6734050145e-03
1.2720000000e+00   3.5732219956e-03 5.6510575270e-03   3.5732219956e-03 5.6510575270e-03   3.5732219956e-03 5.6510575270e-03
1.2740000000e+00   3.5619421344e-03 5.6288223779e-03   3.5619421344e-03 5.6288223779e-03   3.5619421344e-03 5.6288223779e-03
1.2760000000e+00   3.5507066317e-03 5.6066988521e-03   3.5507066317e-03 5.6066988521e-03   3.5507066317e-03 5.6066988521e-03
1.2780000000e+00   3.5395152650e-03 5.5846862399e-03   3.5395152650e-03 5.5846862399e-03   3.5395152650e-03 5.5846862399e-03
1.2800000000e+00   3.5283678133e-03 5.5627838376e-03   3.5283678133e-03 5.5627838376e-03   3.5283678133e-03 5.5627838376e-03
1.2820000000e+00   3.5172640567e-03 5.5409909465e-03   3.5172640567e-03 5.5409909465e-03   3.5172640567e-03 5.5409909465e-03
1.2840000000e+00   3.5062037769e-03 5.5193068736e-03   3.5062037769e-03 5.5193068736e-03   3.5062037769e-03 5.5193068736e-03
1.2860000000e+00   3.4951867571e-03 5.4977309314e-03   3.4951867571e-03 5.4977309314e-03   3.4951867571e-03 5.4977309314e-03
1.2880000000e+00   3.4842127816e-03 5.4762624375e-03   3.4842127816e-03 5.4762624375e-03   3.4842127816e-03 5.4762624375e-03
1.2900000000e+00   3.4732816362e-03 5.4549007150e-03   3.4732816362e-03 5.4549007150e-03   3.4732816362e-03 5.4549007150e-03
1.2920000000e+00   3.4623931080e-03 5.4336450922e-03   3.4623931080e-03 5.4336450922e-03   3.4623931080e-03 5.4336450922e-03
1.2940000000e+00   3.4515469855e-03 5.4124949025e-03   3.4515469855e-03 5.4124949025e-03   3.4515469855e-03 5.4124949025e-03
1.2960000000e+00   3.4407430585e-03 5.3914494847e-03   3.4407430585e-03 5.3914494847e-03   3.4407430585e-03 5.3914494847e-03
1.2980000000e+00   3.4299811182e-03 5.3705081825e-03   3.4299811182e-03 5.3705081825e-03   3.4299811182e-03 5.3705081825e-03
1.3000000000e+00   3.4192609568e-03 5.3496703446e-03   3.4192609568e-03 5.3496703446e-03   3.4192609568e-03 5.3496703446e-03
1.3020000000e+00   3.4085823682e-03 5.3289353250e-03   3.4085823682e-03 5.3289353250e-03   3.4085823682e-03 5.3289353250e-03
1.3040000000e+00   3.3979451474e-03 5.3083024824e-03   3.3979451474e-03 5.3083024824e-03   3.3979451474e-03 5.3083024824e-03
1.3060000000e+00   3.3873490906e-03 5.2877711805e-03   3.3873490906e-03 5.2877711805e-03   3.3873490906e-03 5.2877711805e-03
1.3080000000e+00   3.3767939954e-03 5.2673407881e-03   3.3767939954e-03 5.2673407881e-03   3.3767939954e-03 5.2673407881e-03
1.3100000000e+00   3.3662796606e-03 5.2470106784e-03   3.3662796606e-03 5.2470106784e-03   3.3662796606e-03 5.2470106784e-03
1.3120000000e+00   3.3558058863e-03 5.2267802297e-03   3.3558058863e-03 5.2267802297e-03   3.3558058863e-03 5.2267802297e-03
1.3140000000e+00   3.3453724737e-03 5.2066488250e-03   3.3453724737e-03 5.2066488250e-03   3.3453724737e-03 5.2066488250e-03
1.3160000000e+00   3.3349792253e-03 5.1866158520e-03   3.3349792253e-03 5.1866158520e-03   3.3349792253e-03 5.1866158520e-03
1.3180000000e+00   3.3246259450e-03 5.1666807030e-03   3.3246259450e-03 5.1666807030e-03   3.3246259450e-03 5.1666807030e-03
1.3200000000e+00   3.3143124377e-03 5.1468427750e-03   3.3143124377e-03 5.1468427750e-03   3.3143124377e-03 5.1468427750e-03
1.3220000000e+00   3.3040385095e-03 5.1271014694e-03   3.3040385095e-03 5.1271014694e-03   3.3040385095e-03 5.1271014694e-03
1.3240000000e+00   3.2938039678e-03 5.1074561924e-03   3.2938039678e-03 5.1074561924e-03   3.2938039678e-03 5.1074561924e-03
1.3260000000e+00   3.2836086211e-03 5.0879063545e-03   3.2836086211e-03 5.0879063545e-03   3.2836086211e-03 5.0879063545e-03
1.3280000000e+00   3.2734522792e-03 5.0684513706e-03   3.2734522792e-03 5.0684513706e-03   3.2734522792e-03 5.0684513706e-03
1.3300000000e+00   3.2633347528e-03 5.0490906602e-03   3.2633347528e-03 5.0490906602e-03   3.2633347528e-03 5.0490906602e-03
1.3320000000e+00   3.2532558541e-03 5.0298236472e-03   3.2532558541e-03 5.0298236472e-03   3.2532558541e-03 5.0298236472e-03
1.3340000000e+00   3.2432153961e-03 5.0106497595e-03   3.2432153961e-03 5.0106497595e-03   3.2432153961e-03 5.0106497595e-03
1.3360000000e+00   3.2332131933e-03 4.9915684297e-03   3.2332131933e-03 4.9915684297e-03   3.2332131933e-03 4.9915684297e-03
1.3380000000e+00   3.2232490611e-03 4.9725790944e-03   3.2232490611e-03 4.9725790944e-03   3.2232490611e-03 4.9725790944e-03
1.3400000000e+00   3.2133228160e-03 4.9536811944e-03   3.2133228160e-03 4.9536811944e-03   3.2133228160e-03 4.9536811944e-03
1.3420000000e+00   3.2034342757e-03 4.9348741749e-03   3.2034342757e-03 4.9348741749e-03   3.2034342757e-03 4.9348741749e-03
1.3440000000e+00   3.1935832591e-03 4.9161574850e-03   3.1935832591e-03 4.9161574850e-03   3.1935832591e-03 4.9161574850e-03
1.3460000000e+00   3.1837695859e-03 4.8975305782e-03   3.1837695859e-03 4.8975305782e-03   3.1837695859e-03 4.8975305782e-03
1.3480000000e+00   3.1739930773e-03 4.8789929116e-03   3.1739930773e-03 4.8789929116e-03   3.1739930773e-03 4.8789929116e-03
1.3500000000e+00   3.1642535551e-03 4.8605439468e-03   3.1642535551e-03 4.8605439468e-03   3.1642535551e-03 4.8605439468e-03
1.3520000000e+00   3.1545508427e-03 4.8421831492e-03   3.1545508427e-03 4.8421831492e-03   3.1545508427e-03 4.8421831492e-03
1.3540000000e+00   3.1448847641e-03 4.8239099882e-03   3.1448847641e-03 4.8239099882e-03   3.1448847641e-03 4.8239099882e-03
1.3560000000e+00   3.1352551447e-03 4.8057239370e-03   3.1352551447e-03 4.8057239370e-03   3.1352551447e-03 4.8057239370e-03
1.3580000000e+00   3.1256618106e-03 4.7876244728e-03   3.1256618106e-03 4.7876244728e-03   3.1256618106e-03 4.7876244728e-03
1.3600000000e+00   3.1161045894e-03 4.7696110767e-03   3.1161045894e-03 4.7696110767e-03   3.1161045894e-03 4.7696110767e-03
1.3620000000e+00   3.1065833093e-03 4.7516832336e-03   3.1065833093e-03 4.7516832336e-03   3.1065833093e-03 4.7516832336e-03
1.3640000000e+00   3.0970977998e-03 4.7338404321e-03   3.0970977998e-03 4.7338404321e-03   3.0970977998e-03 4.7338404321e-03
1.3660000000e+00   3.0876478912e-03 4.7160821646e-03   3.0876478912e-03 4.7160821646e-03   3.0876478912e-03 4.7160821646e-03
1.3680000000e+00   3.0782334151e-03 4.6984079273e-03   3.0782334151e-03 4.6984079273e-03   3.0782334151e-03 4.6984079273e-03
1.3700000000e+00   3.0688542038e-03 4.6808172200e-03   3.0688542038e-03 4.6808172200e-03   3.0688542038e-03 4.6808172200e-03
1.3720000000e+00   3.0595100909e-03 4.6633095461e-03   3.0595100909e-03 4.6633095461e-03   3.0595100909e-03 4.6633095461e-03
1.3740000000e+00   3.0502009106e-03 4.6458844129e-03   3.0502009106e-03 4.6458844129e-03   3.0502009106e-03 4.6458844129e-03
1.3760000000e+00   3.0409264985e-03 4.6285413311e-03   3.0409264985e-03 4.6285413311e-03   3.0409264985e-03 4.6285413311e-03
1.3780000000e+00   3.0316866909e-03 4.6112798148e-03   3.0316866909e-03 4.6112798148e-03   3.0316866909e-03 4.6112798148e-03
1.3800000000e+00   3.0224813252e-03 4.5940993819e-03   3.0224813252e-03 4.5940993819e-03   3.0224813252e-03 4.5940993819e-03
1.3820000000e+00   3.0133102396e-03 4.5769995537e-03   3.0133102396e-03 4.5769995537e-03   3.0133102396e-03 4.5769995537e-03
1.3840000000e+00   3.0041732736e-03 4.5599798551e-03   3.0041732736e-03 4.5599798551e-03   3.0041732736e-03 4.5599798551e-03
1.3860000000e+00   2.9950702671e-03 4.5430398141e-03   2.9950702671e-03 4.5430398141e-03   2.9950702671e-03 4.5430398141e-03
1.3880000000e+00   2.9860010615e-03 4.5261789625e-03   2.9860010615e-03 4.5261789625e-03   2.9860010615e-03 4.5261789625e-03
1.3900000000e+00   2.9769654988e-03 4.5093968353e-03   2.9769654988e-03 4.5093968353e-03   2.9769654988e-03 4.5093968353e-03
1.3920000000e+00   2.9679634220e-03 4.4926929708e-03   2.9679634220e-03 4.4926929708e-03   2.9679634220e-03 4.4926929708e-03
1.3940000000e+00   2.9589946750e-03 4.4760669107e-03   2.9589946750e-03 4.4760669107e-03   2.9589946750e-03 4.4760669107e-03
1.3960000000e+00   2.9500591028e-03 4.4595182001e-03   2.9500591028e-03 4.4595182001e-03   2.9500591028e-03 4.4595182001e-03
1.3980000000e+00   2.9411565510e-03 4.4430463871e-03   2.9411565510e-03 4.4430463871e-03   2.9411565510e-03 4.4430463871e-03
1.4000000000e+00   2.9322868663e-03 4.4266510233e-03   2.9322868663e-03 4.4266510233e-03   2.9322868663e-03 4.4266510233e-03
1.4020000000e+00   2.9234498962e-03 4.4103316634e-03   2.9234498962e-03 4.4103316634e-03   2.9234498962e-03 4.4103316634e-03
1.4040000000e+00   2.9146454892e-03 4.3940878653e-03   2.9146454892e-03 4.3940878653e-03   2.9146454892e-03 4.3940878653e-03
1.4060000000e+00   2.9058734947e-03 4.3779191900e-03   2.9058734947e-03 4.3779191900e-03   2.9058734947e-03 4.3779191900e-03
1.4080000000e+00   2.8971337627e-03 4.3618252017e-03   2.8971337627e-03 4.3618252017e-03   2.8971337627e-03 4.3618252017e-03
1.4100000000e+00   2.8884261444e-03 4.3458054677e-03   2.8884261444e-03 4.3458054677e-03   2.8884261444e-03 4.3458054677e-03
1.4120000000e+00   2.8797504916e-03 4.3298595583e-03   2.8797504916e-03 4.3298595583e-03   2.8797504916e-03 4.3298595583e-03
1.4140000000e+00   2.8711066572e-03 4.3139870470e-03   2.8711066572e-03 4.3139870470e-03   2.8711066572e-03 4.3139870470e-03
1.4160000000e+00   2.8624944948e-03 4.2981875102e-03   2.8624944948e-03 4.2981875102e-03   2.8624944948e-03 4.2981875102e-03
1.4180000000e+00   2.8539138588e-03 4.2824605273e-03   2.8539138588e-03 4.2824605273e-03   2.8539138588e-03 4.2824605273e-03
1.4200000000e+00   2.8453646046e-03 4.2668056808e-03   2.8453646046e-03 4.2668056808e-03   2.8453646046e-03 4.2668056808e-03
1.4220000000e+00   2.8368465882e-03 4.2512225559e-03   2.8368465882e-03 4.2512225559e-03   2.8368465882e-03 4.2512225559e-03
1.4240000000e+00   2.8283596668e-03 4.2357107411e-03   2.8283596668e-03 4.2357107411e-03   2.8283596668e-03 4.2357107411e-03
1.4260000000e+00   2.8199036980e-03 4.2202698274e-03   2.8199036980e-03 4.2202698274e-03   2.8199036980e-03 4.2202698274e-03
1.4280000000e+00   2.8114785405e-03 4.2048994089e-03   2.8114785405e-03 4.2048994089e-03   2.8114785405e-03 4.2048994089e-03
1.4300000000e+00   2.8030840536e-03 4.1895990826e-03   2.8030840536e-03 4.1895990826e-03   2.8030840536e-03 4.1895990826e-03
1.4320000000e+00   2.7947200977e-03 4.1743684481e-03   2.7947200977e-03 4.1743684481e-03   2.7947200977e-03 4.1743684481e-03
1.4340000000e+00   2.7863865337e-03 4.1592071081e-03   2.7863865337e-03 4.1592071081e-03   2.7863865337e-03 4.1592071081e-03
1.4360000000e+00   2.7780832233e-03 4.1441146677e-03   2.7780832233e-03 4.1441146677e-03   2.7780832233e-03 4.1441146677e-03
1.4380000000e+00   2.7698100293e-03 4.1290907352e-03   2.7698100293e-03 4.1290907352e-03   2.7698100293e-03 4.1290907352e-03
1.4400000000e+00   2.7615668150e-03 4.1141349213e-03   2.7615668150e-03 4.1141349213e-03   2.7615668150e-03 4.1141349213e-03
1.4420000000e+00   2.7533534445e-03 4.0992468395e-03   2.7533534445e-03 4.0992468395e-03   2.7533534445e-03 4.0992468395e-03
1.4440000000e+00   2.7451697827e-03 4.0844261061e-03   2.7451697827e-03 4.0844261061e-03   2.7451697827e-03 4.0844261061e-03
1.4460000000e+00   2.7370156954e-03 4.0696723399e-03   2.7370156954e-03 4.0696723399e-03   2.7370156954e-03 4.0696723399e-03
1.4480000000e+00   2.7288910490e-03 4.0549851624e-03   2.7288910490e-03 4.0549851624e-03   2.7288910490e-03 4.0549851624e-03
1.4500000000e+00   2.7207957106e-03 4.0403641978e-03   2.7207957106e-03 4.0403641978e-03   2.7207957106e-03 4.0403641978e-03
1.4520000000e+00   2.7127295483e-03 4.0258090729e-03   2.7127295483e-03 4.0258090729e-03   2.7127295483e-03 4.0258090729e-03
1.4540000000e+00   2.7046924307e-03 4.0113194169e-03   2.7046924307e-03 4.0113194169e-03   2.7046924307e-03 4.0113194169e-03
1.4560000000e+00   2.6966842272e-03 3.9968948617e-03   2.6966842272e-03 3.9968948617e-03   2.6966842272e-03 3.9968948617e-03
1.4580000000e+00   2.6887048081e-03 3.9825350418e-03   2.6887048081e-03 3.9825350418e-03   2.6887048081e-03 3.9825350418e-03
1.4600000000e+00   2.6807540441e-03 3.9682395941e-03   2.6807540441e-03 3.9682395941e-03   2.6807540441e-03 3.9682395941e-03
1.4620000000e+00   2.6728318070e-03 3.9540081580e-03   2.6728318070e-03 3.9540081580e-03   2.6728318070e-03 3.9540081580e-03
1.4640000000e+00   2.6649379691e-03 3.9398403754e-03   2.6649379691e-03 3.9398403754e-03   2.6649379691e-03 3.9398403754e-03
1.4660000000e+00   2.6570724033e-03 3.9257358907e-03   2.6570724033e-03 3.9257358907e-03   2.6570724033e-03 3.9257358907e-03
1.4680000000e+00   2.6492349835e-03 3.9116943506e-03   2.6492349835e-03 3.9116943506e-03   2.6492349835e-03 3.9116943506e-03
1.4700000000e+00   2.6414255842e-03 3.8977154044e-03   2.6414255842e-03 3.8977154044e-03   2.6414255842e-03 3.8977154044e-03
1.4720000000e+00   2.6336440804e-03 3.8837987037e-03   2.6336440804e-03 3.8837987037e-03   2.6336440804e-03 3.8837987037e-03
1.4740000000e+00   2.6258903481e-03 3.8699439025e-03   2.6258903481e-03 3.8699439025e-03   2.6258903481e-03 3.8699439025e-03
1.4760000000e+00   2.6181642638e-03 3.8561506570e-03   2.6181642638e-03 3.8561506570e-03   2.6181642638e-03 3.8561506570e-03
1.4780000000e+00   2.6104657047e-03 3.8424186260e-03   2.6104657047e-03 3.8424186260e-03   2.6104657047e-03 3.8424186260e-03
1.4800000000e+00   2.6027945487e-03 3.8287474705e-03   2.6027945487e-03 3.8287474705e-03   2.6027945487e-03 3.8287474705e-03
1.4820000000e+00   2.5951506744e-03 3.8151368537e-03   2.5951506744e-03 3.8151368537e-03   2.5951506744e-03 3.8151368537e-03
1.4840000000e+00   2.5875339611e-03 3.8015864412e-03   2.5875339611e-03 3.8015864412e-03   2.5875339611e-03 3.8015864412e-03
1.4860000000e+00   2.5799442887e-03 3.7880959008e-03   2.5799442887e-03 3.7880959008e-03   2.5799442887e-03 3.7880959008e-03
1.4880000000e+00   2.5723815378e-03 3.7746649027e-03   2.5723815378e-03 3.7746649027e-03   2.5723815378e-03 3.7746649027e-03
1.4900000000e+00   2.5648455897e-03 3.7612931190e-03   2.5648455897e-03 3.7612931190e-03   2.5648455897e-03 3.7612931190e-03
1.4920000000e+00   2.5573363261e-03 3.7479802244e-03   2.5573363261e-03 3.7479802244e-03   2.5573363261e-03 3.7479802244e-03
1.4940000000e+00   2.5498536297e-03 3.7347258955e-03   2.5498536297e-03 3.7347258955e-03   2.5498536297e-03 3.7347258955e-03
1.4960000000e+00   2.5423973837e-03 3.7215298111e-03   2.5423973837e-03 3.7215298111e-03   2.5423973837e-03 3.7215298111e-03
1.4980000000e+00   2.5349674719e-03 3.7083916524e-03   2.5349674719e-03 3.7083916524e-03   2.5349674719e-03 3.7083916524e-03
1.5000000000e+00   2.5275637787e-03 3.6953111025e-03   2.5275637787e-03 3.6953111025e-03   2.5275637787e-03 3.6953111025e-03
1.5020000000e+00   2.5201861893e-03 3.6822878466e-03   2.5201861893e-03 3.6822878466e-03   2.5201861893e-03 3.6822878466e-03
1.5040000000e+00   2.5128345893e-03 3.6693215722e-03   2.5128345893e-03 3.6693215722e-03   2.5128345893e-03 3.6693215722e-03
1.5060000000e+00   2.5055088652e-03 3.6564119687e-03   2.5055088652e-03 3.6564119687e-03   2.5055088652e-03 3.6564119687e-03
1.5080000000e+00   2.4982089039e-03 3.6435587277e-03   2.4982089039e-03 3.6435587277e-03   2.4982089039e-03 3.6435587277e-03
1.5100000000e+00   2.4909345929e-03 3.6307615428e-03   2.4909345929e-03 3.6307615428e-03   2.4909345929e-03 3.6307615428e-03
1.5120000000e+00   2.4836858205e-03 3.6180201096e-03   2.4836858205e-03 3.6180201096e-03   2.4836858205e-03 3.6180201096e-03
1.5140000000e+00   2.4764624755e-03 3.6053341258e-03   2.4764624755e-03 3.6053341258e-03   2.4764624755e-03 3.6053341258e-03
1.5160000000e+00   2.4692644472e-03 3.5927032910e-03   2.4692644472e-03 3.5927032910e-03   2.4692644472e-03 3.5927032910e-03
1.5180000000e+00   2.4620916258e-03 3.5801273070e-03   2.4620916258e-03 3.5801273070e-03   2.4620916258e-03 3.5801273070e-03
1.5200000000e+00   2.4549439017e-03 3.5676058772e-03   2.4549439017e-03 3.5676058772e-03   2.4549439017e-03 3.5676058772e-03
1.5220000000e+00   2.4478211661e-03 3.5551387074e-03   2.4478211661e-03 3.5551387074e-03   2.4478211661e-03 3.5551387074e-03
1.5240000000e+00   2.4407233108e-03 3.5427255050e-03   2.4407233108e-03 3.5427255050e-03   2.4407233108e-03 3.5427255050e-03
1.5260000000e+00   2.4336502283e-03 3.5303659796e-03   2.4336502283e-03 3.5303659796e-03   2.4336502283e-03 3.5303659796e-03
1.5280000000e+00   2.4266018113e-03 3.5180598424e-03   2.4266018113e-03 3.5180598424e-03   2.4266018113e-03 3.5180598424e-03
1.5300000000e+00   2.4195779535e-03 3.5058068068e-03   2.4195779535e-03 3.5058068068e-03   2.4195779535e-03 3.5058068068e-03
1.5320000000e+00   2.4125785489e-03 3.4936065879e-03   2.4125785489e-03 3.4936065879e-03   2.4125785489e-03 3.4936065879e-03
1.5340000000e+00   2.4056034921e-03 3.4814589027e-03   2.4056034921e-03 3.4814589027e-03   2.4056034921e-03 3.4814589027e-03
1.5360000000e+00   2.3986526784e-03 3.4693634701e-03   2.3986526784e-03 3.4693634701e-03   2.3986526784e-03 3.4693634701e-03
1.5380000000e+00   2.3917260036e-03 3.4573200108e-03   2.3917260036e-03 3.4573200108e-03   2.3917260036e-03 3.4573200108e-03
1.5400000000e+00   2.3848233639e-03 3.4453282473e-03   2.3848233639e-03 3.4453282473e-03   2.3848233639e-03 3.4453282473e-03
1.5420000000e+00   2.3779446563e-03 3.4333879041e-03   2.3779446563e-03 3.4333879041e-03   2.3779446563e-03 3.4333879041e-03
1.5440000000e+00   2.3710897782e-03 3.4214987072e-03   2.3710897782e-03 3.4214987072e-03   2.3710897782e-03 3.4214987072e-03
1.5460000000e+00   2.3642586276e-03 3.4096603845e-03   2.3642586276e-03 3.4096603845e-03   2.3642586276e-03 3.4096603845e-03
1.5480000000e+00   2.3574511030e-03 3.3978726659e-03   2.3574511030e-03 3.3978726659e-03   2.3574511030e-03 3.3978726659e-03
1.5500000000e+00   2.3506671034e-03 3.3861352826e-03   2.3506671034e-03 3.3861352826e-03   2.3506671034e-03 3.3861352826e-03
1.5520000000e+00   2.3439065284e-03 3.3744479679e-03   2.3439065284e-03 3.3744479679e-03   2.3439065284e-03 3.3744479679e-03
1.5540000000e+00   2.3371692783e-03 3.3628104567e-03   2.3371692783e-03 3.3628104567e-03   2.3371692783e-03 3.3628104567e-03
1.5560000000e+00   2.3304552536e-03 3.3512224857e-03   2.3304552536e-03 3.3512224857e-03   2.3304552536e-03 3.3512224857e-03
1.5580000000e+00   2.3237643555e-03 3.3396837932e-03   2.3237643555e-03 3.3396837932e-03   2.3237643555e-03 3.3396837932e-03
1.5600000000e+00   2.3170964857e-03 3.3281941191e-03   2.3170964857e-03 3.3281941191e-03   2.3170964857e-03 3.3281941191e-03
1.5620000000e+00   2.3104515465e-03 3.3167532053e-03   2.3104515465e-03 3.3167532053e-03   2.3104515465e-03 3.3167532053e-03
1.5640000000e+00   2.3038294406e-03 3.3053607950e-03   2.3038294406e-03 3.3053607950e-03   2.3038294406e-03 3.3053607950e-03
1.5660000000e+00   2.2972300712e-03 3.2940166333e-03   2.2972300712e-03 3.2940166333e-03   2.2972300712e-03 3.2940166333e-03
1.5680000000e+00   2.2906533421e-03 3.2827204668e-03   2.2906533421e-03 3.2827204668e-03   2.2906533421e-03 3.2827204668e-03
1.5700000000e+00   2.2840991575e-03 3.2714720438e-03   2.2840991575e-03 3.2714720438e-03   2.2840991575e-03 3.2714720438e-03
1.5720000000e+00   2.2775674222e-03 3.2602711142e-03   2.2775674222e-03 3.2602711142e-03   2.2775674222e-03 3.2602711142e-03
1.5740000000e+00   2.2710580415e-03 3.2491174293e-03   2.2710580415e-03 3.2491174293e-03   2.2710580415e-03 3.2491174293e-03
1.5760000000e+00   2.2645709212e-03 3.2380107425e-03   2.2645709212e-03 3.2380107425e-03   2.2645709212e-03 3.2380107425e-03
1.5780000000e+00   2.2581059674e-03 3.2269508081e-03   2.2581059674e-03 3.2269508081e-03   2.2581059674e-03 3.2269508081e-03
1.5800000000e+00   2.2516630869e-03 3.2159373826e-03   2.2516630869e-03 3.2159373826e-03   2.2516630869e-03 3.2159373826e-03
1.5820000000e+00   2.2452421870e-03 3.2049702235e-03   2.2452421870e-03 3.2049702235e-03   2.2452421870e-03 3.2049702235e-03
1.5840000000e+00   2.2388431753e-03 3.1940490903e-03   2.2388431753e-03 3.1940490903e-03   2.2388431753e-03 3.1940490903e-03
1.5860000000e+00   2.2324659601e-03 3.1831737438e-03   2.2324659601e-03 3.1831737438e-03   2.2324659601e-03 3.1831737438e-03
1.5880000000e+00   2.2261104500e-03 3.1723439462e-03   2.2261104500e-03 3.1723439462e-03   2.2261104500e-03 3.1723439462e-03
1.5900000000e+00   2.2197765541e-03 3.1615594615e-03   2.2197765541e-03 3.1615594615e-03   2.2197765541e-03 3.1615594615e-03
1.5920000000e+00   2.2134641821e-03 3.1508200549e-03   2.2134641821e-03 3.1508200549e-03   2.2134641821e-03 3.1508200549e-03
1.5940000000e+00   2.2071732440e-03 3.1401254934e-03   2.2071732440e-03 3.1401254934e-03   2.2071732440e-03 3.1401254934e-03
1.5960000000e+00   2.2009036504e-03 3.1294755452e-03   2.2009036504e-03 3.1294755452e-03   2.2009036504e-03 3.1294755452e-03
1.5980000000e+00   2.1946553122e-03 3.1188699800e-03   2.1946553122e-03 3.1188699800e-03   2.1946553122e-03 3.1188699800e-03
1.6000000000e+00   2.1884281410e-03 3.1083085692e-03   2.1884281410e-03 3.1083085692e-03   2.1884281410e-03 3.1083085692e-03
1.6020000000e+00   2.1822220487e-03 3.0977910852e-03   2.1822220487e-03 3.0977910852e-03   2.1822220487e-03 3.0977910852e-03
1.6040000000e+00   2.1760369476e-03 3.0873173022e-03   2.1760369476e-03 3.0873173022e-03   2.1760369476e-03 3.0873173022e-03
1.6060000000e+00   2.1698727505e-03 3.0768869957e-03   2.1698727505e-03 3.0768869957e-03   2.1698727505e-03 3.0768869957e-03
1.6080000000e+00   2.1637293707e-03 3.0664999426e-03   2.1637293707e-03 3.0664999426e-03   2.1637293707e-03 3.0664999426e-03
1.6100000000e+00   2.1576067220e-03 3.0561559211e-03   2.1576067220e-03 3.0561559211e-03   2.1576067220e-03 3.0561559211e-03
1.6120000000e+00   2.1515047185e-03 3.0458547109e-03   2.1515047185e-03 3.0458547109e-03   2.1515047185e-03 3.0458547109e-03
1.6140000000e+00   2.1454232748e-03 3.0355960932e-03   2.1454232748e-03 3.0355960932e-03   2.1454232748e-03 3.0355960932e-03
1.6160000000e+00   2.1393623059e-03 3.0253798502e-03   2.1393623059e-03 3.0253798502e-03   2.1393623059e-03 3.0253798502e-03
1.6180000000e+00   2.1333217273e-03 3.0152057659e-03   2.1333217273e-03 3.0152057659e-03   2.1333217273e-03 3.0152057659e-03
1.6200000000e+00   2.1273014549e-03 3.0050736252e-03   2.1273014549e-03 3.0050736252e-03   2.1273014549e-03 3.0050736252e-03
1.6220000000e+00   2.1213014050e-03 2.9949832147e-03   2.1213014050e-03 2.9949832147e-03   2.1213014050e-03 2.9949832147e-03
1.6240000000e+00   2.1153214943e-03 2.9849343221e-03   2.1153214943e-03 2.9849343221e-03   2.1153214943e-03 2.9849343221e-03
1.6260000000e+00   2.1093616401e-03 2.9749267365e-03   2.1093616401e-03 2.9749267365e-03   2.1093616401e-03 2.9749267365e-03
1.6280000000e+00   2.1034217600e-03 2.9649602483e-03   2.1034217600e-03 2.9649602483e-03   2.1034217600e-03 2.9649602483e-03
1.6300000000e+00   2.0975017719e-03 2.9550346492e-03   2.0975017719e-03 2.9550346492e-03   2.0975017719e-03 2.9550346492e-03
1.6320000000e+00   2.0916015943e-03 2.9451497322e-03   2.0916015943e-03 2.9451497322e-03   2.0916015943e-03 2.9451497322e-03
1.6340000000e+00   2.0857211460e-03 2.9353052915e-03   2.0857211460e-03 2.9353052915e-03   2.0857211460e-03 2.9353052915e-03
1.6360000000e+00   2.0798603463e-03 2.9255011227e-03   2.0798603463e-03 2.9255011227e-03   2.0798603463e-03 2.9255011227e-03
1.6380000000e+00   2.0740191148e-03 2.9157370225e-03   2.0740191148e-03 2.9157370225e-03   2.0740191148e-03 2.9157370225e-03
1.6400000000e+00   2.0681973716e-03 2.9060127890e-03   2.0681973716e-03 2.9060127890e-03   2.0681973716e-03 2.9060127890e-03
1.6420000000e+00   2.0623950372e-03 2.8963282215e-03   2.0623950372e-03 2.8963282215e-03   2.0623950372e-03 2.8963282215e-03
1.6440000000e+00   2.0566120324e-03 2.8866831203e-03   2.0566120324e-03 2.8866831203e-03   2.0566120324e-03 2.8866831203e-03
1.6460000000e+00   2.0508482785e-03 2.8770772874e-03   2.0508482785e-03 2.8770772874e-03   2.0508482785e-03 2.8770772874e-03
1.6480000000e+00   2.0451036972e-03 2.8675105255e-03   2.0451036972e-03 2.8675105255e-03   2.0451036972e-03 2.8675105255e-03
1.6500000000e+00   2.0393782105e-03 2.8579826389e-03   2.0393782105e-03 2.8579826389e-03   2.0393782105e-03 2.8579826389e-03
1.6520000000e+00   2.0336717409e-03 2.8484934329e-03   2.0336717409e-03 2.8484934329e-03   2.0336717409e-03 2.8484934329e-03
1.6540000000e+00   2.0279842111e-03 2.8390427139e-03   2.0279842111e-03 2.8390427139e-03   2.0279842111e-03 2.8390427139e-03
1.6560000000e+00   2.0223155445e-03 2.8296302898e-03   2.0223155445e-03 2.8296302898e-03   2.0223155445e-03 2.8296302898e-03
1.6580000000e+00   2.0166656645e-03 2.8202559693e-03   2.0166656645e-03 2.8202559693e-03   2.0166656645e-03 2.8202559693e-03
1.6600000000e+00   2.0110344953e-03 2.8109195625e-03   2.0110344953e-03 2.8109195625e-03   2.0110344953e-03 2.8109195625e-03
1.6620000000e+00   2.0054219611e-03 2.8016208805e-03   2.0054219611e-03 2.8016208805e-03   2.0054219611e-03 2.8016208805e-03
1.6640000000e+00   1.9998279868e-03 2.7923597358e-03   1.9998279868e-03 2.7923597358e-03   1.9998279868e-03 2.7923597358e-03
1.6660000000e+00   1.9942524973e-03 2.7831359417e-03   1.9942524973e-03 2.7831359417e-03   1.9942524973e-03 2.7831359417e-03
1.6680000000e+00   1.9886954182e-03 2.7739493129e-03   1.9886954182e-03 2.7739493129e-03   1.9886954182e-03 2.7739493129e-03
1.6700000000e+00   1.9831566754e-03 2.7647996651e-03   1.9831566754e-03 2.7647996651e-03   1.9831566754e-03 2.7647996651e-03
1.6720000000e+00   1.9776361950e-03 2.7556868150e-03   1.9776361950e-03 2.7556868150e-03   1.9776361950e-03 2.7556868150e-03
1.6740000000e+00   1.9721339037e-03 2.7466105806e-03   1.9721339037e-03 2.7466105806e-03   1.9721339037e-03 2.7466105806e-03
1.6760000000e+00   1.9666497284e-03 2.7375707810e-03   1.9666497284e-03 2.7375707810e-03   1.9666497284e-03 2.7375707810e-03
1.6780000000e+00   1.9611835964e-03 2.7285672362e-03   1.9611835964e-03 2.7285672362e-03   1.9611835964e-03 2.7285672362e-03
1.6800000000e+00   1.9557354354e-03 2.7195997674e-03   1.9557354354e-03 2.7195997674e-03   1.9557354354e-03 2.7195997674e-03
1.6820000000e+00   1.9503051734e-03 2.7106681970e-03   1.9503051734e-03 2.7106681970e-03   1.9503051734e-03 2.7106681970e-03
1.6840000000e+00   1.9448927388e-03 2.7017723481e-03   1.9448927388e-03 2.7017723481e-03   1.9448927388e-03 2.7017723481e-03
1.6860000000e+00   1.9394980603e-03 2.6929120453e-03   1.9394980603e-03 2.6929120453e-03   1.9394980603e-03 2.6929120453e-03
1.6880000000e+00   1.9341210671e-03 2.6840871138e-03   1.9341210671e-03 2.6840871138e-03   1.9341210671e-03 2.6840871138e-03
1.6900000000e+00   1.9287616884e-03 2.6752973803e-03   1.9287616884e-03 2.6752973803e-03   1.9287616884e-03 2.6752973803e-03
1.6920000000e+00   1.9234198542e-03 2.6665426722e-03   1.9234198542e-03 2.6665426722e-03   1.9234198542e-03 2.6665426722e-03
1.6940000000e+00   1.9180954945e-03 2.6578228181e-03   1.9180954945e-03 2.6578228181e-03   1.9180954945e-03 2.6578228181e-03
1.6960000000e+00   1.9127885398e-03 2.6491376474e-03   1.9127885398e-03 2.6491376474e-03   1.9127885398e-03 2.6491376474e-03
1.6980000000e+00   1.9074989209e-03 2.6404869909e-03   1.9074989209e-03 2.6404869909e-03   1.9074989209e-03 2.6404869909e-03
1.7000000000e+00   1.9022265689e-03 2.6318706800e-03   1.9022265689e-03 2.6318706800e-03   1.9022265689e-03 2.6318706800e-03
1.7020000000e+00   1.8969714154e-03 2.6232885473e-03   1.8969714154e-03 2.6232885473e-03   1.8969714154e-03 2.6232885473e-03
1.7040000000e+00   1.8917333921e-03 2.6147404264e-03   1.8917333921e-03 2.6147404264e-03   1.8917333921e-03 2.6147404264e-03
1.7060000000e+00   1.8865124311e-03 2.6062261519e-03   1.8865124311e-03 2.6062261519e-03   1.8865124311e-03 2.6062261519e-03
1.7080000000e+00   1.8813084650e-03 2.5977455593e-03   1.8813084650e-03 2.5977455593e-03   1.8813084650e-03 2.5977455593e-03
1.7100000000e+00   1.8761214265e-03 2.5892984851e-03   1.8761214265e-03 2.5892984851e-03   1.8761214265e-03 2.5892984851e-03
1.7120000000e+00   1.8709512488e-03 2.5808847666e-03   1.8709512488e-03 2.5808847666e-03   1.8709512488e-03 2.5808847666e-03
1.7140000000e+00   1.8657978653e-03 2.5725042425e-03   1.8657978653e-03 2.5725042425e-03   1.8657978653e-03 2.5725042425e-03
1.7160000000e+00   1.8606612098e-03 2.5641567520e-03   1.8606612098e-03 2.5641567520e-03   1.8606612098e-03 2.5641567520e-03
1.7180000000e+00   1.8555412164e-03 2.5558421354e-03   1.8555412164e-03 2.5558421354e-03   1.8555412164e-03 2.5558421354e-03
1.7200000000e+00   1.8504378195e-03 2.5475602341e-03   1.8504378195e-03 2.5475602341e-03   1.8504378195e-03 2.5475602341e-03
1.7220000000e+00   1.8453509538e-03 2.5393108901e-03   1.8453509538e-03 2.5393108901e-03   1.8453509538e-03 2.5393108901e-03
1.7240000000e+00   1.8402805543e-03 2.5310939467e-03   1.8402805543e-03 2.5310939467e-03   1.8402805543e-03 2.5310939467e-03
1.7260000000e+00   1.8352265565e-03 2.5229092477e-03   1.8352265565e-03 2.5229092477e-03   1.8352265565e-03 2.5229092477e-03
1.7280000000e+00   1.8301888959e-03 2.5147566382e-03   1.8301888959e-03 2.5147566382e-03   1.8301888959e-03 2.5147566382e-03
1.7300000000e+00   1.8251675086e-03 2.5066359640e-03   1.8251675086e-03 2.5066359640e-03   1.8251675086e-03 2.5066359640e-03
1.7320000000e+00   1.8201623309e-03 2.4985470719e-03   1.8201623309e-03 2.4985470719e-03   1.8201623309e-03 2.4985470719e-03
1.7340000000e+00   1.8151732993e-03 2.4904898094e-03   1.8151732993e-03 2.4904898094e-03   1.8151732993e-03 2.4904898094e-03
1.7360000000e+00   1.8102003507e-03 2.4824640251e-03   1.8102003507e-03 2.4824640251e-03   1.8102003507e-03 2.4824640251e-03
1.7380000000e+00   1.8052434223e-03 2.4744695684e-03   1.8052434223e-03 2.4744695684e-03   1.8052434223e-03 2.4744695684e-03
1.7400000000e+00   1.8003024516e-03 2.4665062896e-03   1.8003024516e-03 2.4665062896e-03   1.8003024516e-03 2.4665062896e-03
1.7420000000e+00   1.7953773764e-03 2.4585740398e-03   1.7953773764e-03 2.4585740398e-03   1.7953773764e-03 2.4585740398e-03
1.7440000000e+00   1.7904681349e-03 2.4506726710e-03   1.7904681349e-03 2.4506726710e-03   1.7904681349e-03 2.4506726710e-03
1.7460000000e+00   1.7855746653e-03 2.4428020361e-03   1.7855746653e-03 2.4428020361e-03   1.7855746653e-03 2.4428020361e-03
1.7480000000e+00   1.7806969063e-03 2.4349619888e-03   1.7806969063e-03 2.4349619888e-03   1.7806969063e-03 2.4349619888e-03
1.7500000000e+00   1.7758347970e-03 2.4271523836e-03   1.7758347970e-03 2.4271523836e-03   1.7758347970e-03 2.4271523836e-03
1.7520000000e+00   1.7709882766e-03 2.4193730760e-03   1.7709882766e-03 2.4193730760e-03   1.7709882766e-03 2.4193730760e-03
1.7540000000e+00   1.7661572846e-03 2.4116239221e-03   1.7661572846e-03 2.4116239221e-03   1.7661572846e-03 2.4116239221e-03
1.7560000000e+00   1.7613417609e-03 2.4039047791e-03   1.7613417609e-03 2.4039047791e-03   1.7613417609e-03 2.4039047791e-03
1.7580000000e+00   1.7565416456e-03 2.3962155048e-03   1.7565416456e-03 2.3962155048e-03   1.7565416456e-03 2.3962155048e-03
1.7600000000e+00   1.7517568791e-03 2.3885559578e-03   1.7517568791e-03 2.3885559578e-03   1.7517568791e-03 2.3885559578e-03
1.7620000000e+00   1.7469874020e-03 2.3809259978e-03   1.7469874020e-03 2.3809259978e-03   1.7469874020e-03 2.3809259978e-03
1.7640000000e+00   1.7422331554e-03 2.3733254849e-03   1.7422331554e-03 2.3733254849e-03   1.7422331554e-03 2.3733254849e-03
1.7660000000e+00   1.7374940806e-03 2.3657542804e-03   1.7374940806e-03 2.3657542804e-03   1.7374940806e-03 2.3657542804e-03
1.7680000000e+00   1.7327701189e-03 2.3582122460e-03   1.7327701189e-03 2.3582122460e-03   1.7327701189e-03 2.3582122460e-03
1.7700000000e+00   1.7280612122e-03 2.3506992446e-03   1.7280612122e-03 2.3506992446e-03   1.7280612122e-03 2.3506992446e-03
1.7720000000e+00   1.7233673026e-03 2.3432151396e-03   1.7233673026e-03 2.3432151396e-03   1.7233673026e-03 2.3432151396e-03
1.7740000000e+00   1.7186883325e-03 2.3357597951e-03   1.7186883325e-03 2.3357597951e-03   1.7186883325e-03 2.3357597951e-03
1.7760000000e+00   1.7140242444e-03 2.3283330764e-03   1.7140242444e-03 2.3283330764e-03   1.7140242444e-03 2.3283330764e-03
1.7780000000e+00   1.7093749812e-03 2.3209348490e-03   1.7093749812e-03 2.3209348490e-03   1.7093749812e-03 2.3209348490e-03
1.7800000000e+00   1.7047404861e-03 2.3135649797e-03   1.7047404861e-03 2.3135649797e-03   1.7047404861e-03 2.3135649797e-03
1.7820000000e+00   1.7001207024e-03 2.3062233357e-03   1.7001207024e-03 2.3062233357e-03   1.7001207024e-03 2.3062233357e-03
1.7840000000e+00   1.6955155740e-03 2.2989097850e-03   1.6955155740e-03 2.2989097850e-03   1.6955155740e-03 2.2989097850e-03
1.7860000000e+00   1.6909250447e-03 2.2916241965e-03   1.6909250447e-03 2.2916241965e-03   1.6909250447e-03 2.2916241965e-03
1.7880000000e+00   1.6863490587e-03 2.2843664398e-03   1.6863490587e-03 2.2843664398e-03   1.6863490587e-03 2.2843664398e-03
1.7900000000e+00   1.6817875604e-03 2.2771363850e-03   1.6817875604e-03 2.2771363850e-03   1.6817875604e-03 2.2771363850e-03
1.7920000000e+00   1.6772404947e-03 2.2699339033e-03   1.6772404947e-03 2.2699339033e-03   1.6772404947e-03 2.2699339033e-03
1.7940000000e+00   1.6727078065e-03 2.2627588664e-03   1.6727078065e-03 2.2627588664e-03   1.6727078065e-03 2.2627588664e-03
1.7960000000e+00   1.6681894411e-03 2.2556111468e-03   1.6681894411e-03 2.2556111468e-03   1.6681894411e-03 2.2556111468e-03
1.7980000000e+00   1.6636853438e-03 2.2484906176e-03   1.6636853438e-03 2.2484906176e-03   1.6636853438e-03 2.2484906176e-03
1.8000000000e+00   1.6591954605e-03 2.2413971527e-03   1.6591954605e-03 2.2413971527e-03   1.6591954605e-03 2.2413971527e-03
1.8020000000e+00   1.6547197372e-03 2.2343306268e-03   1.6547197372e-03 2.2343306268e-03   1.6547197372e-03 2.2343306268e-03
1.8040000000e+00   1.6502581202e-03 2.2272909151e-03   1.6502581202e-03 2.2272909151e-03   1.6502581202e-03 2.2272909151e-03
1.8060000000e+00   1.6458105558e-03 2.2202778937e-03   1.6458105558e-03 2.2202778937e-03   1.6458105558e-03 2.2202778937e-03
1.8080000000e+00   1.6413769909e-03 2.2132914393e-03   1.6413769909e-03 2.2132914393e-03   1.6413769909e-03 2.2132914393e-03
1.8100000000e+00   1.6369573724e-03 2.2063314293e-03   1.6369573724e-03 2.2063314293e-03   1.6369573724e-03 2.2063314293e-03
1.8120000000e+00   1.6325516476e-03 2.1993977417e-03   1.6325516476e-03 2.1993977417e-03   1.6325516476e-03 2.1993977417e-03
1.8140000000e+00   1.6281597640e-03 2.1924902553e-03   1.6281597640e-03 2.1924902553e-03   1.6281597640e-03 2.1924902553e-03
1.8160000000e+00   1.6237816692e-03 2.1856088495e-03   1.6237816692e-03 2.1856088495e-03   1.6237816692e-03 2.1856088495e-03
1.8180000000e+00   1.6194173113e-03 2.1787534045e-03   1.6194173113e-03 2.1787534045e-03   1.6194173113e-03 2.1787534045e-03
1.8200000000e+00   1.6150666384e-03 2.1719238009e-03   1.6150666384e-03 2.1719238009e-03   1.6150666384e-03 2.1719238009e-03
1.8220000000e+00   1.6107295989e-03 2.1651199204e-03   1.6107295989e-03 2.1651199204e-03   1.6107295989e-03 2.1651199204e-03
1.8240000000e+00   1.6064061416e-03 2.1583416448e-03   1.6064061416e-03 2.1583416448e-03   1.6064061416e-03 2.1583416448e-03
1.8260000000e+00   1.6020962153e-03 2.1515888570e-03   1.6020962153e-03 2.1515888570e-03   1.6020962153e-03 2.1515888570e-03
1.8280000000e+00   1.5977997693e-03 2.1448614404e-03   1.5977997693e-03 2.1448614404e-03   1.5977997693e-03 2.1448614404e-03
1.8300000000e+00   1.5935167527e-03 2.1381592789e-03   1.5935167527e-03 2.1381592789e-03   1.5935167527e-03 2.1381592789e-03
1.8320000000e+00   1.5892471154e-03 2.1314822574e-03   1.5892471154e-03 2.1314822574e-03   1.5892471154e-03 2.1314822574e-03
1.8340000000e+00   1.5849908070e-03 2.1248302611e-03   1.5849908070e-03 2.1248302611e-03   1.5849908070e-03 2.1248302611e-03
1.8360000000e+00   1.5807477777e-03 2.1182031759e-03   1.5807477777e-03 2.1182031759e-03   1.5807477777e-03 2.1182031759e-03
1.8380000000e+00   1.5765179778e-03 2.1116008884e-03   1.5765179778e-03 2.1116008884e-03   1.5765179778e-03 2.1116008884e-03
1.8400000000e+00   1.5723013577e-03 2.1050232858e-03   1.5723013577e-03 2.1050232858e-03   1.5723013577e-03 2.1050232858e-03
1.8420000000e+00   1.5680978683e-03 2.0984702560e-03   1.5680978683e-03 2.0984702560e-03   1.5680978683e-03 2.0984702560e-03
1.8440000000e+00   1.5639074604e-03 2.0919416874e-03   1.5639074604e-03 2.0919416874e-03   1.5639074604e-03 2.0919416874e-03
1.8460000000e+00   1.5597300853e-03 2.0854374689e-03   1.5597300853e-03 2.0854374689e-03   1.5597300853e-03 2.0854374689e-03
1.8480000000e+00   1.5555656944e-03 2.0789574904e-03   1.5555656944e-03 2.0789574904e-03   1.5555656944e-03 2.0789574904e-03
1.8500000000e+00   1.5514142392e-03 2.0725016420e-03   1.5514142392e-03 2.0725016420e-03   1.5514142392e-03 2.0725016420e-03
1.8520000000e+00   1.5472756718e-03 2.0660698146e-03   1.5472756718e-03 2.0660698146e-03   1.5472756718e-03 2.0660698146e-03
1.8540000000e+00   1.5431499440e-03 2.0596618997e-03   1.5431499440e-03 2.0596618997e-03   1.5431499440e-03 2.0596618997e-03
1.8560000000e+00   1.5390370083e-03 2.0532777893e-03   1.5390370083e-03 2.0532777893e-03   1.5390370083e-03 2.0532777893e-03
1.8580000000e+00   1.5349368171e-03 2.0469173760e-03   1.5349368171e-03 2.0469173760e-03   1.5349368171e-03 2.0469173760e-03
1.8600000000e+00   1.5308493231e-03 2.0405805531e-03   1.5308493231e-03 2.0405805531e-03   1.5308493231e-03 2.0405805531e-03
1.8620000000e+00   1.5267744792e-03 2.0342672143e-03   1.5267744792e-03 2.0342672143e-03   1.5267744792e-03 2.0342672143e-03
1.8640000000e+00   1.5227122386e-03 2.0279772541e-03   1.5227122386e-03 2.0279772541e-03   1.5227122386e-03 2.0279772541e-03
1.8660000000e+00   1.5186625547e-03 2.0217105674e-03   1.5186625547e-03 2.0217105674e-03   1.5186625547e-03 2.0217105674e-03
1.8680000000e+00   1.5146253809e-03 2.0154670498e-03   1.5146253809e-03 2.0154670498e-03   1.5146253809e-03 2.0154670498e-03
1.8700000000e+00   1.5106006711e-03 2.0092465972e-03   1.5106006711e-03 2.0092465972e-03   1.5106006711e-03 2.0092465972e-03
1.8720000000e+00   1.5065883792e-03 2.0030491065e-03   1.5065883792e-03 2.0030491065e-03   1.5065883792e-03 2.0030491065e-03
1.8740000000e+00   1.5025884594e-03 1.9968744747e-03   1.5025884594e-03 1.9968744747e-03   1.5025884594e-03 1.9968744747e-03
1.8760000000e+00   1.4986008661e-03 1.9907225996e-03   1.4986008661e-03 1.9907225996e-03   1.4986008661e-03 1.9907225996e-03
1.8780000000e+00   1.4946255539e-03 1.9845933796e-03   1.4946255539e-03 1.9845933796e-03   1.4946255539e-03 1.9845933796e-03
1.8800000000e+00   1.4906624776e-03 1.9784867136e-03   1.4906624776e-03 1.9784867136e-03   1.4906624776e-03 1.9784867136e-03
1.8820000000e+00   1.4867115921e-03 1.9724025009e-03   1.4867115921e-03 1.9724025009e-03   1.4867115921e-03 1.9724025009e-03
1.8840000000e+00   1.4827728527e-03 1.9663406414e-03   1.4827728527e-03 1.9663406414e-03   1.4827728527e-03 1.9663406414e-03
1.8860000000e+00   1.4788462147e-03 1.9603010358e-03   1.4788462147e-03 1.9603010358e-03   1.4788462147e-03 1.9603010358e-03
1.8880000000e+00   1.4749316338e-03 1.9542835850e-03   1.4749316338e-03 1.9542835850e-03   1.4749316338e-03 1.9542835850e-03
1.8900000000e+00   1.4710290657e-03 1.9482881905e-03   1.4710290657e-03 1.9482881905e-03   1.4710290657e-03 1.9482881905e-03
1.8920000000e+00   1.4671384664e-03 1.9423147545e-03   1.4671384664e-03 1.9423147545e-03   1.4671384664e-03 1.9423147545e-03
1.8940000000e+00   1.4632597921e-03 1.9363631795e-03   1.4632597921e-03 1.9363631795e-03   1.4632597921e-03 1.9363631795e-03
1.8960000000e+00   1.4593929991e-03 1.9304333688e-03   1.4593929991e-03 1.9304333688e-03   1.4593929991e-03 1.9304333688e-03
1.8980000000e+00   1.4555380442e-03 1.9245252258e-03   1.4555380442e-03 1.9245252258e-03   1.4555380442e-03 1.9245252258e-03
1.9000000000e+00   1.4516948839e-03 1.9186386548e-03   1.4516948839e-03 1.9186386548e-03   1.4516948839e-03 1.9186386548e-03
1.9020000000e+00   1.4478634752e-03 1.9127735605e-03   1.4478634752e-03 1.9127735605e-03   1.4478634752e-03 1.9127735605e-03
1.9040000000e+00   1.4440437754e-03 1.9069298480e-03   1.4440437754e-03 1.9069298480e-03   1.4440437754e-03 1.9069298480e-03
1.9060000000e+00   1.4402357416e-03 1.9011074230e-03   1.4402357416e-03 1.9011074230e-03   1.4402357416e-03 1.9011074230e-03
1.9080000000e+00   1.4364393315e-03 1.8953061918e-03   1.4364393315e-03 1.8953061918e-03   1.4364393315e-03 1.8953061918e-03
1.9100000000e+00   1.4326545028e-03 1.8895260609e-03   1.4326545028e-03 1.8895260609e-03   1.4326545028e-03 1.8895260609e-03
1.9120000000e+00   1.4288812133e-03 1.8837669375e-03   1.4288812133e-03 1.8837669375e-03   1.4288812133e-03 1.8837669375e-03
1.9140000000e+00   1.4251194211e-03 1.8780287294e-03   1.4251194211e-03 1.8780287294e-03   1.4251194211e-03 1.8780287294e-03
1.9160000000e+00   1.4213690845e-03 1.8723113447e-03   1.4213690845e-03 1.8723113447e-03   1.4213690845e-03 1.8723113447e-03
1.9180000000e+00   1.4176301619e-03 1.8666146920e-03   1.4176301619e-03 1.8666146920e-03   1.4176301619e-03 1.8666146920e-03
1.9200000000e+00   1.4139026120e-03 1.8609386805e-03   1.4139026120e-03 1.8609386805e-03   1.4139026120e-03 1.8609386805e-03
1.9220000000e+00   1.4101863935e-03 1.8552832197e-03   1.4101863935e-03 1.8552832197e-03   1.4101863935e-03 1.8552832197e-03
1.9240000000e+00   1.4064814654e-03 1.8496482198e-03   1.4064814654e-03 1.8496482198e-03   1.4064814654e-03 1.8496482198e-03
1.9260000000e+00   1.4027877870e-03 1.8440335913e-03   1.4027877870e-03 1.8440335913e-03   1.4027877870e-03 1.8440335913e-03
1.9280000000e+00   1.3991053176e-03 1.8384392453e-03   1.3991053176e-03 1.8384392453e-03   1.3991053176e-03 1.8384392453e-03
1.9300000000e+00   1.3954340166e-03 1.8328650931e-03   1.3954340166e-03 1.8328650931e-03   1.3954340166e-03 1.8328650931e-03
1.9320000000e+00   1.3917738438e-03 1.8273110469e-03   1.3917738438e-03 1.8273110469e-03   1.3917738438e-03 1.8273110469e-03
1.9340000000e+00   1.3881247590e-03 1.8217770190e-03   1.3881247590e-03 1.8217770190e-03   1.3881247590e-03 1.8217770190e-03
1.9360000000e+00   1.3844867224e-03 1.8162629222e-03   1.3844867224e-03 1.8162629222e-03   1.3844867224e-03 1.8162629222e-03
1.9380000000e+00   1.3808596941e-03 1.8107686700e-03   1.3808596941e-03 1.8107686700e-03   1.3808596941e-03 1.8107686700e-03
1.9400000000e+00   1.3772436346e-03 1.8052941762e-03   1.3772436346e-03 1.8052941762e-03   1.3772436346e-03 1.8052941762e-03
1.9420000000e+00   1.3736385043e-03 1.7998393549e-03   1.3736385043e-03 1.7998393549e-03   1.3736385043e-03 1.7998393549e-03
1.9440000000e+00   1.3700442641e-03 1.7944041209e-03   1.3700442641e-03 1.7944041209e-03   1.3700442641e-03 1.7944041209e-03
1.9460000000e+00   1.3664608748e-03 1.7889883892e-03   1.3664608748e-03 1.7889883892e-03   1.3664608748e-03 1.7889883892e-03
1.9480000000e+00   1.3628882976e-03 1.7835920756e-03   1.3628882976e-03 1.7835920756e-03   1.3628882976e-03 1.7835920756e-03
1.9500000000e+00   1.3593264936e-03 1.7782150959e-03   1.3593264936e-03 1.7782150959e-03   1.3593264936e-03 1.7782150959e-03
1.9520000000e+00   1.3557754244e-03 1.7728573667e-03   1.3557754244e-03 1.7728573667e-03   1.3557754244e-03 1.7728573667e-03
1.9540000000e+00   1.3522350514e-03 1.7675188048e-03   1.3522350514e-03 1.7675188048e-03   1.3522350514e-03 1.7675188048e-03
1.9560000000e+00   1.3487053364e-03 1.7621993276e-03   1.3487053364e-03 1.7621993276e-03   1.3487053364e-03 1.7621993276e-03
1.9580000000e+00   1.3451862414e-03 1.7568988528e-03   1.3451862414e-03 1.7568988528e-03   1.3451862414e-03 1.7568988528e-03
1.9600000000e+00   1.3416777284e-03 1.7516172986e-03   1.3416777284e-03 1.7516172986e-03   1.3416777284e-03 1.7516172986e-03
1.9620000000e+00   1.3381797597e-03 1.7463545835e-03   1.3381797597e-03 1.7463545835e-03   1.3381797597e-03 1.7463545835e-03
1.9640000000e+00   1.3346922976e-03 1.7411106267e-03   1.3346922976e-03 1.7411106267e-03   1.3346922976e-03 1.7411106267e-03
1.9660000000e+00   1.3312153047e-03 1.7358853475e-03   1.3312153047e-03 1.7358853475e-03   1.3312153047e-03 1.7358853475e-03
1.9680000000e+00   1.3277487438e-03 1.7306786658e-03   1.3277487438e-03 1.7306786658e-03   1.3277487438e-03 1.7306786658e-03
1.9700000000e+00   1.3242925777e-03 1.7254905018e-03   1.3242925777e-03 1.7254905018e-03   1.3242925777e-03 1.7254905018e-03
1.9720000000e+00   1.3208467695e-03 1.7203207764e-03   1.3208467695e-03 1.7203207764e-03   1.3208467695e-03 1.7203207764e-03
1.9740000000e+00   1.3174112823e-03 1.7151694104e-03   1.3174112823e-03 1.7151694104e-03   1.3174112823e-03 1.7151694104e-03
1.9760000000e+00   1.3139860796e-03 1.7100363255e-03   1.3139860796e-03 1.7100363255e-03   1.3139860796e-03 1.7100363255e-03
1.9780000000e+00   1.3105711249e-03 1.7049214435e-03   1.3105711249e-03 1.7049214435e-03   1.3105711249e-03 1.7049214435e-03
1.9800000000e+00   1.3071663818e-03 1.6998246867e-03   1.3071663818e-03 1.6998246867e-03   1.3071663818e-03 1.6998246867e-03
1.9820000000e+00   1.3037718141e-03 1.6947459778e-03   1.3037718141e-03 1.6947459778e-03   1.3037718141e-03 1.6947459778e-03
1.9840000000e+00   1.3003873859e-03 1.6896852400e-03   1.3003873859e-03 1.6896852400e-03   1.3003873859e-03 1.6896852400e-03
1.9860000000e+00   1.2970130612e-03 1.6846423966e-03   1.2970130612e-03 1.6846423966e-03   1.2970130612e-03 1.6846423966e-03
1.9880000000e+00   1.2936488044e-03 1.6796173716e-03   1.2936488044e-03 1.6796173716e-03   1.2936488044e-03 1.6796173716e-03
1.9900000000e+00   1.2902945799e-03 1.6746100893e-03   1.2902945799e-03 1.6746100893e-03   1.2902945799e-03 1.6746100893e-03
1.9920000000e+00   1.2869503523e-03 1.6696204742e-03   1.2869503523e-03 1.6696204742e-03   1.2869503523e-03 1.6696204742e-03
1.9940000000e+00   1.2836160863e-03 1.6646484515e-03   1.2836160863e-03 1.6646484515e-03   1.2836160863e-03 1.6646484515e-03
1.9960000000e+00   1.2802917468e-03 1.6596939465e-03   1.2802917468e-03 1.6596939465e-03   1.2802917468e-03 1.6596939465e-03
1.9980000000e+00   1.2769772989e-03 1.6547568851e-03   1.2769772989e-03 1.6547568851e-03   1.2769772989e-03 1.6547568851e-03
2.0000000000e+00   1.2736727077e-03 1.6498371934e-03   1.2736727077e-03 1.6498371934e-03   1.2736727077e-03 1.6498371934e-03
2.0020000000e+00   1.2703779386e-03 1.6449347979e-03   1.2703779386e-03 1.6449347979e-03   1.2703779386e-03 1.6449347979e-03
2.0040000000e+00   1.2670929570e-03 1.6400496257e-03   1.2670929570e-03 1.6400496257e-03   1.2670929570e-03 1.6400496257e-03
2.0060000000e+00   1.2638177286e-03 1.6351816040e-03   1.2638177286e-03 1.6351816040e-03   1.2638177286e-03 1.6351816040e-03
2.0080000000e+00   1.2605522192e-03 1.6303306604e-03   1.2605522192e-03 1.6303306604e-03   1.2605522192e-03 1.6303306604e-03
2.0100000000e+00   1.2572963947e-03 1.6254967230e-03   1.2572963947e-03 1.6254967230e-03   1.2572963947e-03 1.6254967230e-03
2.0120000000e+00   1.2540502210e-03 1.6206797201e-03   1.2540502210e-03 1.6206797201e-03   1.2540502210e-03 1.6206797201e-03
2.0140000000e+00   1.2508136645e-03 1.6158795806e-03   1.2508136645e-03 1.6158795806e-03   1.2508136645e-03 1.6158795806e-03
2.0160000000e+00   1.2475866915e-03 1.6110962336e-03   1.2475866915e-03 1.6110962336e-03   1.2475866915e-03 1.6110962336e-03
2.0180000000e+00   1.2443692685e-03 1.6063296084e-03   1.2443692685e-03 1.6063296084e-03   1.2443692685e-03 1.6063296084e-03
2.0200000000e+00   1.2411613620e-03 1.6015796350e-03   1.2411613620e-03 1.6015796350e-03   1.2411613620e-03 1.6015796350e-03
2.0220000000e+00   1.2379629389e-03 1.5968462435e-03   1.2379629389e-03 1.5968462435e-03   1.2379629389e-03 1.5968462435e-03
2.0240000000e+00   1.2347739660e-03 1.5921293645e-03   1.2347739660e-03 1.5921293645e-03   1.2347739660e-03 1.5921293645e-03
2.0260000000e+00   1.2315944104e-03 1.5874289288e-03   1.2315944104e-03 1.5874289288e-03   1.2315944104e-03 1.5874289288e-03
2.0280000000e+00   1.2284242394e-03 1.5827448677e-03   1.2284242394e-03 1.5827448677e-03   1.2284242394e-03 1.5827448677e-03
2.0300000000e+00   1.2252634201e-03 1.5780771127e-03   1.2252634201e-03 1.5780771127e-03   1.2252634201e-03 1.5780771127e-03
2.0320000000e+00   1.2221119201e-03 1.5734255957e-03   1.2221119201e-03 1.5734255957e-03   1.2221119201e-03 1.5734255957e-03
2.0340000000e+00   1.2189697069e-03 1.5687902491e-03   1.2189697069e-03 1.5687902491e-03   1.2189697069e-03 1.5687902491e-03
2.0360000000e+00   1.2158367484e-03 1.5641710053e-03   1.2158367484e-03 1.5641710053e-03   1.2158367484e-03 1.5641710053e-03
2.0380000000e+00   1.2127130122e-03 1.5595677974e-03   1.2127130122e-03 1.5595677974e-03   1.2127130122e-03 1.5595677974e-03
2.0400000000e+00   1.2095984665e-03 1.5549805585e-03   1.2095984665e-03 1.5549805585e-03   1.2095984665e-03 1.5549805585e-03
2.0420000000e+00   1.2064930794e-03 1.5504092224e-03   1.2064930794e-03 1.5504092224e-03   1.2064930794e-03 1.5504092224e-03
2.0440000000e+00   1.2033968191e-03 1.5458537229e-03   1.2033968191e-03 1.5458537229e-03   1.2033968191e-03 1.5458537229e-03
2.0460000000e+00   1.2003096540e-03 1.5413139942e-03   1.2003096540e-03 1.5413139942e-03   1.2003096540e-03 1.5413139942e-03
2.0480000000e+00   1.1972315526e-03 1.5367899711e-03   1.1972315526e-03 1.5367899711e-03   1.1972315526e-03 1.5367899711e-03
2.0500000000e+00   1.1941624837e-03 1.5322815883e-03   1.1941624837e-03 1.5322815883e-03   1.1941624837e-03 1.5322815883e-03
2.0520000000e+00   1.1911024159e-03 1.5277887811e-03   1.1911024159e-03 1.5277887811e-03   1.1911024159e-03 1.5277887811e-03
2.0540000000e+00   1.1880513182e-03 1.5233114851e-03   1.1880513182e-03 1.5233114851e-03   1.1880513182e-03 1.5233114851e-03
2.0560000000e+00   1.1850091597e-03 1.5188496361e-03   1.1850091597e-03 1.5188496361e-03   1.1850091597e-03 1.5188496361e-03
2.0580000000e+00   1.1819759094e-03 1.5144031703e-03   1.1819759094e-03 1.5144031703e-03   1.1819759094e-03 1.5144031703e-03
2.0600000000e+00   1.1789515368e-03 1.5099720243e-03   1.1789515368e-03 1.5099720243e-03   1.1789515368e-03 1.5099720243e-03
2.0620000000e+00   1.1759360111e-03 1.5055561348e-03   1.1759360111e-03 1.5055561348e-03   1.1759360111e-03 1.5055561348e-03
2.0640000000e+00   1.1729293021e-03 1.5011554391e-03   1.1729293021e-03 1.5011554391e-03   1.1729293021e-03 1.5011554391e-03
2.0660000000e+00   1.1699313793e-03 1.4967698744e-03   1.1699313793e-03 1.4967698744e-03   1.1699313793e-03 1.4967698744e-03
2.0680000000e+00   1.1669422126e-03 1.4923993787e-03   1.1669422126e-03 1.4923993787e-03   1.1669422126e-03 1.4923993787e-03
2.0700000000e+00   1.1639617718e-03 1.4880438899e-03   1.1639617718e-03 1.4880438899e-03   1.1639617718e-03 1.4880438899e-03
2.0720000000e+00   1.1609900270e-03 1.4837033464e-03   1.1609900270e-03 1.4837033464e-03   1.1609900270e-03 1.4837033464e-03
2.0740000000e+00   1.1580269485e-03 1.4793776869e-03   1.1580269485e-03 1.4793776869e-03   1.1580269485e-03 1.4793776869e-03
2.0760000000e+00   1.1550725064e-03 1.4750668503e-03   1.1550725064e-03 1.4750668503e-03   1.1550725064e-03 1.4750668503e-03
2.0780000000e+00   1.1521266712e-03 1.4707707759e-03   1.1521266712e-03 1.4707707759e-03   1.1521266712e-03 1.4707707759e-03
2.0800000000e+00   1.1491894135e-03 1.4664894033e-03   1.1491894135e-03 1.4664894033e-03   1.1491894135e-03 1.4664894033e-03
2.0820000000e+00   1.1462607039e-03 1.4622226723e-03   1.1462607039e-03 1.4622226723e-03   1.1462607039e-03 1.4622226723e-03
2.0840000000e+00   1.1433405131e-03 1.4579705231e-03   1.1433405131e-03 1.4579705231e-03   1.1433405131e-03 1.4579705231e-03
2.0860000000e+00   1.1404288121e-03 1.4537328961e-03   1.1404288121e-03 1.4537328961e-03   1.1404288121e-03 1.4537328961e-03
2.0880000000e+00   1.1375255719e-03 1.4495097321e-03   1.1375255719e-03 1.4495097321e-03   1.1375255719e-03 1.4495097321e-03
2.0900000000e+00   1.1346307635e-03 1.4453009721e-03   1.1346307635e-03 1.4453009721e-03   1.1346307635e-03 1.4453009721e-03
2.0920000000e+00   1.1317443584e-03 1.4411065574e-03   1.1317443584e-03 1.4411065574e-03   1.1317443584e-03 1.4411065574e-03
2.0940000000e+00   1.1288663278e-03 1.4369264296e-03   1.1288663278e-03 1.4369264296e-03   1.1288663278e-03 1.4369264296e-03
2.0960000000e+00   1.1259966432e-03 1.4327605306e-03   1.1259966432e-03 1.4327605306e-03   1.1259966432e-03 1.4327605306e-03
2.0980000000e+00   1.1231352762e-03 1.4286088025e-03   1.1231352762e-03 1.4286088025e-03   1.1231352762e-03 1.4286088025e-03
2.1000000000e+00   1.1202821986e-03 1.4244711879e-03   1.1202821986e-03 1.4244711879e-03   1.1202821986e-03 1.4244711879e-03
2.1020000000e+00   1.1174373821e-03 1.4203476294e-03   1.1174373821e-03 1.4203476294e-03   1.1174373821e-03 1.4203476294e-03
2.1040000000e+00   1.1146007987e-03 1.4162380701e-03   1.1146007987e-03 1.4162380701e-03   1.1146007987e-03 1.4162380701e-03
2.1060000000e+00   1.1117724205e-03 1.4121424531e-03   1.1117724205e-03 1.4121424531e-03   1.1117724205e-03 1.4121424531e-03
2.1080000000e+00   1.1089522197e-03 1.4080607222e-03   1.1089522197e-03 1.4080607222e-03   1.1089522197e-03 1.4080607222e-03
2.1100000000e+00   1.1061401684e-03 1.4039928210e-03   1.1061401684e-03 1.4039928210e-03   1.1061401684e-03 1.4039928210e-03
2.1120000000e+00   1.1033362392e-03 1.3999386938e-03   1.1033362392e-03 1.3999386938e-03   1.1033362392e-03 1.3999386938e-03
2.1140000000e+00   1.1005404045e-03 1.3958982848e-03   1.1005404045e-03 1.3958982848e-03   1.1005404045e-03 1.3958982848e-03
2.1160000000e+00   1.0977526369e-03 1.3918715388e-03   1.0977526369e-03 1.3918715388e-03   1.0977526369e-03 1.3918715388e-03
2.1180000000e+00   1.0949729093e-03 1.3878584005e-03   1.0949729093e-03 1.3878584005e-03   1.0949729093e-03 1.3878584005e-03
2.1200000000e+00   1.0922011943e-03 1.3838588153e-03   1.0922011943e-03 1.3838588153e-03   1.0922011943e-03 1.3838588153e-03
2.1220000000e+00   1.0894374650e-03 1.3798727285e-03   1.0894374650e-03 1.3798727285e-03   1.0894374650e-03 1.3798727285e-03
2.1240000000e+00   1.0866816944e-03 1.3759000858e-03   1.0866816944e-03 1.3759000858e-03   1.0866816944e-03 1.3759000858e-03
2.1260000000e+00   1.0839338557e-03 1.3719408333e-03   1.0839338557e-03 1.3719408333e-03   1.0839338557e-03 1.3719408333e-03
2.1280000000e+00   1.0811939222e-03 1.3679949170e-03   1.0811939222e-03 1.3679949170e-03   1.0811939222e-03 1.3679949170e-03
2.1300000000e+00   1.0784618672e-03 1.3640622835e-03   1.0784618672e-03 1.3640622835e-03   1.0784618672e-03 1.3640622835e-03
2.1320000000e+00   1.0757376643e-03 1.3601428795e-03   1.0757376643e-03 1.3601428795e-03   1.0757376643e-03 1.3601428795e-03
2.1340000000e+00   1.0730212869e-03 1.3562366520e-03   1.0730212869e-03 1.3562366520e-03   1.0730212869e-03 1.3562366520e-03
2.1360000000e+00   1.0703127089e-03 1.3523435482e-03   1.0703127089e-03 1.3523435482e-03   1.0703127089e-03 1.3523435482e-03
2.1380000000e+00   1.0676119040e-03 1.3484635156e-03   1.0676119040e-03 1.3484635156e-03   1.0676119040e-03 1.3484635156e-03
2.1400000000e+00   1.0649188462e-03 1.3445965021e-03   1.0649188462e-03 1.3445965021e-03   1.0649188462e-03 1.3445965021e-03
2.1420000000e+00   1.0622335094e-03 1.3407424555e-03   1.0622335094e-03 1.3407424555e-03   1.0622335094e-03 1.3407424555e-03
2.1440000000e+00   1.0595558677e-03 1.3369013241e-03   1.0595558677e-03 1.3369013241e-03   1.0595558677e-03 1.3369013241e-03
2.1460000000e+00   1.0568858955e-03 1.3330730563e-03   1.0568858955e-03 1.3330730563e-03   1.0568858955e-03 1.3330730563e-03
2.1480000000e+00   1.0542235670e-03 1.3292576011e-03   1.0542235670e-03 1.3292576011e-03   1.0542235670e-03 1.3292576011e-03
2.1500000000e+00   1.0515688566e-03 1.3254549072e-03   1.0515688566e-03 1.3254549072e-03   1.0515688566e-03 1.3254549072e-03
2.1520000000e+00   1.0489217389e-03 1.3216649239e-03   1.0489217389e-03 1.3216649239e-03   1.0489217389e-03 1.3216649239e-03
2.1540000000e+00   1.0462821884e-03 1.3178876007e-03   1.0462821884e-03 1.3178876007e-03   1.0462821884e-03 1.3178876007e-03
2.1560000000e+00   1.0436501800e-03 1.3141228872e-03   1.0436501800e-03 1.3141228872e-03   1.0436501800e-03 1.3141228872e-03
2.1580000000e+00   1.0410256885e-03 1.3103707335e-03   1.0410256885e-03 1.3103707335e-03   1.0410256885e-03 1.3103707335e-03
2.1600000000e+00   1.0384086888e-03 1.3066310897e-03   1.0384086888e-03 1.3066310897e-03   1.0384086888e-03 1.3066310897e-03
2.1620000000e+00   1.0357991558e-03 1.3029039061e-03   1.0357991558e-03 1.3029039061e-03   1.0357991558e-03 1.3029039061e-03
2.1640000000e+00   1.0331970649e-03 1.2991891335e-03   1.0331970649e-03 1.2991891335e-03   1.0331970649e-03 1.2991891335e-03
2.1660000000e+00   1.0306023911e-03 1.2954867227e-03   1.0306023911e-03 1.2954867227e-03   1.0306023911e-03 1.2954867227e-03
2.1680000000e+00   1.0280151098e-03 1.2917966248e-03   1.0280151098e-03 1.2917966248e-03   1.0280151098e-03 1.2917966248e-03
2.1700000000e+00   1.0254351964e-03 1.2881187911e-03   1.0254351964e-03 1.2881187911e-03   1.0254351964e-03 1.2881187911e-03
2.1720000000e+00   1.0228626265e-03 1.2844531733e-03   1.0228626265e-03 1.2844531733e-03   1.0228626265e-03 1.2844531733e-03
2.1740000000e+00   1.0202973756e-03 1.2807997232e-03   1.0202973756e-03 1.2807997232e-03   1.0202973756e-03 1.2807997232e-03
2.1760000000e+00   1.0177394195e-03 1.2771583926e-03   1.0177394195e-03 1.2771583926e-03   1.0177394195e-03 1.2771583926e-03
2.1780000000e+00   1.0151887340e-03 1.2735291340e-03   1.0151887340e-03 1.2735291340e-03   1.0151887340e-03 1.2735291340e-03
2.1800000000e+00   1.0126452949e-03 1.2699118997e-03   1.0126452949e-03 1.2699118997e-03   1.0126452949e-03 1.2699118997e-03
2.1820000000e+00   1.0101090784e-03 1.2663066425e-03   1.0101090784e-03 1.2663066425e-03   1.0101090784e-03 1.2663066425e-03
2.1840000000e+00   1.0075800604e-03 1.2627133153e-03   1.0075800604e-03 1.2627133153e-03   1.0075800604e-03 1.2627133153e-03
2.1860000000e+00   1.0050582172e-03 1.2591318711e-03   1.0050582172e-03 1.2591318711e-03   1.0050582172e-03 1.2591318711e-03
2.1880000000e+00   1.0025435250e-03 1.2555622635e-03   1.0025435250e-03 1.2555622635e-03   1.0025435250e-03 1.2555622635e-03
2.1900000000e+00   1.0000359603e-03 1.2520044459e-03   1.0000359603e-03 1.2520044459e-03   1.0000359603e-03 1.2520044459e-03
2.1920000000e+00   9.9753549943e-04 1.2484583721e-03   9.9753549943e-04 1.2484583721e-03   9.9753549943e-04 1.2484583721e-03
2.1940000000e+00   9.9504211901e-04 1.2449239962e-03   9.9504211901e-04 1.2449239962e-03   9.9504211901e-04 1.2449239962e-03
2.1960000000e+00   9.9255579568e-04 1.2414012723e-03   9.9255579568e-04 1.2414012723e-03   9.9255579568e-04 1.2414012723e-03
2.1980000000e+00   9.9007650618e-04 1.2378901549e-03   9.9007650618e-04 1.2378901549e-03   9.9007650618e-04 1.2378901549e-03
2.2000000000e+00   9.8760422735e-04 1.2343905987e-03   9.8760422735e-04 1.2343905987e-03   9.8760422735e-04 1.2343905987e-03
2.2020000000e+00   9.8513893611e-04 1.2309025584e-03   9.8513893611e-04 1.2309025584e-03   9.8513893611e-04 1.2309025584e-03
2.2040000000e+00   9.8268060947e-04 1.2274259893e-03   9.8268060947e-04 1.2274259893e-03   9.8268060947e-04 1.2274259893e-03
2.2060000000e+00   9.8022922453e-04 1.2239608464e-03   9.8022922453e-04 1.2239608464e-03   9.8022922453e-04 1.2239608464e-03
2.2080000000e+00   9.7778475850e-04 1.2205070854e-03   9.7778475850e-04 1.2205070854e-03   9.7778475850e-04 1.2205070854e-03
2.2100000000e+00   9.7534718863e-04 1.2170646619e-03   9.7534718863e-04 1.2170646619e-03   9.7534718863e-04 1.2170646619e-03
2.2120000000e+00   9.7291649232e-04 1.2136335319e-03   9.7291649232e-04 1.2136335319e-03   9.7291649232e-04 1.2136335319e-03
2.2140000000e+00   9.7049264701e-04 1.2102136513e-03   9.7049264701e-04 1.2102136513e-03   9.7049264701e-04 1.2102136513e-03
2.2160000000e+00   9.6807563024e-04 1.2068049765e-03   9.6807563024e-04 1.2068049765e-03   9.6807563024e-04 1.2068049765e-03
2.2180000000e+00   9.6566541966e-04 1.2034074641e-03   9.6566541966e-04 1.2034074641e-03   9.6566541966e-04 1.2034074641e-03
2.2200000000e+00   9.6326199297e-04 1.2000210706e-03   9.6326199297e-04 1.2000210706e-03   9.6326199297e-04 1.2000210706e-03
2.2220000000e+00   9.6086532799e-04 1.1966457531e-03   9.6086532799e-04 1.1966457531e-03   9.6086532799e-04 1.1966457531e-03
2.2240000000e+00   9.5847540261e-04 1.1932814686e-03   9.5847540261e-04 1.1932814686e-03   9.5847540261e-04 1.1932814686e-03
2.2260000000e+00   9.5609219479e-04 1.1899281744e-03   9.5609219479e-04 1.1899281744e-03   9.5609219479e-04 1.1899281744e-03
2.2280000000e+00   9.5371568261e-04 1.1865858281e-03   9.5371568261e-04 1.1865858281e-03   9.5371568261e-04 1.1865858281e-03
2.2300000000e+00   9.5134584421e-04 1.1832543872e-03   9.5134584421e-04 1.1832543872e-03   9.5134584421e-04 1.1832543872e-03
2.2320000000e+00   9.4898265782e-04 1.1799338098e-03   9.4898265782e-04 1.1799338098e-03   9.4898265782e-04 1.1799338098e-03
2.2340000000e+00   9.4662610176e-04 1.1766240538e-03   9.4662610176e-04 1.1766240538e-03   9.4662610176e-04 1.1766240538e-03
2.2360000000e+00   9.4427615442e-04 1.1733250776e-03   9.4427615442e-04 1.1733250776e-03   9.4427615442e-04 1.1733250776e-03
2.2380000000e+00   9.4193279429e-04 1.1700368396e-03   9.4193279429e-04 1.1700368396e-03   9.4193279429e-04 1.1700368396e-03
2.2400000000e+00   9.3959599993e-04 1.1667592984e-03   9.3959599993e-04 1.1667592984e-03   9.3959599993e-04 1.1667592984e-03
2.2420000000e+00   9.3726574999e-04 1.1634924130e-03   9.3726574999e-04 1.1634924130e-03   9.3726574999e-04 1.1634924130e-03
2.2440000000e+00   9.3494202320e-04 1.1602361423e-03   9.3494202320e-04 1.1602361423e-03   9.3494202320e-04 1.1602361423e-03
2.2460000000e+00   9.3262479837e-04 1.1569904455e-03   9.3262479837e-04 1.1569904455e-03   9.3262479837e-04 1.1569904455e-03
2.2480000000e+00   9.3031405439e-04 1.1537552821e-03   9.3031405439e-04 1.1537552821e-03   9.3031405439e-04 1.1537552821e-03
2.2500000000e+00   9.2800977025e-04 1.1505306116e-03   9.2800977025e-04 1.1505306116e-03   9.2800977025e-04 1.1505306116e-03
2.2520000000e+00   9.2571192498e-04 1.1473163939e-03   9.2571192498e-04 1.1473163939e-03   9.2571192498e-04 1.1473163939e-03
2.2540000000e+00   9.2342049773e-04 1.1441125888e-03   9.2342049773e-04 1.1441125888e-03   9.2342049773e-04 1.1441125888e-03
2.2560000000e+00   9.2113546771e-04 1.1409191565e-03   9.2113546771e-04 1.1409191565e-03   9.2113546771e-04 1.1409191565e-03
2.2580000000e+00   9.1885681421e-04 1.1377360574e-03   9.1885681421e-04 1.1377360574e-03   9.1885681421e-04 1.1377360574e-03
2.2600000000e+00   9.1658451662e-04 1.1345632519e-03   9.1658451662e-04 1.1345632519e-03   9.1658451662e-04 1.1345632519e-03
2.2620000000e+00   9.1431855437e-04 1.1314007006e-03   9.1431855437e-04 1.1314007006e-03   9.1431855437e-04 1.1314007006e-03
2.2640000000e+00   9.1205890700e-04 1.1282483646e-03   9.1205890700e-04 1.1282483646e-03   9.1205890700e-04 1.1282483646e-03
2.2660000000e+00   9.0980555413e-04 1.1251062047e-03   9.0980555413e-04 1.1251062047e-03   9.0980555413e-04 1.1251062047e-03
2.2680000000e+00   9.0755847543e-04 1.1219741823e-03   9.0755847543e-04 1.1219741823e-03   9.0755847543e-04 1.1219741823e-03
2.2700000000e+00   9.0531765067e-04 1.1188522586e-03   9.0531765067e-04 1.1188522586e-03   9.0531765067e-04 1.1188522586e-03
2.2720000000e+00   9.0308305969e-04 1.1157403953e-03   9.0308305969e-04 1.1157403953e-03   9.0308305969e-04 1.1157403953e-03
2.2740000000e+00   9.0085468240e-04 1.1126385541e-03   9.0085468240e-04 1.1126385541e-03   9.0085468240e-04 1.1126385541e-03
2.2760000000e+00   8.9863249881e-04 1.1095466968e-03   8.9863249881e-04 1.1095466968e-03   8.9863249881e-04 1.1095466968e-03
2.2780000000e+00   8.9641648899e-04 1.1064647857e-03   8.9641648899e-04 1.1064647857e-03   8.9641648899e-04 1.1064647857e-03
2.2800000000e+00   8.9420663307e-04 1.1033927828e-03   8.9420663307e-04 1.1033927828e-03   8.9420663307e-04 1.1033927828e-03
2.2820000000e+00   8.9200291127e-04 1.1003306507e-03   8.9200291127e-04 1.1003306507e-03   8.9200291127e-04 1.1003306507e-03
2.2840000000e+00   8.8980530391e-04 1.0972783519e-03   8.8980530391e-04 1.0972783519e-03   8.8980530391e-04 1.0972783519e-03
2.2860000000e+00   8.8761379134e-04 1.0942358492e-03   8.8761379134e-04 1.0942358492e-03   8.8761379134e-04 1.0942358492e-03
2.2880000000e+00   8.8542835400e-04 1.0912031055e-03   8.8542835400e-04 1.0912031055e-03   8.8542835400e-04 1.0912031055e-03
2.2900000000e+00   8.8324897243e-04 1.0881800839e-03   8.8324897243e-04 1.0881800839e-03   8.8324897243e-04 1.0881800839e-03
2.2920000000e+00   8.8107562721e-04 1.0851667476e-03   8.8107562721e-04 1.0851667476e-03   8.8107562721e-04 1.0851667476e-03
2.2940000000e+00   8.7890829901e-04 1.0821630601e-03   8.7890829901e-04 1.0821630601e-03   8.7890829901e-04 1.0821630601e-03
2.2960000000e+00   8.7674696856e-04 1.0791689849e-03   8.7674696856e-04 1.0791689849e-03   8.7674696856e-04 1.0791689849e-03
2.2980000000e+00   8.7459161669e-04 1.0761844859e-03   8.7459161669e-04 1.0761844859e-03   8.7459161669e-04 1.0761844859e-03
2.3000000000e+00   8.7244222426e-04 1.0732095268e-03   8.7244222426e-04 1.0732095268e-03   8.7244222426e-04 1.0732095268e-03
2.3020000000e+00   8.7029877224e-04 1.0702440718e-03   8.7029877224e-04 1.0702440718e-03   8.7029877224e-04 1.0702440718e-03
2.3040000000e+00   8.6816124166e-04 1.0672880851e-03   8.6816124166e-04 1.0672880851e-03   8.6816124166e-04 1.0672880851e-03
2.3060000000e+00   8.6602961361e-04 1.0643415311e-03   8.6602961361e-04 1.0643415311e-03   8.6602961361e-04 1.0643415311e-03
2.3080000000e+00   8.6390386927e-04 1.0614043744e-03   8.6390386927e-04 1.0614043744e-03   8.6390386927e-04 1.0614043744e-03
2.3100000000e+00   8.6178398988e-04 1.0584765796e-03   8.6178398988e-04 1.0584765796e-03   8.6178398988e-04 1.0584765796e-03
2.3120000000e+00   8.5966995674e-04 1.0555581116e-03   8.5966995674e-04 1.0555581116e-03   8.5966995674e-04 1.0555581116e-03
2.3140000000e+00   8.5756175123e-04 1.0526489354e-03   8.5756175123e-04 1.0526489354e-03   8.5756175123e-04 1.0526489354e-03
2.3160000000e+00   8.5545935482e-04 1.0497490162e-03   8.5545935482e-04 1.0497490162e-03   8.5545935482e-04 1.0497490162e-03
2.3180000000e+00   8.5336274902e-04 1.0468583194e-03   8.5336274902e-04 1.0468583194e-03   8.5336274902e-04 1.0468583194e-03
2.3200000000e+00   8.5127191542e-04 1.0439768104e-03   8.5127191542e-04 1.0439768104e-03   8.5127191542e-04 1.0439768104e-03
2.3220000000e+00   8.4918683568e-04 1.0411044548e-03   8.4918683568e-04 1.0411044548e-03   8.4918683568e-04 1.0411044548e-03
2.3240000000e+00   8.4710749152e-04 1.0382412184e-03   8.4710749152e-04 1.0382412184e-03   8.4710749152e-04 1.0382412184e-03
2.3260000000e+00   8.4503386475e-04 1.0353870672e-03   8.4503386475e-04 1.0353870672e-03   8.4503386475e-04 1.0353870672e-03
2.3280000000e+00   8.4296593722e-04 1.0325419673e-03   8.4296593722e-04 1.0325419673e-03   8.4296593722e-04 1.0325419673e-03
2.3300000000e+00   8.4090369087e-04 1.0297058849e-03   8.4090369087e-04 1.0297058849e-03   8.4090369087e-04 1.0297058849e-03
2.3320000000e+00   8.3884710769e-04 1.0268787863e-03   8.3884710769e-04 1.0268787863e-03   8.3884710769e-04 1.0268787863e-03
2.3340000000e+00   8.3679616975e-04 1.0240606382e-03   8.3679616975e-04 1.0240606382e-03   8.3679616975e-04 1.0240606382e-03
2.3360000000e+00   8.3475085919e-04 1.0212514072e-03   8.3475085919e-04 1.0212514072e-03   8.3475085919e-04 1.0212514072e-03
2.3380000000e+00   8.3271115820e-04 1.0184510602e-03   8.3271115820e-04 1.0184510602e-03   8.3271115820e-04 1.0184510602e-03
2.3400000000e+00   8.3067704905e-04 1.0156595640e-03   8.3067704905e-04 1.0156595640e-03   8.3067704905e-04 1.0156595640e-03
2.3420000000e+00   8.2864851407e-04 1.0128768859e-03   8.2864851407e-04 1.0128768859e-03   8.2864851407e-04 1.0128768859e-03
2.3440000000e+00   8.2662553565e-04 1.0101029931e-03   8.2662553565e-04 1.0101029931e-03   8.2662553565e-04 1.0101029931e-03
2.3460000000e+00   8.2460809626e-04 1.0073378530e-03   8.2460809626e-04 1.0073378530e-03   8.2460809626e-04 1.0073378530e-03
2.3480000000e+00   8.2259617842e-04 1.0045814331e-03   8.2259617842e-04 1.0045814331e-03   8.2259617842e-04 1.0045814331e-03
2.3500000000e+00   8.2058976474e-04 1.0018337013e-03   8.2058976474e-04 1.0018337013e-03   8.2058976474e-04 1.0018337013e-03
2.3520000000e+00   8.1858883785e-04 9.9909462518e-04   8.1858883785e-04 9.9909462518e-04   8.1858883785e-04 9.9909462518e-04
2.3540000000e+00   8.1659338049e-04 9.9636417287e-04   8.1659338049e-04 9.9636417287e-04   8.1659338049e-04 9.9636417287e-04
2.3560000000e+00   8.1460337543e-04 9.9364231245e-04   8.1460337543e-04 9.9364231245e-04   8.1460337543e-04 9.9364231245e-04
2.3580000000e+00   8.1261880553e-04 9.9092901217e-04   8.1261880553e-04 9.9092901217e-04   8.1261880553e-04 9.9092901217e-04
2.3600000000e+00   8.1063965370e-04 9.8822424043e-04   8.1063965370e-04 9.8822424043e-04   8.1063965370e-04 9.8822424043e-04
2.3620000000e+00   8.0866590290e-04 9.8552796576e-04   8.0866590290e-04 9.8552796576e-04   8.0866590290e-04 9.8552796576e-04
2.3640000000e+00   8.0669753619e-04 9.8284015683e-04   8.0669753619e-04 9.8284015683e-04   8.0669753619e-04 9.8284015683e-04
2.3660000000e+00   8.0473453665e-04 9.8016078245e-04   8.0473453665e-04 9.8016078245e-04   8.0473453665e-04 9.8016078245e-04
2.3680000000e+00   8.0277688746e-04 9.7748981157e-04   8.0277688746e-04 9.7748981157e-04   8.0277688746e-04 9.7748981157e-04
2.3700000000e+00   8.0082457182e-04 9.7482721325e-04   8.0082457182e-04 9.7482721325e-04   8.0082457182e-04 9.7482721325e-04
2.3720000000e+00   7.9887757304e-04 9.7217295671e-04   7.9887757304e-04 9.7217295671e-04   7.9887757304e-04 9.7217295671e-04
2.3740000000e+00   7.9693587446e-04 9.6952701129e-04   7.9693587446e-04 9.6952701129e-04   7.9693587446e-04 9.6952701129e-04
2.3760000000e+00   7.9499945948e-04 9.6688934648e-04   7.9499945948e-04 9.6688934648e-04   7.9499945948e-04 9.6688934648e-04
2.3780000000e+00   7.9306831157e-04 9.6425993188e-04   7.9306831157e-04 9.6425993188e-04   7.9306831157e-04 9.6425993188e-04
2.3800000000e+00   7.9114241427e-04 9.6163873724e-04   7.9114241427e-04 9.6163873724e-04   7.9114241427e-04 9.6163873724e-04
2.3820000000e+00   7.8922175116e-04 9.5902573242e-04   7.8922175116e-04 9.5902573242e-04   7.8922175116e-04 9.5902573242e-04
2.3840000000e+00   7.8730630590e-04 9.5642088744e-04   7.8730630590e-04 9.5642088744e-04   7.8730630590e-04 9.5642088744e-04
2.3860000000e+00   7.8539606219e-04 9.5382417243e-04   7.8539606219e-04 9.5382417243e-04   7.8539606219e-04 9.5382417243e-04
2.3880000000e+00   7.8349100381e-04 9.5123555765e-04   7.8349100381e-04 9.5123555765e-04   7.8349100381e-04 9.5123555765e-04
2.3900000000e+00   7.8159111458e-04 9.4865501348e-04   7.8159111458e-04 9.4865501348e-04   7.8159111458e-04 9.4865501348e-04
2.3920000000e+00   7.7969637839e-04 9.4608251045e-04   7.7969637839e-04 9.4608251045e-04   7.7969637839e-04 9.4608251045e-04
2.3940000000e+00   7.7780677920e-04 9.4351801921e-04   7.7780677920e-04 9.4351801921e-04   7.7780677920e-04 9.4351801921e-04
2.3960000000e+00   7.7592230100e-04 9.4096151052e-04   7.7592230100e-04 9.4096151052e-04   7.7592230100e-04 9.4096151052e-04
2.3980000000e+00   7.7404292785e-04 9.3841295528e-04   7.7404292785e-04 9.3841295528e-04   7.7404292785e-04 9.3841295528e-04
2.4000000000e+00   7.7216864389e-04 9.3587232453e-04   7.7216864389e-04 9.3587232453e-04   7.7216864389e-04 9.3587232453e-04
2.4020000000e+00   7.7029943329e-04 9.3333958939e-04   7.7029943329e-04 9.3333958939e-04   7.7029943329e-04 9.3333958939e-04
2.4040000000e+00   7.6843528029e-04 9.3081472115e-04   7.6843528029e-04 9.3081472115e-04   7.6843528029e-04 9.3081472115e-04
2.4060000000e+00   7.6657616918e-04 9.2829769120e-04   7.6657616918e-04 9.2829769120e-04   7.6657616918e-04 9.2829769120e-04
2.4080000000e+00   7.6472208432e-04 9.2578847105e-04   7.6472208432e-04 9.2578847105e-04   7.6472208432e-04 9.2578847105e-04
2.4100000000e+00   7.6287301011e-04 9.2328703235e-04   7.6287301011e-04 9.2328703235e-04   7.6287301011e-04 9.2328703235e-04
2.4120000000e+00   7.6102893102e-04 9.2079334686e-04   7.6102893102e-04 9.2079334686e-04   7.6102893102e-04 9.2079334686e-04
2.4140000000e+00   7.5918983157e-04 9.1830738646e-04   7.5918983157e-04 9.1830738646e-04   7.5918983157e-04 9.1830738646e-04
2.4160000000e+00   7.5735569634e-04 9.1582912314e-04   7.5735569634e-04 9.1582912314e-04   7.5735569634e-04 9.1582912314e-04
2.4180000000e+00   7.5552650997e-04 9.1335852904e-04   7.5552650997e-04 9.1335852904e-04   7.5552650997e-04 9.1335852904e-04
2.4200000000e+00   7.5370225713e-04 9.1089557638e-04   7.5370225713e-04 9.1089557638e-04   7.5370225713e-04 9.1089557638e-04
2.4220000000e+00   7.5188292259e-04 9.0844023754e-04   7.5188292259e-04 9.0844023754e-04   7.5188292259e-04 9.0844023754e-04
2.4240000000e+00   7.5006849113e-04 9.0599248499e-04   7.5006849113e-04 9.0599248499e-04   7.5006849113e-04 9.0599248499e-04
2.4260000000e+00   7.4825894761e-04 9.0355229131e-04   7.4825894761e-04 9.0355229131e-04   7.4825894761e-04 9.0355229131e-04
2.4280000000e+00   7.4645427694e-04 9.0111962922e-04   7.4645427694e-04 9.0111962922e-04   7.4645427694e-04 9.0111962922e-04
2.4300000000e+00   7.4465446409e-04 8.9869447155e-04   7.4465446409e-04 8.9869447155e-04   7.4465446409e-04 8.9869447155e-04
2.4320000000e+00   7.4285949407e-04 8.9627679124e-04   7.4285949407e-04 8.9627679124e-04   7.4285949407e-04 8.9627679124e-04
2.4340000000e+00   7.4106935195e-04 8.9386656135e-04   7.4106935195e-04 8.9386656135e-04   7.4106935195e-04 8.9386656135e-04
2.4360000000e+00   7.3928402287e-04 8.9146375504e-04   7.3928402287e-04 8.9146375504e-04   7.3928402287e-04 8.9146375504e-04
2.4380000000e+00   7.3750349200e-04 8.8906834561e-04   7.3750349200e-04 8.8906834561e-04   7.3750349200e-04 8.8906834561e-04
2.4400000000e+00   7.3572774458e-04 8.8668030644e-04   7.3572774458e-04 8.8668030644e-04   7.3572774458e-04 8.8668030644e-04
2.4420000000e+00   7.3395676588e-04 8.8429961105e-04   7.3395676588e-04 8.8429961105e-04   7.3395676588e-04 8.8429961105e-04
2.4440000000e+00   7.3219054125e-04 8.8192623307e-04   7.3219054125e-04 8.8192623307e-04   7.3219054125e-04 8.8192623307e-04
2.4460000000e+00   7.3042905609e-04 8.7956014623e-04   7.3042905609e-04 8.7956014623e-04   7.3042905609e-04 8.7956014623e-04
2.4480000000e+00   7.2867229583e-04 8.7720132437e-04   7.2867229583e-04 8.7720132437e-04   7.2867229583e-04 8.7720132437e-04
2.4500000000e+00   7.2692024597e-04 8.7484974144e-04   7.2692024597e-04 8.7484974144e-04   7.2692024597e-04 8.7484974144e-04
2.4520000000e+00   7.2517289205e-04 8.7250537153e-04   7.2517289205e-04 8.7250537153e-04   7.2517289205e-04 8.7250537153e-04
2.4540000000e+00   7.2343021969e-04 8.7016818879e-04   7.2343021969e-04 8.7016818879e-04   7.2343021969e-04 8.7016818879e-04
2.4560000000e+00   7.2169221452e-04 8.6783816751e-04   7.2169221452e-04 8.6783816751e-04   7.2169221452e-04 8.6783816751e-04
2.4580000000e+00   7.1995886226e-04 8.6551528209e-04   7.1995886226e-04 8.6551528209e-04   7.1995886226e-04 8.6551528209e-04
2.4600000000e+00   7.1823014865e-04 8.6319950703e-04   7.1823014865e-04 8.6319950703e-04   7.1823014865e-04 8.6319950703e-04
2.4620000000e+00   7.1650605951e-04 8.6089081692e-04   7.1650605951e-04 8.6089081692e-04   7.1650605951e-04 8.6089081692e-04
2.4640000000e+00   7.1478658068e-04 8.5858918650e-04   7.1478658068e-04 8.5858918650e-04   7.1478658068e-04 8.5858918650e-04
2.4660000000e+00   7.1307169807e-04 8.5629459056e-04   7.1307169807e-04 8.5629459056e-04   7.1307169807e-04 8.5629459056e-04
2.4680000000e+00   7.1136139764e-04 8.5400700405e-04   7.1136139764e-04 8.5400700405e-04   7.1136139764e-04 8.5400700405e-04
2.4700000000e+00   7.0965566540e-04 8.5172640199e-04   7.0965566540e-04 8.5172640199e-04   7.0965566540e-04 8.5172640199e-04
2.4720000000e+00   7.0795448740e-04 8.4945275952e-04   7.0795448740e-04 8.4945275952e-04   7.0795448740e-04 8.4945275952e-04
2.4740000000e+00   7.0625784974e-04 8.4718605186e-04   7.0625784974e-04 8.4718605186e-04   7.0625784974e-04 8.4718605186e-04
2.4760000000e+00   7.0456573858e-04 8.4492625438e-04   7.0456573858e-04 8.4492625438e-04   7.0456573858e-04 8.4492625438e-04
2.4780000000e+00   7.0287814013e-04 8.4267334251e-04   7.0287814013e-04 8.4267334251e-04   7.0287814013e-04 8.4267334251e-04
2.4800000000e+00   7.0119504064e-04 8.4042729181e-04   7.0119504064e-04 8.4042729181e-04   7.0119504064e-04 8.4042729181e-04
2.4820000000e+00   6.9951642641e-04 8.3818807791e-04   6.9951642641e-04 8.3818807791e-04   6.9951642641e-04 8.3818807791e-04
2.4840000000e+00   6.9784228379e-04 8.3595567658e-04   6.9784228379e-04 8.3595567658e-04   6.9784228379e-04 8.3595567658e-04
2.4860000000e+00   6.9617259917e-04 8.3373006366e-04   6.9617259917e-04 8.3373006366e-04   6.9617259917e-04 8.3373006366e-04
2.4880000000e+00   6.9450735902e-04 8.3151121512e-04   6.9450735902e-04 8.3151121512e-04   6.9450735902e-04 8.3151121512e-04
2.4900000000e+00   6.9284654982e-04 8.2929910700e-04   6.9284654982e-04 8.2929910700e-04   6.9284654982e-04 8.2929910700e-04
2.4920000000e+00   6.9119015812e-04 8.2709371545e-04   6.9119015812e-04 8.2709371545e-04   6.9119015812e-04 8.2709371545e-04
2.4940000000e+00   6.8953817050e-04 8.2489501674e-04   6.8953817050e-04 8.2489501674e-04   6.8953817050e-04 8.2489501674e-04
2.4960000000e+00   6.8789057360e-04 8.2270298720e-04   6.8789057360e-04 8.2270298720e-04   6.8789057360e-04 8.2270298720e-04
2.4980000000e+00   6.8624735412e-04 8.2051760330e-04   6.8624735412e-04 8.2051760330e-04   6.8624735412e-04 8.2051760330e-04
2.5000000000e+00   6.8460849877e-04 8.1833884157e-04   6.8460849877e-04 8.1833884157e-04   6.8460849877e-04 8.1833884157e-04
2.5020000000e+00   6.8297399435e-04 8.1616667866e-04   6.8297399435e-04 8.1616667866e-04   6.8297399435e-04 8.1616667866e-04
2.5040000000e+00   6.8134382768e-04 8.1400109130e-04   6.8134382768e-04 8.1400109130e-04   6.8134382768e-04 8.1400109130e-04
2.5060000000e+00   6.7971798562e-04 8.1184205635e-04   6.7971798562e-04 8.1184205635e-04   6.7971798562e-04 8.1184205635e-04
2.5080000000e+00   6.7809645510e-04 8.0968955072e-04   6.7809645510e-04 8.0968955072e-04   6.7809645510e-04 8.0968955072e-04
2.5100000000e+00   6.7647922308e-04 8.0754355146e-04   6.7647922308e-04 8.0754355146e-04   6.7647922308e-04 8.0754355146e-04
2.5120000000e+00   6.7486627657e-04 8.0540403567e-04   6.7486627657e-04 8.0540403567e-04   6.7486627657e-04 8.0540403567e-04
2.5140000000e+00   6.7325760263e-04 8.0327098058e-04   6.7325760263e-04 8.0327098058e-04   6.7325760263e-04 8.0327098058e-04
2.5160000000e+00   6.7165318836e-04 8.0114436350e-04   6.7165318836e-04 8.0114436350e-04   6.7165318836e-04 8.0114436350e-04
2.5180000000e+00   6.7005302090e-04 7.9902416183e-04   6.7005302090e-04 7.9902416183e-04   6.7005302090e-04 7.9902416183e-04
2.5200000000e+00   6.6845708745e-04 7.9691035307e-04   6.6845708745e-04 7.9691035307e-04   6.6845708745e-04 7.9691035307e-04
2.5220000000e+00   6.6686537524e-04 7.9480291481e-04   6.6686537524e-04 7.9480291481e-04   6.6686537524e-04 7.9480291481e-04
2.5240000000e+00   6.6527787155e-04 7.9270182474e-04   6.6527787155e-04 7.9270182474e-04   6.6527787155e-04 7.9270182474e-04
2.5260000000e+00   6.6369456372e-04 7.9060706062e-04   6.6369456372e-04 7.9060706062e-04   6.6369456372e-04 7.9060706062e-04
2.5280000000e+00   6.6211543911e-04 7.8851860032e-04   6.6211543911e-04 7.8851860032e-04   6.6211543911e-04 7.8851860032e-04
2.5300000000e+00   6.6054048513e-04 7.8643642181e-04   6.6054048513e-04 7.8643642181e-04   6.6054048513e-04 7.8643642181e-04
2.5320000000e+00   6.5896968925e-04 7.8436050312e-04   6.5896968925e-04 7.8436050312e-04   6.5896968925e-04 7.8436050312e-04
2.5340000000e+00   6.5740303896e-04 7.8229082239e-04   6.5740303896e-04 7.8229082239e-04   6.5740303896e-04 7.8229082239e-04
2.5360000000e+00   6.5584052182e-04 7.8022735785e-04   6.5584052182e-04 7.8022735785e-04   6.5584052182e-04 7.8022735785e-04
2.5380000000e+00   6.5428212540e-04 7.7817008781e-04   6.5428212540e-04 7.7817008781e-04   6.5428212540e-04 7.7817008781e-04
2.5400000000e+00   6.5272783735e-04 7.7611899068e-04   6.5272783735e-04 7.7611899068e-04   6.5272783735e-04 7.7611899068e-04
2.5420000000e+00   6.5117764534e-04 7.7407404495e-04   6.5117764534e-04 7.7407404495e-04   6.5117764534e-04 7.7407404495e-04
2.5440000000e+00   6.4963153708e-04 7.7203522919e-04   6.4963153708e-04 7.7203522919e-04   6.4963153708e-04 7.7203522919e-04
2.5460000000e+00   6.4808950035e-04 7.7000252209e-04   6.4808950035e-04 7.7000252209e-04   6.4808950035e-04 7.7000252209e-04
2.5480000000e+00   6.4655152294e-04 7.6797590238e-04   6.4655152294e-04 7.6797590238e-04   6.4655152294e-04 7.6797590238e-04
2.5500000000e+00   6.4501759269e-04 7.6595534892e-04   6.4501759269e-04 7.6595534892e-04   6.4501759269e-04 7.6595534892e-04
2.5520000000e+00   6.4348769751e-04 7.6394084062e-04   6.4348769751e-04 7.6394084062e-04   6.4348769751e-04 7.6394084062e-04
2.5540000000e+00   6.4196182532e-04 7.6193235650e-04   6.4196182532e-04 7.6193235650e-04   6.4196182532e-04 7.6193235650e-04
2.5560000000e+00   6.4043996408e-04 7.5992987567e-04   6.4043996408e-04 7.5992987567e-04   6.4043996408e-04 7.5992987567e-04
2.5580000000e+00   6.3892210182e-04 7.5793337730e-04   6.3892210182e-04 7.5793337730e-04   6.3892210182e-04 7.5793337730e-04
2.5600000000e+00   6.3740822660e-04 7.5594284065e-04   6.3740822660e-04 7.5594284065e-04   6.3740822660e-04 7.5594284065e-04
2.5620000000e+00   6.3589832650e-04 7.5395824509e-04   6.3589832650e-04 7.5395824509e-04   6.3589832650e-04 7.5395824509e-04
2.5640000000e+00   6.3439238967e-04 7.5197957005e-04   6.3439238967e-04 7.5197957005e-04   6.3439238967e-04 7.5197957005e-04
2.5660000000e+00   6.3289040429e-04 7.5000679504e-04   6.3289040429e-04 7.5000679504e-04   6.3289040429e-04 7.5000679504e-04
2.5680000000e+00   6.3139235857e-04 7.4803989967e-04   6.3139235857e-04 7.4803989967e-04   6.3139235857e-04 7.4803989967e-04
2.5700000000e+00   6.2989824078e-04 7.4607886363e-04   6.2989824078e-04 7.4607886363e-04   6.2989824078e-04 7.4607886363e-04
2.5720000000e+00   6.2840803922e-04 7.4412366667e-04   6.2840803922e-04 7.4412366667e-04   6.2840803922e-04 7.4412366667e-04
2.5740000000e+00   6.2692174224e-04 7.4217428865e-04   6.2692174224e-04 7.4217428865e-04   6.2692174224e-04 7.4217428865e-04
2.5760000000e+00   6.2543933820e-04 7.4023070949e-04   6.2543933820e-04 7.4023070949e-04   6.2543933820e-04 7.4023070949e-04
2.5780000000e+00   6.2396081555e-04 7.3829290922e-04   6.2396081555e-04 7.3829290922e-04   6.2396081555e-04 7.3829290922e-04
2.5800000000e+00   6.2248616273e-04 7.3636086791e-04   6.2248616273e-04 7.3636086791e-04   6.2248616273e-04 7.3636086791e-04
2.5820000000e+00   6.2101536825e-04 7.3443456575e-04   6.2101536825e-04 7.3443456575e-04   6.2101536825e-04 7.3443456575e-04
2.5840000000e+00   6.1954842065e-04 7.3251398297e-04   6.1954842065e-04 7.3251398297e-04   6.1954842065e-04 7.3251398297e-04
2.5860000000e+00   6.1808530852e-04 7.3059909992e-04   6.1808530852e-04 7.3059909992e-04   6.1808530852e-04 7.3059909992e-04
2.5880000000e+00   6.1662602046e-04 7.2868989700e-04   6.1662602046e-04 7.2868989700e-04   6.1662602046e-04 7.2868989700e-04
2.5900000000e+00   6.1517054515e-04 7.2678635471e-04   6.1517054515e-04 7.2678635471e-04   6.1517054515e-04 7.2678635471e-04
2.5920000000e+00   6.1371887129e-04 7.2488845360e-04   6.1371887129e-04 7.2488845360e-04   6.1371887129e-04 7.2488845360e-04
2.5940000000e+00   6.1227098759e-04 7.2299617433e-04   6.1227098759e-04 7.2299617433e-04   6.1227098759e-04 7.2299617433e-04
2.5960000000e+00   6.1082688285e-04 7.2110949761e-04   6.1082688285e-04 7.2110949761e-04   6.1082688285e-04 7.2110949761e-04
2.5980000000e+00   6.0938654588e-04 7.1922840425e-04   6.0938654588e-04 7.1922840425e-04   6.0938654588e-04 7.1922840425e-04
2.6000000000e+00   6.0794996553e-04 7.1735287513e-04   6.0794996553e-04 7.1735287513e-04   6.0794996553e-04 7.1735287513e-04
2.6020000000e+00   6.0651713068e-04 7.1548289119e-04   6.0651713068e-04 7.1548289119e-04   6.0651713068e-04 7.1548289119e-04
2.6040000000e+00   6.0508803028e-04 7.1361843347e-04   6.0508803028e-04 7.1361843347e-04   6.0508803028e-04 7.1361843347e-04
2.6060000000e+00   6.0366265328e-04 7.1175948307e-04   6.0366265328e-04 7.1175948307e-04   6.0366265328e-04 7.1175948307e-04
2.6080000000e+00   6.0224098869e-04 7.0990602118e-04   6.0224098869e-04 7.0990602118e-04   6.0224098869e-04 7.0990602118e-04
2.6100000000e+00   6.0082302555e-04 7.0805802905e-04   6.0082302555e-04 7.0805802905e-04   6.0082302555e-04 7.0805802905e-04
2.6120000000e+00   5.9940875294e-04 7.0621548801e-04   5.9940875294e-04 7.0621548801e-04   5.9940875294e-04 7.0621548801e-04
2.6140000000e+00   5.9799815997e-04 7.0437837947e-04   5.9799815997e-04 7.0437837947e-04   5.9799815997e-04 7.0437837947e-04
2.6160000000e+00   5.9659123581e-04 7.0254668490e-04   5.9659123581e-04 7.0254668490e-04   5.9659123581e-04 7.0254668490e-04
2.6180000000e+00   5.9518796964e-04 7.0072038587e-04   5.9518796964e-04 7.0072038587e-04   5.9518796964e-04 7.0072038587e-04
2.6200000000e+00   5.9378835068e-04 6.9889946399e-04   5.9378835068e-04 6.9889946399e-04   5.9378835068e-04 6.9889946399e-04
2.6220000000e+00   5.9239236821e-04 6.9708390097e-04   5.9239236821e-04 6.9708390097e-04   5.9239236821e-04 6.9708390097e-04
2.6240000000e+00   5.9100001152e-04 6.9527367858e-04   5.9100001152e-04 6.9527367858e-04   5.9100001152e-04 6.9527367858e-04
2.6260000000e+00   5.8961126994e-04 6.9346877867e-04   5.8961126994e-04 6.9346877867e-04   5.8961126994e-04 6.9346877867e-04
2.6280000000e+00   5.8822613287e-04 6.9166918314e-04   5.8822613287e-04 6.9166918314e-04   5.8822613287e-04 6.9166918314e-04
2.6300000000e+00   5.8684458969e-04 6.8987487400e-04   5.8684458969e-04 6.8987487400e-04   5.8684458969e-04 6.8987487400e-04
2.6320000000e+00   5.8546662986e-04 6.8808583330e-04   5.8546662986e-04 6.8808583330e-04   5.8546662986e-04 6.8808583330e-04
2.6340000000e+00   5.8409224285e-04 6.8630204317e-04   5.8409224285e-04 6.8630204317e-04   5.8409224285e-04 6.8630204317e-04
2.6360000000e+00   5.8272141820e-04 6.8452348581e-04   5.8272141820e-04 6.8452348581e-04   5.8272141820e-04 6.8452348581e-04
2.6380000000e+00   5.8135414543e-04 6.8275014350e-04   5.8135414543e-04 6.8275014350e-04   5.8135414543e-04 6.8275014350e-04
2.6400000000e+00   5.7999041416e-04 6.8098199858e-04   5.7999041416e-04 6.8098199858e-04   5.7999041416e-04 6.8098199858e-04
2.6420000000e+00   5.7863021399e-04 6.7921903346e-04   5.7863021399e-04 6.7921903346e-04   5.7863021399e-04 6.7921903346e-04
2.6440000000e+00   5.7727353458e-04 6.7746123062e-04   5.7727353458e-04 6.7746123062e-04   5.7727353458e-04 6.7746123062e-04
2.6460000000e+00   5.7592036563e-04 6.7570857262e-04   5.7592036563e-04 6.7570857262e-04   5.7592036563e-04 6.7570857262e-04
2.6480000000e+00   5.7457069687e-04 6.7396104207e-04   5.7457069687e-04 6.7396104207e-04   5.7457069687e-04 6.7396104207e-04
2.6500000000e+00   5.7322451806e-04 6.7221862166e-04   5.7322451806e-04 6.7221862166e-04   5.7322451806e-04 6.7221862166e-04
2.6520000000e+00   5.7188181899e-04 6.7048129415e-04   5.7188181899e-04 6.7048129415e-04   5.7188181899e-04 6.7048129415e-04
2.6540000000e+00   5.7054258950e-04 6.6874904236e-04   5.7054258950e-04 6.6874904236e-04   5.7054258950e-04 6.6874904236e-04
2.6560000000e+00   5.6920681945e-04 6.6702184918e-04   5.6920681945e-04 6.6702184918e-04   5.6920681945e-04 6.6702184918e-04
2.6580000000e+00   5.6787449874e-04 6.6529969758e-04   5.6787449874e-04 6.6529969758e-04   5.6787449874e-04 6.6529969758e-04
2.6600000000e+00   5.6654561731e-04 6.6358257057e-04   5.6654561731e-04 6.6358257057e-04   5.6654561731e-04 6.6358257057e-04
2.6620000000e+00   5.6522016512e-04 6.6187045126e-04   5.6522016512e-04 6.6187045126e-04   5.6522016512e-04 6.6187045126e-04
2.6640000000e+00   5.6389813218e-04 6.6016332279e-04   5.6389813218e-04 6.6016332279e-04   5.6389813218e-04 6.6016332279e-04
2.6660000000e+00   5.6257950851e-04 6.5846116840e-04   5.6257950851e-04 6.5846116840e-04   5.6257950851e-04 6.5846116840e-04
2.6680000000e+00   5.6126428420e-04 6.5676397137e-04   5.6126428420e-04 6.5676397137e-04   5.6126428420e-04 6.5676397137e-04
2.6700000000e+00   5.5995244933e-04 6.5507171507e-04   5.5995244933e-04 6.5507171507e-04   5.5995244933e-04 6.5507171507e-04
2.6720000000e+00   5.5864399406e-04 6.5338438291e-04   5.5864399406e-04 6.5338438291e-04   5.5864399406e-04 6.5338438291e-04
2.6740000000e+00   5.5733890853e-04 6.5170195837e-04   5.5733890853e-04 6.5170195837e-04   5.5733890853e-04 6.5170195837e-04
2.6760000000e+00   5.5603718296e-04 6.5002442501e-04   5.5603718296e-04 6.5002442501e-04   5.5603718296e-04 6.5002442501e-04
2.6780000000e+00   5.5473880758e-04 6.4835176645e-04   5.5473880758e-04 6.4835176645e-04   5.5473880758e-04 6.4835176645e-04
2.6800000000e+00   5.5344377266e-04 6.4668396636e-04   5.5344377266e-04 6.4668396636e-04   5.5344377266e-04 6.4668396636e-04
2.6820000000e+00   5.5215206849e-04 6.4502100848e-04   5.5215206849e-04 6.4502100848e-04   5.5215206849e-04 6.4502100848e-04
2.6840000000e+00   5.5086368540e-04 6.4336287662e-04   5.5086368540e-04 6.4336287662e-04   5.5086368540e-04 6.4336287662e-04
2.6860000000e+00   5.4957861377e-04 6.4170955465e-04   5.4957861377e-04 6.4170955465e-04   5.4957861377e-04 6.4170955465e-04
2.6880000000e+00   5.4829684399e-04 6.4006102650e-04   5.4829684399e-04 6.4006102650e-04   5.4829684399e-04 6.4006102650e-04
2.6900000000e+00   5.4701836648e-04 6.3841727616e-04   5.4701836648e-04 6.3841727616e-04   5.4701836648e-04 6.3841727616e-04
2.6920000000e+00   5.4574317171e-04 6.3677828770e-04   5.4574317171e-04 6.3677828770e-04   5.4574317171e-04 6.3677828770e-04
2.6940000000e+00   5.4447125017e-04 6.3514404522e-04   5.4447125017e-04 6.3514404522e-04   5.4447125017e-04 6.3514404522e-04
2.6960000000e+00   5.4320259238e-04 6.3351453291e-04   5.4320259238e-04 6.3351453291e-04   5.4320259238e-04 6.3351453291e-04
2.6980000000e+00   5.4193718889e-04 6.3188973500e-04   5.4193718889e-04 6.3188973500e-04   5.4193718889e-04 6.3188973500e-04
2.7000000000e+00   5.4067503030e-04 6.3026963581e-04   5.4067503030e-04 6.3026963581e-04   5.4067503030e-04 6.3026963581e-04
2.7020000000e+00   5.3941610723e-04 6.2865421970e-04   5.3941610723e-04 6.2865421970e-04   5.3941610723e-04 6.2865421970e-04
2.7040000000e+00   5.3816041031e-04 6.2704347108e-04   5.3816041031e-04 6.2704347108e-04   5.3816041031e-04 6.2704347108e-04
2.7060000000e+00   5.3690793024e-04 6.2543737445e-04   5.3690793024e-04 6.2543737445e-04   5.3690793024e-04 6.2543737445e-04
2.7080000000e+00   5.3565865772e-04 6.2383591434e-04   5.3565865772e-04 6.2383591434e-04   5.3565865772e-04 6.2383591434e-04
2.7100000000e+00   5.3441258350e-04 6.2223907536e-04   5.3441258350e-04 6.2223907536e-04   5.3441258350e-04 6.2223907536e-04
2.7120000000e+00   5.3316969835e-04 6.2064684217e-04   5.3316969835e-04 6.2064684217e-04   5.3316969835e-04 6.2064684217e-04
2.7140000000e+00   5.3192999308e-04 6.1905919950e-04   5.3192999308e-04 6.1905919950e-04   5.3192999308e-04 6.1905919950e-04
2.7160000000e+00   5.3069345850e-04 6.1747613213e-04   5.3069345850e-04 6.1747613213e-04   5.3069345850e-04 6.1747613213e-04
2.7180000000e+00   5.2946008551e-04 6.1589762490e-04   5.2946008551e-04 6.1589762490e-04   5.2946008551e-04 6.1589762490e-04
2.7200000000e+00   5.2822986498e-04 6.1432366270e-04   5.2822986498e-04 6.1432366270e-04   5.2822986498e-04 6.1432366270e-04
2.7220000000e+00   5.2700278784e-04 6.1275423049e-04   5.2700278784e-04 6.1275423049e-04   5.2700278784e-04 6.1275423049e-04
2.7240000000e+00   5.2577884504e-04 6.1118931329e-04   5.2577884504e-04 6.1118931329e-04   5.2577884504e-04 6.1118931329e-04
2.7260000000e+00   5.2455802758e-04 6.0962889616e-04   5.2455802758e-04 6.0962889616e-04   5.2455802758e-04 6.0962889616e-04
2.7280000000e+00   5.2334032647e-04 6.0807296425e-04   5.2334032647e-04 6.0807296425e-04   5.2334032647e-04 6.0807296425e-04
2.7300000000e+00   5.2212573275e-04 6.0652150273e-04   5.2212573275e-04 6.0652150273e-04   5.2212573275e-04 6.0652150273e-04
2.7320000000e+00   5.2091423749e-04 6.0497449685e-04   5.2091423749e-04 6.0497449685e-04   5.2091423749e-04 6.0497449685e-04
2.7340000000e+00   5.1970583180e-04 6.0343193190e-04   5.1970583180e-04 6.0343193190e-04   5.1970583180e-04 6.0343193190e-04
2.7360000000e+00   5.1850050681e-04 6.0189379325e-04   5.1850050681e-04 6.0189379325e-04   5.1850050681e-04 6.0189379325e-04
2.7380000000e+00   5.1729825368e-04 6.0036006631e-04   5.1729825368e-04 6.0036006631e-04   5.1729825368e-04 6.0036006631e-04
2.7400000000e+00   5.1609906361e-04 5.9883073655e-04   5.1609906361e-04 5.9883073655e-04   5.1609906361e-04 5.9883073655e-04
2.7420000000e+00   5.1490292782e-04 5.9730578948e-04   5.1490292782e-04 5.9730578948e-04   5.1490292782e-04 5.9730578948e-04
2.7440000000e+00   5.1370983754e-04 5.9578521069e-04   5.1370983754e-04 5.9578521069e-04   5.1370983754e-04 5.9578521069e-04
2.7460000000e+00   5.1251978407e-04 5.9426898582e-04   5.1251978407e-04 5.9426898582e-04   5.1251978407e-04 5.9426898582e-04
2.7480000000e+00   5.1133275871e-04 5.9275710055e-04   5.1133275871e-04 5.9275710055e-04   5.1133275871e-04 5.9275710055e-04
2.7500000000e+00   5.1014875278e-04 5.9124954062e-04   5.1014875278e-04 5.9124954062e-04   5.1014875278e-04 5.9124954062e-04
2.7520000000e+00   5.0896775767e-04 5.8974629184e-04   5.0896775767e-04 5.8974629184e-04   5.0896775767e-04 5.8974629184e-04
2.7540000000e+00   5.0778976475e-04 5.8824734006e-04   5.0778976475e-04 5.8824734006e-04   5.0778976475e-04 5.8824734006e-04
2.7560000000e+00   5.0661476545e-04 5.8675267118e-04   5.0661476545e-04 5.8675267118e-04   5.0661476545e-04 5.8675267118e-04
2.7580000000e+00   5.0544275122e-04 5.8526227116e-04   5.0544275122e-04 5.8526227116e-04   5.0544275122e-04 5.8526227116e-04
2.7600000000e+00   5.0427371353e-04 5.8377612603e-04   5.0427371353e-04 5.8377612603e-04   5.0427371353e-04 5.8377612603e-04
2.7620000000e+00   5.0310764389e-04 5.8229422183e-04   5.0310764389e-04 5.8229422183e-04   5.0310764389e-04 5.8229422183e-04
2.7640000000e+00   5.0194453383e-04 5.8081654470e-04   5.0194453383e-04 5.8081654470e-04   5.0194453383e-04 5.8081654470e-04
2.7660000000e+00   5.0078437490e-04 5.7934308081e-04   5.0078437490e-04 5.7934308081e-04   5.0078437490e-04 5.7934308081e-04
2.7680000000e+00   4.9962715870e-04 5.7787381638e-04   4.9962715870e-04 5.7787381638e-04   4.9962715870e-04 5.7787381638e-04
2.7700000000e+00   4.9847287685e-04 5.7640873768e-04   4.9847287685e-04 5.7640873768e-04   4.9847287685e-04 5.7640873768e-04
2.7720000000e+00   4.9732152097e-04 5.7494783106e-04   4.9732152097e-04 5.7494783106e-04   4.9732152097e-04 5.7494783106e-04
2.7740000000e+00   4.9617308275e-04 5.7349108288e-04   4.9617308275e-04 5.7349108288e-04   4.9617308275e-04 5.7349108288e-04
2.7760000000e+00   4.9502755388e-04 5.7203847958e-04   4.9502755388e-04 5.7203847958e-04   4.9502755388e-04 5.7203847958e-04
2.7780000000e+00   4.9388492608e-04 5.7059000764e-04   4.9388492608e-04 5.7059000764e-04   4.9388492608e-04 5.7059000764e-04
2.7800000000e+00   4.9274519110e-04 5.6914565360e-04   4.9274519110e-04 5.6914565360e-04   4.9274519110e-04 5.6914565360e-04
2.7820000000e+00   4.9160834073e-04 5.6770540405e-04   4.9160834073e-04 5.6770540405e-04   4.9160834073e-04 5.6770540405e-04
2.7840000000e+00   4.9047436676e-04 5.6626924562e-04   4.9047436676e-04 5.6626924562e-04   4.9047436676e-04 5.6626924562e-04
2.7860000000e+00   4.8934326103e-04 5.6483716500e-04   4.8934326103e-04 5.6483716500e-04   4.8934326103e-04 5.6483716500e-04
2.7880000000e+00   4.8821501539e-04 5.6340914893e-04   4.8821501539e-04 5.6340914893e-04   4.8821501539e-04 5.6340914893e-04
2.7900000000e+00   4.8708962173e-04 5.6198518418e-04   4.8708962173e-04 5.6198518418e-04   4.8708962173e-04 5.6198518418e-04
2.7920000000e+00   4.8596707196e-04 5.6056525761e-04   4.8596707196e-04 5.6056525761e-04   4.8596707196e-04 5.6056525761e-04
2.7940000000e+00   4.8484735802e-04 5.5914935609e-04   4.8484735802e-04 5.5914935609e-04   4.8484735802e-04 5.5914935609e-04
2.7960000000e+00   4.8373047186e-04 5.5773746657e-04   4.8373047186e-04 5.5773746657e-04   4.8373047186e-04 5.5773746657e-04
2.7980000000e+00   4.8261640548e-04 5.5632957602e-04   4.8261640548e-04 5.5632957602e-04   4.8261640548e-04 5.5632957602e-04
2.8000000000e+00   4.8150515090e-04 5.5492567149e-04   4.8150515090e-04 5.5492567149e-04   4.8150515090e-04 5.5492567149e-04
2.8020000000e+00   4.8039670015e-04 5.5352574004e-04   4.8039670015e-04 5.5352574004e-04   4.8039670015e-04 5.5352574004e-04
2.8040000000e+00   4.7929104530e-04 5.5212976883e-04   4.7929104530e-04 5.5212976883e-04   4.7929104530e-04 5.5212976883e-04
2.8060000000e+00   4.7818817844e-04 5.5073774501e-04   4.7818817844e-04 5.5073774501e-04   4.7818817844e-04 5.5073774501e-04
2.8080000000e+00   4.7708809170e-04 5.4934965583e-04   4.7708809170e-04 5.4934965583e-04   4.7708809170e-04 5.4934965583e-04
2.8100000000e+00   4.7599077720e-04 5.4796548856e-04   4.7599077720e-04 5.4796548856e-04   4.7599077720e-04 5.4796548856e-04
2.8120000000e+00   4.7489622713e-04 5.4658523052e-04   4.7489622713e-04 5.4658523052e-04   4.7489622713e-04 5.4658523052e-04
2.8140000000e+00   4.7380443368e-04 5.4520886907e-04   4.7380443368e-04 5.4520886907e-04   4.7380443368e-04 5.4520886907e-04
2.8160000000e+00   4.7271538907e-04 5.4383639165e-04   4.7271538907e-04 5.4383639165e-04   4.7271538907e-04 5.4383639165e-04
2.8180000000e+00   4.7162908554e-04 5.4246778571e-04   4.7162908554e-04 5.4246778571e-04   4.7162908554e-04 5.4246778571e-04
2.8200000000e+00   4.7054551535e-04 5.4110303877e-04   4.7054551535e-04 5.4110303877e-04   4.7054551535e-04 5.4110303877e-04
2.8220000000e+00   4.6946467082e-04 5.3974213838e-04   4.6946467082e-04 5.3974213838e-04   4.6946467082e-04 5.3974213838e-04
2.8240000000e+00   4.6838654424e-04 5.3838507215e-04   4.6838654424e-04 5.3838507215e-04   4.6838654424e-04 5.3838507215e-04
2.8260000000e+00   4.6731112798e-04 5.3703182772e-04   4.6731112798e-04 5.3703182772e-04   4.6731112798e-04 5.3703182772e-04
2.8280000000e+00   4.6623841439e-04 5.3568239281e-04   4.6623841439e-04 5.3568239281e-04   4.6623841439e-04 5.3568239281e-04
2.8300000000e+00   4.6516839588e-04 5.3433675514e-04   4.6516839588e-04 5.3433675514e-04   4.6516839588e-04 5.3433675514e-04
2.8320000000e+00   4.6410106485e-04 5.3299490251e-04   4.6410106485e-04 5.3299490251e-04   4.6410106485e-04 5.3299490251e-04
2.8340000000e+00   4.6303641375e-04 5.3165682275e-04   4.6303641375e-04 5.3165682275e-04   4.6303641375e-04 5.3165682275e-04
2.8360000000e+00   4.6197443505e-04 5.3032250374e-04   4.6197443505e-04 5.3032250374e-04   4.6197443505e-04 5.3032250374e-04
2.8380000000e+00   4.6091512124e-04 5.2899193340e-04   4.6091512124e-04 5.2899193340e-04   4.6091512124e-04 5.2899193340e-04
2.8400000000e+00   4.5985846483e-04 5.2766509971e-04   4.5985846483e-04 5.2766509971e-04   4.5985846483e-04 5.2766509971e-04
2.8420000000e+00   4.5880445836e-04 5.2634199068e-04   4.5880445836e-04 5.2634199068e-04   4.5880445836e-04 5.2634199068e-04
2.8440000000e+00   4.5775309439e-04 5.2502259436e-04   4.5775309439e-04 5.2502259436e-04   4.5775309439e-04 5.2502259436e-04
2.8460000000e+00   4.5670436551e-04 5.2370689886e-04   4.5670436551e-04 5.2370689886e-04   4.5670436551e-04 5.2370689886e-04
2.8480000000e+00   4.5565826433e-04 5.2239489232e-04   4.5565826433e-04 5.2239489232e-04   4.5565826433e-04 5.2239489232e-04
2.8500000000e+00   4.5461478349e-04 5.2108656294e-04   4.5461478349e-04 5.2108656294e-04   4.5461478349e-04 5.2108656294e-04
2.8520000000e+00   4.5357391564e-04 5.1978189895e-04   4.5357391564e-04 5.1978189895e-04   4.5357391564e-04 5.1978189895e-04
2.8540000000e+00   4.5253565346e-04 5.1848088863e-04   4.5253565346e-04 5.1848088863e-04   4.5253565346e-04 5.1848088863e-04
2.8560000000e+00   4.5149998966e-04 5.1718352029e-04   4.5149998966e-04 5.1718352029e-04   4.5149998966e-04 5.1718352029e-04
2.8580000000e+00   4.5046691696e-04 5.1588978230e-04   4.5046691696e-04 5.1588978230e-04   4.5046691696e-04 5.1588978230e-04
2.8600000000e+00   4.4943642811e-04 5.1459966307e-04   4.4943642811e-04 5.1459966307e-04   4.4943642811e-04 5.1459966307e-04
2.8620000000e+00   4.4840851590e-04 5.1331315106e-04   4.4840851590e-04 5.1331315106e-04   4.4840851590e-04 5.1331315106e-04
2.8640000000e+00   4.4738317311e-04 5.1203023474e-04   4.4738317311e-04 5.1203023474e-04   4.4738317311e-04 5.1203023474e-04
2.8660000000e+00   4.4636039257e-04 5.1075090266e-04   4.4636039257e-04 5.1075090266e-04   4.4636039257e-04 5.1075090266e-04
2.8680000000e+00   4.4534016712e-04 5.0947514339e-04   4.4534016712e-04 5.0947514339e-04   4.4534016712e-04 5.0947514339e-04
2.8700000000e+00   4.4432248962e-04 5.0820294555e-04   4.4432248962e-04 5.0820294555e-04   4.4432248962e-04 5.0820294555e-04
2.8720000000e+00   4.4330735297e-04 5.0693429781e-04   4.4330735297e-04 5.0693429781e-04   4.4330735297e-04 5.0693429781e-04
2.8740000000e+00   4.4229475007e-04 5.0566918886e-04   4.4229475007e-04 5.0566918886e-04   4.4229475007e-04 5.0566918886e-04
2.8760000000e+00   4.4128467386e-04 5.0440760746e-04   4.4128467386e-04 5.0440760746e-04   4.4128467386e-04 5.0440760746e-04
2.8780000000e+00   4.4027711730e-04 5.0314954238e-04   4.4027711730e-04 5.0314954238e-04   4.4027711730e-04 5.0314954238e-04
2.8800000000e+00   4.3927207336e-04 5.0189498245e-04   4.3927207336e-04 5.0189498245e-04   4.3927207336e-04 5.0189498245e-04
2.8820000000e+00   4.3826953504e-04 5.0064391655e-04   4.3826953504e-04 5.0064391655e-04   4.3826953504e-04 5.0064391655e-04
2.8840000000e+00   4.3726949537e-04 4.9939633357e-04   4.3726949537e-04 4.9939633357e-04   4.3726949537e-04 4.9939633357e-04
2.8860000000e+00   4.3627194739e-04 4.9815222247e-04   4.3627194739e-04 4.9815222247e-04   4.3627194739e-04 4.9815222247e-04
2.8880000000e+00   4.3527688417e-04 4.9691157224e-04   4.3527688417e-04 4.9691157224e-04   4.3527688417e-04 4.9691157224e-04
2.8900000000e+00   4.3428429880e-04 4.9567437191e-04   4.3428429880e-04 4.9567437191e-04   4.3428429880e-04 4.9567437191e-04
2.8920000000e+00   4.3329418439e-04 4.9444061055e-04   4.3329418439e-04 4.9444061055e-04   4.3329418439e-04 4.9444061055e-04
2.8940000000e+00   4.3230653408e-04 4.9321027727e-04   4.3230653408e-04 4.9321027727e-04   4.3230653408e-04 4.9321027727e-04
2.8960000000e+00   4.3132134101e-04 4.9198336121e-04   4.3132134101e-04 4.9198336121e-04   4.3132134101e-04 4.9198336121e-04
2.8980000000e+00   4.3033859836e-04 4.9075985158e-04   4.3033859836e-04 4.9075985158e-04   4.3033859836e-04 4.9075985158e-04
2.9000000000e+00   4.2935829934e-04 4.8953973759e-04   4.2935829934e-04 4.8953973759e-04   4.2935829934e-04 4.8953973759e-04
2.9020000000e+00   4.2838043715e-04 4.8832300851e-04   4.2838043715e-04 4.8832300851e-04   4.2838043715e-04 4.8832300851e-04
2.9040000000e+00   4.2740500505e-04 4.8710965366e-04   4.2740500505e-04 4.8710965366e-04   4.2740500505e-04 4.8710965366e-04
2.9060000000e+00   4.2643199630e-04 4.8589966238e-04   4.2643199630e-04 4.8589966238e-04   4.2643199630e-04 4.8589966238e-04
2.9080000000e+00   4.2546140417e-04 4.8469302405e-04   4.2546140417e-04 4.8469302405e-04   4.2546140417e-04 4.8469302405e-04
2.9100000000e+00   4.2449322197e-04 4.8348972810e-04   4.2449322197e-04 4.8348972810e-04   4.2449322197e-04 4.8348972810e-04
2.9120000000e+00   4.2352744303e-04 4.8228976399e-04   4.2352744303e-04 4.8228976399e-04   4.2352744303e-04 4.8228976399e-04
2.9140000000e+00   4.2256406070e-04 4.8109312123e-04   4.2256406070e-04 4.8109312123e-04   4.2256406070e-04 4.8109312123e-04
2.9160000000e+00   4.2160306834e-04 4.7989978934e-04   4.2160306834e-04 4.7989978934e-04   4.2160306834e-04 4.7989978934e-04
2.9180000000e+00   4.2064445934e-04 4.7870975791e-04   4.2064445934e-04 4.7870975791e-04   4.2064445934e-04 4.7870975791e-04
2.9200000000e+00   4.1968822712e-04 4.7752301655e-04   4.1968822712e-04 4.7752301655e-04   4.1968822712e-04 4.7752301655e-04
2.9220000000e+00   4.1873436509e-04 4.7633955491e-04   4.1873436509e-04 4.7633955491e-04   4.1873436509e-04 4.7633955491e-04
2.9240000000e+00   4.1778286672e-04 4.7515936269e-04   4.1778286672e-04 4.7515936269e-04   4.1778286672e-04 4.7515936269e-04
2.9260000000e+00   4.1683372547e-04 4.7398242960e-04   4.1683372547e-04 4.7398242960e-04   4.1683372547e-04 4.7398242960e-04
2.9280000000e+00   4.1588693483e-04 4.7280874542e-04   4.1588693483e-04 4.7280874542e-04   4.1588693483e-04 4.7280874542e-04
2.9300000000e+00   4.1494248833e-04 4.7163829995e-04   4.1494248833e-04 4.7163829995e-04   4.1494248833e-04 4.7163829995e-04
2.9320000000e+00   4.1400037948e-04 4.7047108302e-04   4.1400037948e-04 4.7047108302e-04   4.1400037948e-04 4.7047108302e-04
2.9340000000e+00   4.1306060185e-04 4.6930708451e-04   4.1306060185e-04 4.6930708451e-04   4.1306060185e-04 4.6930708451e-04
2.9360000000e+00   4.1212314900e-04 4.6814629433e-04   4.1212314900e-04 4.6814629433e-04   4.1212314900e-04 4.6814629433e-04
2.9380000000e+00   4.1118801454e-04 4.6698870243e-04   4.1118801454e-04 4.6698870243e-04   4.1118801454e-04 4.6698870243e-04
2.9400000000e+00   4.1025519207e-04 4.6583429879e-04   4.1025519207e-04 4.6583429879e-04   4.1025519207e-04 4.6583429879e-04
2.9420000000e+00   4.0932467522e-04 4.6468307343e-04   4.0932467522e-04 4.6468307343e-04   4.0932467522e-04 4.6468307343e-04
2.9440000000e+00   4.0839645766e-04 4.6353501641e-04   4.0839645766e-04 4.6353501641e-04   4.0839645766e-04 4.6353501641e-04
2.9460000000e+00   4.0747053305e-04 4.6239011782e-04   4.0747053305e-04 4.6239011782e-04   4.0747053305e-04 4.6239011782e-04
2.9480000000e+00   4.0654689509e-04 4.6124836780e-04   4.0654689509e-04 4.6124836780e-04   4.0654689509e-04 4.6124836780e-04
2.9500000000e+00   4.0562553749e-04 4.6010975649e-04   4.0562553749e-04 4.6010975649e-04   4.0562553749e-04 4.6010975649e-04
2.9520000000e+00   4.0470645398e-04 4.5897427411e-04   4.0470645398e-04 4.5897427411e-04   4.0470645398e-04 4.5897427411e-04
2.9540000000e+00   4.0378963831e-04 4.5784191088e-04   4.0378963831e-04 4.5784191088e-04   4.0378963831e-04 4.5784191088e-04
2.9560000000e+00   4.0287508426e-04 4.5671265707e-04   4.0287508426e-04 4.5671265707e-04   4.0287508426e-04 4.5671265707e-04
2.9580000000e+00   4.0196278562e-04 4.5558650299e-04   4.0196278562e-04 4.5558650299e-04   4.0196278562e-04 4.5558650299e-04
2.9600000000e+00   4.0105273619e-04 4.5446343898e-04   4.0105273619e-04 4.5446343898e-04   4.0105273619e-04 4.5446343898e-04
2.9620000000e+00   4.0014492981e-04 4.5334345541e-04   4.0014492981e-04 4.5334345541e-04   4.0014492981e-04 4.5334345541e-04
2.9640000000e+00   3.9923936032e-04 4.5222654269e-04   3.9923936032e-04 4.5222654269e-04   3.9923936032e-04 4.5222654269e-04
2.9660000000e+00   3.9833602160e-04 4.5111269126e-04   3.9833602160e-04 4.5111269126e-04   3.9833602160e-04 4.5111269126e-04
2.9680000000e+00   3.9743490752e-04 4.5000189159e-04   3.9743490752e-04 4.5000189159e-04   3.9743490752e-04 4.5000189159e-04
2.9700000000e+00   3.9653601200e-04 4.4889413420e-04   3.9653601200e-04 4.4889413420e-04   3.9653601200e-04 4.4889413420e-04
2.9720000000e+00   3.9563932896e-04 4.4778940964e-04   3.9563932896e-04 4.4778940964e-04   3.9563932896e-04 4.4778940964e-04
2.9740000000e+00   3.9474485235e-04 4.4668770847e-04   3.9474485235e-04 4.4668770847e-04   3.9474485235e-04 4.4668770847e-04
2.9760000000e+00   3.9385257612e-04 4.4558902132e-04   3.9385257612e-04 4.4558902132e-04   3.9385257612e-04 4.4558902132e-04
2.9780000000e+00   3.9296249426e-04 4.4449333882e-04   3.9296249426e-04 4.4449333882e-04   3.9296249426e-04 4.4449333882e-04
2.9800000000e+00   3.9207460077e-04 4.4340065166e-04   3.9207460077e-04 4.4340065166e-04   3.9207460077e-04 4.4340065166e-04
2.9820000000e+00   3.9118888966e-04 4.4231095055e-04   3.9118888966e-04 4.4231095055e-04   3.9118888966e-04 4.4231095055e-04
2.9840000000e+00   3.9030535498e-04 4.4122422623e-04   3.9030535498e-04 4.4122422623e-04   3.9030535498e-04 4.4122422623e-04
2.9860000000e+00   3.8942399078e-04 4.4014046948e-04   3.8942399078e-04 4.4014046948e-04   3.8942399078e-04 4.4014046948e-04
2.9880000000e+00   3.8854479113e-04 4.3905967112e-04   3.8854479113e-04 4.3905967112e-04   3.8854479113e-04 4.3905967112e-04
2.9900000000e+00   3.8766775013e-04 4.3798182199e-04   3.8766775013e-04 4.3798182199e-04   3.8766775013e-04 4.3798182199e-04
2.9920000000e+00   3.8679286188e-04 4.3690691295e-04   3.8679286188e-04 4.3690691295e-04   3.8679286188e-04 4.3690691295e-04
2.9940000000e+00   3.8592012052e-04 4.3583493493e-04   3.8592012052e-04 4.3583493493e-04   3.8592012052e-04 4.3583493493e-04
2.9960000000e+00   3.8504952020e-04 4.3476587886e-04   3.8504952020e-04 4.3476587886e-04   3.8504952020e-04 4.3476587886e-04
2.9980000000e+00   3.8418105507e-04 4.3369973572e-04   3.8418105507e-04 4.3369973572e-04   3.8418105507e-04 4.3369973572e-04
3.0000000000e+00   3.8331471932e-04 4.3263649651e-04   3.8331471932e-04 4.3263649651e-04   3.8331471932e-04 4.3263649651e-04
3.0020000000e+00   3.8245050715e-04 4.3157615227e-04   3.8245050715e-04 4.3157615227e-04   3.8245050715e-04 4.3157615227e-04
3.0040000000e+00   3.8158841278e-04 4.3051869406e-04   3.8158841278e-04 4.3051869406e-04   3.8158841278e-04 4.3051869406e-04
3.0060000000e+00   3.8072843046e-04 4.2946411300e-04   3.8072843046e-04 4.2946411300e-04   3.8072843046e-04 4.2946411300e-04
3.0080000000e+00   3.7987055442e-04 4.2841240020e-04   3.7987055442e-04 4.2841240020e-04   3.7987055442e-04 4.2841240020e-04
3.0100000000e+00   3.7901477895e-04 4.2736354684e-04   3.7901477895e-04 4.2736354684e-04   3.7901477895e-04 4.2736354684e-04
3.0120000000e+00   3.7816109833e-04 4.2631754410e-04   3.7816109833e-04 4.2631754410e-04   3.7816109833e-04 4.2631754410e-04
3.0140000000e+00   3.7730950688e-04 4.2527438322e-04   3.7730950688e-04 4.2527438322e-04   3.7730950688e-04 4.2527438322e-04
3.0160000000e+00   3.7645999891e-04 4.2423405545e-04   3.7645999891e-04 4.2423405545e-04   3.7645999891e-04 4.2423405545e-04
3.0180000000e+00   3.7561256877e-04 4.2319655208e-04   3.7561256877e-04 4.2319655208e-04   3.7561256877e-04 4.2319655208e-04
3.0200000000e+00   3.7476721083e-04 4.2216186442e-04   3.7476721083e-04 4.2216186442e-04   3.7476721083e-04 4.2216186442e-04
3.0220000000e+00   3.7392391944e-04 4.2112998384e-04   3.7392391944e-04 4.2112998384e-04   3.7392391944e-04 4.2112998384e-04
3.0240000000e+00   3.7308268902e-04 4.2010090169e-04   3.7308268902e-04 4.2010090169e-04   3.7308268902e-04 4.2010090169e-04
3.0260000000e+00   3.7224351398e-04 4.1907460941e-04   3.7224351398e-04 4.1907460941e-04   3.7224351398e-04 4.1907460941e-04
3.0280000000e+00   3.7140638873e-04 4.1805109842e-04   3.7140638873e-04 4.1805109842e-04   3.7140638873e-04 4.1805109842e-04
3.0300000000e+00   3.7057130774e-04 4.1703036020e-04   3.7057130774e-04 4.1703036020e-04   3.7057130774e-04 4.1703036020e-04
3.0320000000e+00   3.6973826545e-04 4.1601238624e-04   3.6973826545e-04 4.1601238624e-04   3.6973826545e-04 4.1601238624e-04
3.0340000000e+00   3.6890725635e-04 4.1499716808e-04   3.6890725635e-04 4.1499716808e-04   3.6890725635e-04 4.1499716808e-04
3.0360000000e+00   3.6807827495e-04 4.1398469728e-04   3.6807827495e-04 4.1398469728e-04   3.6807827495e-04 4.1398469728e-04
3.0380000000e+00   3.6725131574e-04 4.1297496542e-04   3.6725131574e-04 4.1297496542e-04   3.6725131574e-04 4.1297496542e-04
3.0400000000e+00   3.6642637326e-04 4.1196796414e-04   3.6642637326e-04 4.1196796414e-04   3.6642637326e-04 4.1196796414e-04
3.0420000000e+00   3.6560344207e-04 4.1096368506e-04   3.6560344207e-04 4.1096368506e-04   3.6560344207e-04 4.1096368506e-04
3.0440000000e+00   3.6478251671e-04 4.0996211988e-04   3.6478251671e-04 4.0996211988e-04   3.6478251671e-04 4.0996211988e-04
3.0460000000e+00   3.6396359178e-04 4.0896326030e-04   3.6396359178e-04 4.0896326030e-04   3.6396359178e-04 4.0896326030e-04
3.0480000000e+00   3.6314666187e-04 4.0796709806e-04   3.6314666187e-04 4.0796709806e-04   3.6314666187e-04 4.0796709806e-04
3.0500000000e+00   3.6233172160e-04 4.0697362491e-04   3.6233172160e-04 4.0697362491e-04   3.6233172160e-04 4.0697362491e-04
3.0520000000e+00   3.6151876559e-04 4.0598283267e-04   3.6151876559e-04 4.0598283267e-04   3.6151876559e-04 4.0598283267e-04
3.0540000000e+00   3.6070778849e-04 4.0499471313e-04   3.6070778849e-04 4.0499471313e-04   3.6070778849e-04 4.0499471313e-04
3.0560000000e+00   3.5989878496e-04 4.0400925817e-04   3.5989878496e-04 4.0400925817e-04   3.5989878496e-04 4.0400925817e-04
3.0580000000e+00   3.5909174968e-04 4.0302645966e-04   3.5909174968e-04 4.0302645966e-04   3.5909174968e-04 4.0302645966e-04
3.0600000000e+00   3.5828667735e-04 4.0204630950e-04   3.5828667735e-04 4.0204630950e-04   3.5828667735e-04 4.0204630950e-04
3.0620000000e+00   3.5748356268e-04 4.0106879964e-04   3.5748356268e-04 4.0106879964e-04   3.5748356268e-04 4.0106879964e-04
3.0640000000e+00   3.5668240040e-04 4.0009392204e-04   3.5668240040e-04 4.0009392204e-04   3.5668240040e-04 4.0009392204e-04
3.0660000000e+00   3.5588318525e-04 3.9912166868e-04   3.5588318525e-04 3.9912166868e-04   3.5588318525e-04 3.9912166868e-04
3.0680000000e+00   3.5508591198e-04 3.9815203159e-04   3.5508591198e-04 3.9815203159e-04   3.5508591198e-04 3.9815203159e-04
3.0700000000e+00   3.5429057538e-04 3.9718500283e-04   3.5429057538e-04 3.9718500283e-04   3.5429057538e-04 3.9718500283e-04
3.0720000000e+00   3.5349717024e-04 3.9622057445e-04   3.5349717024e-04 3.9622057445e-04   3.5349717024e-04 3.9622057445e-04
3.0740000000e+00   3.5270569136e-04 3.9525873858e-04   3.5270569136e-04 3.9525873858e-04   3.5270569136e-04 3.9525873858e-04
3.0760000000e+00   3.5191613356e-04 3.9429948733e-04   3.5191613356e-04 3.9429948733e-04   3.5191613356e-04 3.9429948733e-04
3.0780000000e+00   3.5112849169e-04 3.9334281287e-04   3.5112849169e-04 3.9334281287e-04   3.5112849169e-04 3.9334281287e-04
3.0800000000e+00   3.5034276060e-04 3.9238870738e-04   3.5034276060e-04 3.9238870738e-04   3.5034276060e-04 3.9238870738e-04
3.0820000000e+00   3.4955893515e-04 3.9143716307e-04   3.4955893515e-04 3.9143716307e-04   3.4955893515e-04 3.9143716307e-04
3.0840000000e+00   3.4877701024e-04 3.9048817219e-04   3.4877701024e-04 3.9048817219e-04   3.4877701024e-04 3.9048817219e-04
3.0860000000e+00   3.4799698077e-04 3.8954172700e-04   3.4799698077e-04 3.8954172700e-04   3.4799698077e-04 3.8954172700e-04
3.0880000000e+00   3.4721884164e-04 3.8859781980e-04   3.4721884164e-04 3.8859781980e-04   3.4721884164e-04 3.8859781980e-04
3.0900000000e+00   3.4644258780e-04 3.8765644289e-04   3.4644258780e-04 3.8765644289e-04   3.4644258780e-04 3.8765644289e-04
3.0920000000e+00   3.4566821419e-04 3.8671758864e-04   3.4566821419e-04 3.8671758864e-04   3.4566821419e-04 3.8671758864e-04
3.0940000000e+00   3.4489571577e-04 3.8578124941e-04   3.4489571577e-04 3.8578124941e-04   3.4489571577e-04 3.8578124941e-04
3.0960000000e+00   3.4412508752e-04 3.8484741761e-04   3.4412508752e-04 3.8484741761e-04   3.4412508752e-04 3.8484741761e-04
3.0980000000e+00   3.4335632443e-04 3.8391608565e-04   3.4335632443e-04 3.8391608565e-04   3.4335632443e-04 3.8391608565e-04
3.1000000000e+00   3.4258942151e-04 3.8298724599e-04   3.4258942151e-04 3.8298724599e-04   3.4258942151e-04 3.8298724599e-04
3.1020000000e+00   3.4182437379e-04 3.8206089112e-04   3.4182437379e-04 3.8206089112e-04   3.4182437379e-04 3.8206089112e-04
3.1040000000e+00   3.4106117630e-04 3.8113701352e-04   3.4106117630e-04 3.8113701352e-04   3.4106117630e-04 3.8113701352e-04
3.1060000000e+00   3.4029982409e-04 3.8021560574e-04   3.4029982409e-04 3.8021560574e-04   3.4029982409e-04 3.8021560574e-04
3.1080000000e+00   3.3954031223e-04 3.7929666033e-04   3.3954031223e-04 3.7929666033e-04   3.3954031223e-04 3.7929666033e-04
3.1100000000e+00   3.3878263581e-04 3.7838016986e-04   3.3878263581e-04 3.7838016986e-04   3.3878263581e-04 3.7838016986e-04
3.1120000000e+00   3.3802678992e-04 3.7746612695e-04   3.3802678992e-04 3.7746612695e-04   3.3802678992e-04 3.7746612695e-04
3.1140000000e+00   3.3727276968e-04 3.7655452423e-04   3.3727276968e-04 3.7655452423e-04   3.3727276968e-04 3.7655452423e-04
3.1160000000e+00   3.3652057020e-04 3.7564535436e-04   3.3652057020e-04 3.7564535436e-04   3.3652057020e-04 3.7564535436e-04
3.1180000000e+00   3.3577018664e-04 3.7473861002e-04   3.3577018664e-04 3.7473861002e-04   3.3577018664e-04 3.7473861002e-04
3.1200000000e+00   3.3502161415e-04 3.7383428391e-04   3.3502161415e-04 3.7383428391e-04   3.3502161415e-04 3.7383428391e-04
3.1220000000e+00   3.3427484790e-04 3.7293236877e-04   3.3427484790e-04 3.7293236877e-04   3.3427484790e-04 3.7293236877e-04
3.1240000000e+00   3.3352988307e-04 3.7203285736e-04   3.3352988307e-04 3.7203285736e-04   3.3352988307e-04 3.7203285736e-04
3.1260000000e+00   3.3278671487e-04 3.7113574246e-04   3.3278671487e-04 3.7113574246e-04   3.3278671487e-04 3.7113574246e-04
3.1280000000e+00   3.3204533851e-04 3.7024101688e-04   3.3204533851e-04 3.7024101688e-04   3.3204533851e-04 3.7024101688e-04
3.1300000000e+00   3.3130574922e-04 3.6934867345e-04   3.3130574922e-04 3.6934867345e-04   3.3130574922e-04 3.6934867345e-04
3.1320000000e+00   3.3056794223e-04 3.6845870503e-04   3.3056794223e-04 3.6845870503e-04   3.3056794223e-04 3.6845870503e-04
3.1340000000e+00   3.2983191282e-04 3.6757110450e-04   3.2983191282e-04 3.6757110450e-04   3.2983191282e-04 3.6757110450e-04
3.1360000000e+00   3.2909765624e-04 3.6668586477e-04   3.2909765624e-04 3.6668586477e-04   3.2909765624e-04 3.6668586477e-04
3.1380000000e+00   3.2836516779e-04 3.6580297875e-04   3.2836516779e-04 3.6580297875e-04   3.2836516779e-04 3.6580297875e-04
3.1400000000e+00   3.2763444276e-04 3.6492243942e-04   3.2763444276e-04 3.6492243942e-04   3.2763444276e-04 3.6492243942e-04
3.1420000000e+00   3.2690547647e-04 3.6404423975e-04   3.2690547647e-04 3.6404423975e-04   3.2690547647e-04 3.6404423975e-04
3.1440000000e+00   3.2617826425e-04 3.6316837273e-04   3.2617826425e-04 3.6316837273e-04   3.2617826425e-04 3.6316837273e-04
3.1460000000e+00   3.2545280143e-04 3.6229483141e-04   3.2545280143e-04 3.6229483141e-04   3.2545280143e-04 3.6229483141e-04
3.1480000000e+00   3.2472908338e-04 3.6142360881e-04   3.2472908338e-04 3.6142360881e-04   3.2472908338e-04 3.6142360881e-04
3.1500000000e+00   3.2400710545e-04 3.6055469803e-04   3.2400710545e-04 3.6055469803e-04   3.2400710545e-04 3.6055469803e-04
3.1520000000e+00   3.2328686305e-04 3.5968809216e-04   3.2328686305e-04 3.5968809216e-04   3.2328686305e-04 3.5968809216e-04
3.1540000000e+00   3.2256835155e-04 3.5882378431e-04   3.2256835155e-04 3.5882378431e-04   3.2256835155e-04 3.5882378431e-04
3.1560000000e+00   3.2185156638e-04 3.5796176763e-04   3.2185156638e-04 3.5796176763e-04   3.2185156638e-04 3.5796176763e-04
3.1580000000e+00   3.2113650296e-04 3.5710203530e-04   3.2113650296e-04 3.5710203530e-04   3.2113650296e-04 3.5710203530e-04
3.1600000000e+00   3.2042315672e-04 3.5624458049e-04   3.2042315672e-04 3.5624458049e-04   3.2042315672e-04 3.5624458049e-04
3.1620000000e+00   3.1971152313e-04 3.5538939643e-04   3.1971152313e-04 3.5538939643e-04   3.1971152313e-04 3.5538939643e-04
3.1640000000e+00   3.1900159763e-04 3.5453647635e-04   3.1900159763e-04 3.5453647635e-04   3.1900159763e-04 3.5453647635e-04
3.1660000000e+00   3.1829337571e-04 3.5368581352e-04   3.1829337571e-04 3.5368581352e-04   3.1829337571e-04 3.5368581352e-04
3.1680000000e+00   3.1758685287e-04 3.5283740120e-04   3.1758685287e-04 3.5283740120e-04   3.1758685287e-04 3.5283740120e-04
3.1700000000e+00   3.1688202461e-04 3.5199123272e-04   3.1688202461e-04 3.5199123272e-04   3.1688202461e-04 3.5199123272e-04
3.1720000000e+00   3.1617888645e-04 3.5114730140e-04   3.1617888645e-04 3.5114730140e-04   3.1617888645e-04 3.5114730140e-04
3.1740000000e+00   3.1547743392e-04 3.5030560059e-04   3.1547743392e-04 3.5030560059e-04   3.1547743392e-04 3.5030560059e-04
3.1760000000e+00   3.1477766257e-04 3.4946612366e-04   3.1477766257e-04 3.4946612366e-04   3.1477766257e-04 3.4946612366e-04
3.1780000000e+00   3.1407956795e-04 3.4862886401e-04   3.1407956795e-04 3.4862886401e-04   3.1407956795e-04 3.4862886401e-04
3.1800000000e+00   3.1338314564e-04 3.4779381506e-04   3.1338314564e-04 3.4779381506e-04   3.1338314564e-04 3.4779381506e-04
3.1820000000e+00   3.1268839122e-04 3.4696097025e-04   3.1268839122e-04 3.4696097025e-04   3.1268839122e-04 3.4696097025e-04
3.1840000000e+00   3.1199530029e-04 3.4613032304e-04   3.1199530029e-04 3.4613032304e-04   3.1199530029e-04 3.4613032304e-04
3.1860000000e+00   3.1130386847e-04 3.4530186692e-04   3.1130386847e-04 3.4530186692e-04   3.1130386847e-04 3.4530186692e-04
3.1880000000e+00   3.1061409137e-04 3.4447559539e-04   3.1061409137e-04 3.4447559539e-04   3.1061409137e-04 3.4447559539e-04
3.1900000000e+00   3.0992596463e-04 3.4365150198e-04   3.0992596463e-04 3.4365150198e-04   3.0992596463e-04 3.4365150198e-04
3.1920000000e+00   3.0923948391e-04 3.4282958025e-04   3.0923948391e-04 3.4282958025e-04   3.0923948391e-04 3.4282958025e-04
3.1940000000e+00   3.0855464487e-04 3.4200982376e-04   3.0855464487e-04 3.4200982376e-04   3.0855464487e-04 3.4200982376e-04
3.1960000000e+00   3.0787144318e-04 3.4119222612e-04   3.0787144318e-04 3.4119222612e-04   3.0787144318e-04 3.4119222612e-04
3.1980000000e+00   3.0718987453e-04 3.4037678093e-04   3.0718987453e-04 3.4037678093e-04   3.0718987453e-04 3.4037678093e-04
3.2000000000e+00   3.0650993462e-04 3.3956348183e-04   3.0650993462e-04 3.3956348183e-04   3.0650993462e-04 3.3956348183e-04
3.2020000000e+00   3.0583161917e-04 3.3875232249e-04   3.0583161917e-04 3.3875232249e-04   3.0583161917e-04 3.3875232249e-04
3.2040000000e+00   3.0515492391e-04 3.3794329658e-04   3.0515492391e-04 3.3794329658e-04   3.0515492391e-04 3.3794329658e-04
3.2060000000e+00   3.0447984457e-04 3.3713639780e-04   3.0447984457e-04 3.3713639780e-04   3.0447984457e-04 3.3713639780e-04
3.2080000000e+00   3.0380637691e-04 3.3633161988e-04   3.0380637691e-04 3.3633161988e-04   3.0380637691e-04 3.3633161988e-04
3.2100000000e+00   3.0313451668e-04 3.3552895656e-04   3.0313451668e-04 3.3552895656e-04   3.0313451668e-04 3.3552895656e-04
3.2120000000e+00   3.0246425967e-04 3.3472840160e-04   3.0246425967e-04 3.3472840160e-04   3.0246425967e-04 3.3472840160e-04
3.2140000000e+00   3.0179560167e-04 3.3392994880e-04   3.0179560167e-04 3.3392994880e-04   3.0179560167e-04 3.3392994880e-04
3.2160000000e+00   3.0112853848e-04 3.3313359195e-04   3.0112853848e-04 3.3313359195e-04   3.0112853848e-04 3.3313359195e-04
3.2180000000e+00   3.0046306591e-04 3.3233932489e-04   3.0046306591e-04 3.3233932489e-04   3.0046306591e-04 3.3233932489e-04
3.2200000000e+00   2.9979917979e-04 3.3154714145e-04   2.9979917979e-04 3.3154714145e-04   2.9979917979e-04 3.3154714145e-04
3.2220000000e+00   2.9913687596e-04 3.3075703552e-04   2.9913687596e-04 3.3075703552e-04   2.9913687596e-04 3.3075703552e-04
3.2240000000e+00   2.9847615027e-04 3.2996900098e-04   2.9847615027e-04 3.2996900098e-04   2.9847615027e-04 3.2996900098e-04
3.2260000000e+00   2.9781699858e-04 3.2918303174e-04   2.9781699858e-04 3.2918303174e-04   2.9781699858e-04 3.2918303174e-04
3.2280000000e+00   2.9715941677e-04 3.2839912172e-04   2.9715941677e-04 3.2839912172e-04   2.9715941677e-04 3.2839912172e-04
3.2300000000e+00   2.9650340073e-04 3.2761726489e-04   2.9650340073e-04 3.2761726489e-04   2.9650340073e-04 3.2761726489e-04
3.2320000000e+00   2.9584894635e-04 3.2683745520e-04   2.9584894635e-04 3.2683745520e-04   2.9584894635e-04 3.2683745520e-04
3.2340000000e+00   2.9519604954e-04 3.2605968666e-04   2.9519604954e-04 3.2605968666e-04   2.9519604954e-04 3.2605968666e-04
3.2360000000e+00   2.9454470624e-04 3.2528395326e-04   2.9454470624e-04 3.2528395326e-04   2.9454470624e-04 3.2528395326e-04
3.2380000000e+00   2.9389491238e-04 3.2451024905e-04   2.9389491238e-04 3.2451024905e-04   2.9389491238e-04 3.2451024905e-04
3.2400000000e+00   2.9324666390e-04 3.2373856807e-04   2.9324666390e-04 3.2373856807e-04   2.9324666390e-04 3.2373856807e-04
3.2420000000e+00   2.9259995676e-04 3.2296890439e-04   2.9259995676e-04 3.2296890439e-04   2.9259995676e-04 3.2296890439e-04
3.2440000000e+00   2.9195478694e-04 3.2220125211e-04   2.9195478694e-04 3.2220125211e-04   2.9195478694e-04 3.2220125211e-04
3.2460000000e+00   2.9131115042e-04 3.2143560532e-04   2.9131115042e-04 3.2143560532e-04   2.9131115042e-04 3.2143560532e-04
3.2480000000e+00   2.9066904318e-04 3.2067195817e-04   2.9066904318e-04 3.2067195817e-04   2.9066904318e-04 3.2067195817e-04
3.2500000000e+00   2.9002846125e-04 3.1991030480e-04   2.9002846125e-04 3.1991030480e-04   2.9002846125e-04 3.1991030480e-04
3.2520000000e+00   2.8938940064e-04 3.1915063938e-04   2.8938940064e-04 3.1915063938e-04   2.8938940064e-04 3.1915063938e-04
3.2540000000e+00   2.8875185737e-04 3.1839295610e-04   2.8875185737e-04 3.1839295610e-04   2.8875185737e-04 3.1839295610e-04
3.2560000000e+00   2.8811582750e-04 3.1763724916e-04   2.8811582750e-04 3.1763724916e-04   2.8811582750e-04 3.1763724916e-04
3.2580000000e+00   2.8748130706e-04 3.1688351280e-04   2.8748130706e-04 3.1688351280e-04   2.8748130706e-04 3.1688351280e-04
3.2600000000e+00   2.8684829214e-04 3.1613174124e-04   2.8684829214e-04 3.1613174124e-04   2.8684829214e-04 3.1613174124e-04
3.2620000000e+00   2.8621677879e-04 3.1538192877e-04   2.8621677879e-04 3.1538192877e-04   2.8621677879e-04 3.1538192877e-04
3.2640000000e+00   2.8558676312e-04 3.1463406967e-04   2.8558676312e-04 3.1463406967e-04   2.8558676312e-04 3.1463406967e-04
3.2660000000e+00   2.8495824122e-04 3.1388815823e-04   2.8495824122e-04 3.1388815823e-04   2.8495824122e-04 3.1388815823e-04
3.2680000000e+00   2.8433120919e-04 3.1314418878e-04   2.8433120919e-04 3.1314418878e-04   2.8433120919e-04 3.1314418878e-04
3.2700000000e+00   2.8370566317e-04 3.1240215567e-04   2.8370566317e-04 3.1240215567e-04   2.8370566317e-04 3.1240215567e-04
3.2720000000e+00   2.8308159928e-04 3.1166205324e-04   2.8308159928e-04 3.1166205324e-04   2.8308159928e-04 3.1166205324e-04
3.2740000000e+00   2.8245901367e-04 3.1092387587e-04   2.8245901367e-04 3.1092387587e-04   2.8245901367e-04 3.1092387587e-04
3.2760000000e+00   2.8183790250e-04 3.1018761797e-04   2.8183790250e-04 3.1018761797e-04   2.8183790250e-04 3.1018761797e-04
3.2780000000e+00   2.8121826193e-04 3.0945327395e-04   2.8121826193e-04 3.0945327395e-04   2.8121826193e-04 3.0945327395e-04
3.2800000000e+00   2.8060008813e-04 3.0872083824e-04   2.8060008813e-04 3.0872083824e-04   2.8060008813e-04 3.0872083824e-04
3.2820000000e+00   2.7998337730e-04 3.0799030529e-04   2.7998337730e-04 3.0799030529e-04   2.7998337730e-04 3.0799030529e-04
3.2840000000e+00   2.7936812564e-04 3.0726166957e-04   2.7936812564e-04 3.0726166957e-04   2.7936812564e-04 3.0726166957e-04
3.2860000000e+00   2.7875432936e-04 3.0653492557e-04   2.7875432936e-04 3.0653492557e-04   2.7875432936e-04 3.0653492557e-04
3.2880000000e+00   2.7814198469e-04 3.0581006780e-04   2.7814198469e-04 3.0581006780e-04   2.7814198469e-04 3.0581006780e-04
3.2900000000e+00   2.7753108784e-04 3.0508709078e-04   2.7753108784e-04 3.0508709078e-04   2.7753108784e-04 3.0508709078e-04
3.2920000000e+00   2.7692163507e-04 3.0436598906e-04   2.7692163507e-04 3.0436598906e-04   2.7692163507e-04 3.0436598906e-04
3.2940000000e+00   2.7631362264e-04 3.0364675719e-04   2.7631362264e-04 3.0364675719e-04   2.7631362264e-04 3.0364675719e-04
3.2960000000e+00   2.7570704680e-04 3.0292938976e-04   2.7570704680e-04 3.0292938976e-04   2.7570704680e-04 3.0292938976e-04
3.2980000000e+00   2.7510190384e-04 3.0221388136e-04   2.7510190384e-04 3.0221388136e-04   2.7510190384e-04 3.0221388136e-04
3.3000000000e+00   2.7449819004e-04 3.0150022660e-04   2.7449819004e-04 3.0150022660e-04   2.7449819004e-04 3.0150022660e-04
3.3020000000e+00   2.7389590170e-04 3.0078842011e-04   2.7389590170e-04 3.0078842011e-04   2.7389590170e-04 3.0078842011e-04
3.3040000000e+00   2.7329503513e-04 3.0007845655e-04   2.7329503513e-04 3.0007845655e-04   2.7329503513e-04 3.0007845655e-04
3.3060000000e+00   2.7269558665e-04 2.9937033059e-04   2.7269558665e-04 2.9937033059e-04   2.7269558665e-04 2.9937033059e-04
3.3080000000e+00   2.7209755259e-04 2.9866403690e-04   2.7209755259e-04 2.9866403690e-04   2.7209755259e-04 2.9866403690e-04
3.3100000000e+00   2.7150092928e-04 2.9795957019e-04   2.7150092928e-04 2.9795957019e-04   2.7150092928e-04 2.9795957019e-04
3.3120000000e+00   2.7090571309e-04 2.9725692517e-04   2.7090571309e-04 2.9725692517e-04   2.7090571309e-04 2.9725692517e-04
3.3140000000e+00   2.7031190037e-04 2.9655609660e-04   2.7031190037e-04 2.9655609660e-04   2.7031190037e-04 2.9655609660e-04
3.3160000000e+00   2.6971948750e-04 2.9585707921e-04   2.6971948750e-04 2.9585707921e-04   2.6971948750e-04 2.9585707921e-04
3.3180000000e+00   2.6912847085e-04 2.9515986778e-04   2.6912847085e-04 2.9515986778e-04   2.6912847085e-04 2.9515986778e-04
3.3200000000e+00   2.6853884683e-04 2.9446445710e-04   2.6853884683e-04 2.9446445710e-04   2.6853884683e-04 2.9446445710e-04
3.3220000000e+00   2.6795061183e-04 2.9377084197e-04   2.6795061183e-04 2.9377084197e-04   2.6795061183e-04 2.9377084197e-04
3.3240000000e+00   2.6736376226e-04 2.9307901721e-04   2.6736376226e-04 2.9307901721e-04   2.6736376226e-04 2.9307901721e-04
3.3260000000e+00   2.6677829457e-04 2.9238897768e-04   2.6677829457e-04 2.9238897768e-04   2.6677829457e-04 2.9238897768e-04
3.3280000000e+00   2.6619420517e-04 2.9170071821e-04   2.6619420517e-04 2.9170071821e-04   2.6619420517e-04 2.9170071821e-04
3.3300000000e+00   2.6561149051e-04 2.9101423368e-04   2.6561149051e-04 2.9101423368e-04   2.6561149051e-04 2.9101423368e-04
3.3320000000e+00   2.6503014705e-04 2.9032951899e-04   2.6503014705e-04 2.9032951899e-04   2.6503014705e-04 2.9032951899e-04
3.3340000000e+00   2.6445017126e-04 2.8964656904e-04   2.6445017126e-04 2.8964656904e-04   2.6445017126e-04 2.8964656904e-04
3.3360000000e+00   2.6387155960e-04 2.8896537875e-04   2.6387155960e-04 2.8896537875e-04   2.6387155960e-04 2.8896537875e-04
3.3380000000e+00   2.6329430857e-04 2.8828594306e-04   2.6329430857e-04 2.8828594306e-04   2.6329430857e-04 2.8828594306e-04
3.3400000000e+00   2.6271841466e-04 2.8760825693e-04   2.6271841466e-04 2.8760825693e-04   2.6271841466e-04 2.8760825693e-04
3.3420000000e+00   2.6214387438e-04 2.8693231533e-04   2.6214387438e-04 2.8693231533e-04   2.6214387438e-04 2.8693231533e-04
3.3440000000e+00   2.6157068424e-04 2.8625811325e-04   2.6157068424e-04 2.8625811325e-04   2.6157068424e-04 2.8625811325e-04
3.3460000000e+00   2.6099884077e-04 2.8558564569e-04   2.6099884077e-04 2.8558564569e-04   2.6099884077e-04 2.8558564569e-04
3.3480000000e+00   2.6042834051e-04 2.8491490767e-04   2.6042834051e-04 2.8491490767e-04   2.6042834051e-04 2.8491490767e-04
3.3500000000e+00   2.5985917999e-04 2.8424589424e-04   2.5985917999e-04 2.8424589424e-04   2.5985917999e-04 2.8424589424e-04
3.3520000000e+00   2.5929135578e-04 2.8357860044e-04   2.5929135578e-04 2.8357860044e-04   2.5929135578e-04 2.8357860044e-04
3.3540000000e+00   2.5872486445e-04 2.8291302134e-04   2.5872486445e-04 2.8291302134e-04   2.5872486445e-04 2.8291302134e-04
3.3560000000e+00   2.5815970256e-04 2.8224915204e-04   2.5815970256e-04 2.8224915204e-04   2.5815970256e-04 2.8224915204e-04
3.3580000000e+00   2.5759586670e-04 2.8158698763e-04   2.5759586670e-04 2.8158698763e-04   2.5759586670e-04 2.8158698763e-04
3.3600000000e+00   2.5703335347e-04 2.8092652323e-04   2.5703335347e-04 2.8092652323e-04   2.5703335347e-04 2.8092652323e-04
3.3620000000e+00   2.5647215948e-04 2.8026775397e-04   2.5647215948e-04 2.8026775397e-04   2.5647215948e-04 2.8026775397e-04
3.3640000000e+00   2.5591228133e-04 2.7961067500e-04   2.5591228133e-04 2.7961067500e-04   2.5591228133e-04 2.7961067500e-04
3.3660000000e+00   2.5535371566e-04 2.7895528149e-04   2.5535371566e-04 2.7895528149e-04   2.5535371566e-04 2.7895528149e-04
3.3680000000e+00   2.5479645909e-04 2.7830156862e-04   2.5479645909e-04 2.7830156862e-04   2.5479645909e-04 2.7830156862e-04
3.3700000000e+00   2.5424050826e-04 2.7764953158e-04   2.5424050826e-04 2.7764953158e-04   2.5424050826e-04 2.7764953158e-04
3.3720000000e+00   2.5368585985e-04 2.7699916559e-04   2.5368585985e-04 2.7699916559e-04   2.5368585985e-04 2.7699916559e-04
3.3740000000e+00   2.5313251049e-04 2.7635046586e-04   2.5313251049e-04 2.7635046586e-04   2.5313251049e-04 2.7635046586e-04
3.3760000000e+00   2.5258045687e-04 2.7570342765e-04   2.5258045687e-04 2.7570342765e-04   2.5258045687e-04 2.7570342765e-04
3.3780000000e+00   2.5202969568e-04 2.7505804622e-04   2.5202969568e-04 2.7505804622e-04   2.5202969568e-04 2.7505804622e-04
3.3800000000e+00   2.5148022359e-04 2.7441431682e-04   2.5148022359e-04 2.7441431682e-04   2.5148022359e-04 2.7441431682e-04
3.3820000000e+00   2.5093203731e-04 2.7377223476e-04   2.5093203731e-04 2.7377223476e-04   2.5093203731e-04 2.7377223476e-04
3.3840000000e+00   2.5038513355e-04 2.7313179534e-04   2.5038513355e-04 2.7313179534e-04   2.5038513355e-04 2.7313179534e-04
3.3860000000e+00   2.4983950904e-04 2.7249299387e-04   2.4983950904e-04 2.7249299387e-04   2.4983950904e-04 2.7249299387e-04
3.3880000000e+00   2.4929516049e-04 2.7185582569e-04   2.4929516049e-04 2.7185582569e-04   2.4929516049e-04 2.7185582569e-04
3.3900000000e+00   2.4875208465e-04 2.7122028615e-04   2.4875208465e-04 2.7122028615e-04   2.4875208465e-04 2.7122028615e-04
3.3920000000e+00   2.4821027826e-04 2.7058637062e-04   2.4821027826e-04 2.7058637062e-04   2.4821027826e-04 2.7058637062e-04
3.3940000000e+00   2.4766973809e-04 2.6995407446e-04   2.4766973809e-04 2.6995407446e-04   2.4766973809e-04 2.6995407446e-04
3.3960000000e+00   2.4713046089e-04 2.6932339308e-04   2.4713046089e-04 2.6932339308e-04   2.4713046089e-04 2.6932339308e-04
3.3980000000e+00   2.4659244344e-04 2.6869432188e-04   2.4659244344e-04 2.6869432188e-04   2.4659244344e-04 2.6869432188e-04
3.4000000000e+00   2.4605568253e-04 2.6806685628e-04   2.4605568253e-04 2.6806685628e-04   2.4605568253e-04 2.6806685628e-04
3.4020000000e+00   2.4552017495e-04 2.6744099173e-04   2.4552017495e-04 2.6744099173e-04   2.4552017495e-04 2.6744099173e-04
3.4040000000e+00   2.4498591750e-04 2.6681672368e-04   2.4498591750e-04 2.6681672368e-04   2.4498591750e-04 2.6681672368e-04
3.4060000000e+00   2.4445290699e-04 2.6619404759e-04   2.4445290699e-04 2.6619404759e-04   2.4445290699e-04 2.6619404759e-04
3.4080000000e+00   2.4392114025e-04 2.6557295894e-04   2.4392114025e-04 2.6557295894e-04   2.4392114025e-04 2.6557295894e-04
3.4100000000e+00   2.4339061410e-04 2.6495345323e-04   2.4339061410e-04 2.6495345323e-04   2.4339061410e-04 2.6495345323e-04
3.4120000000e+00   2.4286132538e-04 2.6433552598e-04   2.4286132538e-04 2.6433552598e-04   2.4286132538e-04 2.6433552598e-04
3.4140000000e+00   2.4233327095e-04 2.6371917270e-04   2.4233327095e-04 2.6371917270e-04   2.4233327095e-04 2.6371917270e-04
3.4160000000e+00   2.4180644765e-04 2.6310438894e-04   2.4180644765e-04 2.6310438894e-04   2.4180644765e-04 2.6310438894e-04
3.4180000000e+00   2.4128085235e-04 2.6249117025e-04   2.4128085235e-04 2.6249117025e-04   2.4128085235e-04 2.6249117025e-04
3.4200000000e+00   2.4075648193e-04 2.6187951220e-04   2.4075648193e-04 2.6187951220e-04   2.4075648193e-04 2.6187951220e-04
3.4220000000e+00   2.4023333326e-04 2.6126941036e-04   2.4023333326e-04 2.6126941036e-04   2.4023333326e-04 2.6126941036e-04
3.4240000000e+00   2.3971140325e-04 2.6066086034e-04   2.3971140325e-04 2.6066086034e-04   2.3971140325e-04 2.6066086034e-04
3.4260000000e+00   2.3919068879e-04 2.6005385775e-04   2.3919068879e-04 2.6005385775e-04   2.3919068879e-04 2.6005385775e-04
3.4280000000e+00   2.3867118679e-04 2.5944839820e-04   2.3867118679e-04 2.5944839820e-04   2.3867118679e-04 2.5944839820e-04
3.4300000000e+00   2.3815289417e-04 2.5884447734e-04   2.3815289417e-04 2.5884447734e-04   2.3815289417e-04 2.5884447734e-04
3.4320000000e+00   2.3763580786e-04 2.5824209083e-04   2.3763580786e-04 2.5824209083e-04   2.3763580786e-04 2.5824209083e-04
3.4340000000e+00   2.3711992479e-04 2.5764123431e-04   2.3711992479e-04 2.5764123431e-04   2.3711992479e-04 2.5764123431e-04
3.4360000000e+00   2.3660524190e-04 2.5704190349e-04   2.3660524190e-04 2.5704190349e-04   2.3660524190e-04 2.5704190349e-04
3.4380000000e+00   2.3609175616e-04 2.5644409404e-04   2.3609175616e-04 2.5644409404e-04   2.3609175616e-04 2.5644409404e-04
3.4400000000e+00   2.3557946452e-04 2.5584780168e-04   2.3557946452e-04 2.5584780168e-04   2.3557946452e-04 2.5584780168e-04
3.4420000000e+00   2.3506836394e-04 2.5525302213e-04   2.3506836394e-04 2.5525302213e-04   2.3506836394e-04 2.5525302213e-04
3.4440000000e+00   2.3455845142e-04 2.5465975111e-04   2.3455845142e-04 2.5465975111e-04   2.3455845142e-04 2.5465975111e-04
3.4460000000e+00   2.3404972394e-04 2.5406798439e-04   2.3404972394e-04 2.5406798439e-04   2.3404972394e-04 2.5406798439e-04
3.4480000000e+00   2.3354217848e-04 2.5347771772e-04   2.3354217848e-04 2.5347771772e-04   2.3354217848e-04 2.5347771772e-04
3.4500000000e+00   2.3303581207e-04 2.5288894688e-04   2.3303581207e-04 2.5288894688e-04   2.3303581207e-04 2.5288894688e-04
3.4520000000e+00   2.3253062170e-04 2.5230166765e-04   2.3253062170e-04 2.5230166765e-04   2.3253062170e-04 2.5230166765e-04
3.4540000000e+00   2.3202660441e-04 2.5171587584e-04   2.3202660441e-04 2.5171587584e-04   2.3202660441e-04 2.5171587584e-04
3.4560000000e+00   2.3152375721e-04 2.5113156726e-04   2.3152375721e-04 2.5113156726e-04   2.3152375721e-04 2.5113156726e-04
3.4580000000e+00   2.3102207715e-04 2.5054873774e-04   2.3102207715e-04 2.5054873774e-04   2.3102207715e-04 2.5054873774e-04
3.4600000000e+00   2.3052156128e-04 2.4996738312e-04   2.3052156128e-04 2.4996738312e-04   2.3052156128e-04 2.4996738312e-04
3.4620000000e+00   2.3002220664e-04 2.4938749926e-04   2.3002220664e-04 2.4938749926e-04   2.3002220664e-04 2.4938749926e-04
3.4640000000e+00   2.2952401030e-04 2.4880908203e-04   2.2952401030e-04 2.4880908203e-04   2.2952401030e-04 2.4880908203e-04
3.4660000000e+00   2.2902696934e-04 2.4823212730e-04   2.2902696934e-04 2.4823212730e-04   2.2902696934e-04 2.4823212730e-04
3.4680000000e+00   2.2853108082e-04 2.4765663098e-04   2.2853108082e-04 2.4765663098e-04   2.2853108082e-04 2.4765663098e-04
3.4700000000e+00   2.2803634184e-04 2.4708258896e-04   2.2803634184e-04 2.4708258896e-04   2.2803634184e-04 2.4708258896e-04
3.4720000000e+00   2.2754274950e-04 2.4650999717e-04   2.2754274950e-04 2.4650999717e-04   2.2754274950e-04 2.4650999717e-04
3.4740000000e+00   2.2705030089e-04 2.4593885154e-04   2.2705030089e-04 2.4593885154e-04   2.2705030089e-04 2.4593885154e-04
3.4760000000e+00   2.2655899313e-04 2.4536914801e-04   2.2655899313e-04 2.4536914801e-04   2.2655899313e-04 2.4536914801e-04
3.4780000000e+00   2.2606882334e-04 2.4480088256e-04   2.2606882334e-04 2.4480088256e-04   2.2606882334e-04 2.4480088256e-04
3.4800000000e+00   2.2557978864e-04 2.4423405114e-04   2.2557978864e-04 2.4423405114e-04   2.2557978864e-04 2.4423405114e-04
3.4820000000e+00   2.2509188618e-04 2.4366864974e-04   2.2509188618e-04 2.4366864974e-04   2.2509188618e-04 2.4366864974e-04
3.4840000000e+00   2.2460511309e-04 2.4310467435e-04   2.2460511309e-04 2.4310467435e-04   2.2460511309e-04 2.4310467435e-04
3.4860000000e+00   2.2411946654e-04 2.4254212100e-04   2.2411946654e-04 2.4254212100e-04   2.2411946654e-04 2.4254212100e-04
3.4880000000e+00   2.2363494366e-04 2.4198098570e-04   2.2363494366e-04 2.4198098570e-04   2.2363494366e-04 2.4198098570e-04
3.4900000000e+00   2.2315154165e-04 2.4142126447e-04   2.2315154165e-04 2.4142126447e-04   2.2315154165e-04 2.4142126447e-04
3.4920000000e+00   2.2266925767e-04 2.4086295339e-04   2.2266925767e-04 2.4086295339e-04   2.2266925767e-04 2.4086295339e-04
3.4940000000e+00   2.2218808890e-04 2.4030604849e-04   2.2218808890e-04 2.4030604849e-04   2.2218808890e-04 2.4030604849e-04
3.4960000000e+00   2.2170803254e-04 2.3975054585e-04   2.2170803254e-04 2.3975054585e-04   2.2170803254e-04 2.3975054585e-04
3.4980000000e+00   2.2122908578e-04 2.3919644156e-04   2.2122908578e-04 2.3919644156e-04   2.2122908578e-04 2.3919644156e-04
3.5000000000e+00   2.2075124584e-04 2.3864373171e-04   2.2075124584e-04 2.3864373171e-04   2.2075124584e-04 2.3864373171e-04
3.5020000000e+00   2.2027450993e-04 2.3809241242e-04   2.2027450993e-04 2.3809241242e-04   2.2027450993e-04 2.3809241242e-04
3.5040000000e+00   2.1979887527e-04 2.3754247979e-04   2.1979887527e-04 2.3754247979e-04   2.1979887527e-04 2.3754247979e-04
3.5060000000e+00   2.1932433909e-04 2.3699392998e-04   2.1932433909e-04 2.3699392998e-04   2.1932433909e-04 2.3699392998e-04
3.5080000000e+00   2.1885089863e-04 2.3644675911e-04   2.1885089863e-04 2.3644675911e-04   2.1885089863e-04 2.3644675911e-04
3.5100000000e+00   2.1837855113e-04 2.3590096336e-04   2.1837855113e-04 2.3590096336e-04   2.1837855113e-04 2.3590096336e-04
3.5120000000e+00   2.1790729386e-04 2.3535653888e-04   2.1790729386e-04 2.3535653888e-04   2.1790729386e-04 2.3535653888e-04
3.5140000000e+00   2.1743712407e-04 2.3481348187e-04   2.1743712407e-04 2.3481348187e-04   2.1743712407e-04 2.3481348187e-04
3.5160000000e+00   2.1696803902e-04 2.3427178850e-04   2.1696803902e-04 2.3427178850e-04   2.1696803902e-04 2.3427178850e-04
3.5180000000e+00   2.1650003601e-04 2.3373145500e-04   2.1650003601e-04 2.3373145500e-04   2.1650003601e-04 2.3373145500e-04
3.5200000000e+00   2.1603311230e-04 2.3319247757e-04   2.1603311230e-04 2.3319247757e-04   2.1603311230e-04 2.3319247757e-04
3.5220000000e+00   2.1556726520e-04 2.3265485245e-04   2.1556726520e-04 2.3265485245e-04   2.1556726520e-04 2.3265485245e-04
3.5240000000e+00   2.1510249199e-04 2.3211857588e-04   2.1510249199e-04 2.3211857588e-04   2.1510249199e-04 2.3211857588e-04
3.5260000000e+00   2.1463879000e-04 2.3158364410e-04   2.1463879000e-04 2.3158364410e-04   2.1463879000e-04 2.3158364410e-04
3.5280000000e+00   2.1417615652e-04 2.3105005339e-04   2.1417615652e-04 2.3105005339e-04   2.1417615652e-04 2.3105005339e-04
3.5300000000e+00   2.1371458889e-04 2.3051780002e-04   2.1371458889e-04 2.3051780002e-04   2.1371458889e-04 2.3051780002e-04
3.5320000000e+00   2.1325408443e-04 2.2998688027e-04   2.1325408443e-04 2.2998688027e-04   2.1325408443e-04 2.2998688027e-04
3.5340000000e+00   2.1279464048e-04 2.2945729045e-04   2.1279464048e-04 2.2945729045e-04   2.1279464048e-04 2.2945729045e-04
3.5360000000e+00   2.1233625439e-04 2.2892902687e-04   2.1233625439e-04 2.2892902687e-04   2.1233625439e-04 2.2892902687e-04
3.5380000000e+00   2.1187892349e-04 2.2840208585e-04   2.1187892349e-04 2.2840208585e-04   2.1187892349e-04 2.2840208585e-04
3.5400000000e+00   2.1142264516e-04 2.2787646372e-04   2.1142264516e-04 2.2787646372e-04   2.1142264516e-04 2.2787646372e-04
3.5420000000e+00   2.1096741676e-04 2.2735215683e-04   2.1096741676e-04 2.2735215683e-04   2.1096741676e-04 2.2735215683e-04
3.5440000000e+00   2.1051323566e-04 2.2682916153e-04   2.1051323566e-04 2.2682916153e-04   2.1051323566e-04 2.2682916153e-04
3.5460000000e+00   2.1006009924e-04 2.2630747420e-04   2.1006009924e-04 2.2630747420e-04   2.1006009924e-04 2.2630747420e-04
3.5480000000e+00   2.0960800490e-04 2.2578709122e-04   2.0960800490e-04 2.2578709122e-04   2.0960800490e-04 2.2578709122e-04
3.5500000000e+00   2.0915695001e-04 2.2526800896e-04   2.0915695001e-04 2.2526800896e-04   2.0915695001e-04 2.2526800896e-04
3.5520000000e+00   2.0870693199e-04 2.2475022384e-04   2.0870693199e-04 2.2475022384e-04   2.0870693199e-04 2.2475022384e-04
3.5540000000e+00   2.0825794825e-04 2.2423373227e-04   2.0825794825e-04 2.2423373227e-04   2.0825794825e-04 2.2423373227e-04
3.5560000000e+00   2.0780999621e-04 2.2371853067e-04   2.0780999621e-04 2.2371853067e-04   2.0780999621e-04 2.2371853067e-04
3.5580000000e+00   2.0736307327e-04 2.2320461547e-04   2.0736307327e-04 2.2320461547e-04   2.0736307327e-04 2.2320461547e-04
3.5600000000e+00   2.0691717689e-04 2.2269198313e-04   2.0691717689e-04 2.2269198313e-04   2.0691717689e-04 2.2269198313e-04
3.5620000000e+00   2.0647230449e-04 2.2218063010e-04   2.0647230449e-04 2.2218063010e-04   2.0647230449e-04 2.2218063010e-04
3.5640000000e+00   2.0602845352e-04 2.2167055285e-04   2.0602845352e-04 2.2167055285e-04   2.0602845352e-04 2.2167055285e-04
3.5660000000e+00   2.0558562143e-04 2.2116174786e-04   2.0558562143e-04 2.2116174786e-04   2.0558562143e-04 2.2116174786e-04
3.5680000000e+00   2.0514380568e-04 2.2065421161e-04   2.0514380568e-04 2.2065421161e-04   2.0514380568e-04 2.2065421161e-04
3.5700000000e+00   2.0470300374e-04 2.2014794062e-04   2.0470300374e-04 2.2014794062e-04   2.0470300374e-04 2.2014794062e-04
3.5720000000e+00   2.0426321308e-04 2.1964293138e-04   2.0426321308e-04 2.1964293138e-04   2.0426321308e-04 2.1964293138e-04
3.5740000000e+00   2.0382443117e-04 2.1913918043e-04   2.0382443117e-04 2.1913918043e-04   2.0382443117e-04 2.1913918043e-04
3.5760000000e+00   2.0338665552e-04 2.1863668430e-04   2.0338665552e-04 2.1863668430e-04   2.0338665552e-04 2.1863668430e-04
3.5780000000e+00   2.0294988360e-04 2.1813543952e-04   2.0294988360e-04 2.1813543952e-04   2.0294988360e-04 2.1813543952e-04
3.5800000000e+00   2.0251411293e-04 2.1763544267e-04   2.0251411293e-04 2.1763544267e-04   2.0251411293e-04 2.1763544267e-04
3.5820000000e+00   2.0207934100e-04 2.1713669029e-04   2.0207934100e-04 2.1713669029e-04   2.0207934100e-04 2.1713669029e-04
3.5840000000e+00   2.0164556534e-04 2.1663917898e-04   2.0164556534e-04 2.1663917898e-04   2.0164556534e-04 2.1663917898e-04
3.5860000000e+00   2.0121278346e-04 2.1614290530e-04   2.0121278346e-04 2.1614290530e-04   2.0121278346e-04 2.1614290530e-04
3.5880000000e+00   2.0078099290e-04 2.1564786587e-04   2.0078099290e-04 2.1564786587e-04   2.0078099290e-04 2.1564786587e-04
3.5900000000e+00   2.0035019118e-04 2.1515405729e-04   2.0035019118e-04 2.1515405729e-04   2.0035019118e-04 2.1515405729e-04
3.5920000000e+00   1.9992037585e-04 2.1466147617e-04   1.9992037585e-04 2.1466147617e-04   1.9992037585e-04 2.1466147617e-04
3.5940000000e+00   1.9949154446e-04 2.1417011915e-04   1.9949154446e-04 2.1417011915e-04   1.9949154446e-04 2.1417011915e-04
3.5960000000e+00   1.9906369456e-04 2.1367998287e-04   1.9906369456e-04 2.1367998287e-04   1.9906369456e-04 2.1367998287e-04
3.5980000000e+00   1.9863682371e-04 2.1319106397e-04   1.9863682371e-04 2.1319106397e-04   1.9863682371e-04 2.1319106397e-04
3.6000000000e+00   1.9821092949e-04 2.1270335911e-04   1.9821092949e-04 2.1270335911e-04   1.9821092949e-04 2.1270335911e-04
3.6020000000e+00   1.9778600947e-04 2.1221686496e-04   1.9778600947e-04 2.1221686496e-04   1.9778600947e-04 2.1221686496e-04
3.6040000000e+00   1.9736206123e-04 2.1173157821e-04   1.9736206123e-04 2.1173157821e-04   1.9736206123e-04 2.1173157821e-04
3.6060000000e+00   1.9693908235e-04 2.1124749555e-04   1.9693908235e-04 2.1124749555e-04   1.9693908235e-04 2.1124749555e-04
3.6080000000e+00   1.9651707044e-04 2.1076461367e-04   1.9651707044e-04 2.1076461367e-04   1.9651707044e-04 2.1076461367e-04
3.6100000000e+00   1.9609602310e-04 2.1028292928e-04   1.9609602310e-04 2.1028292928e-04   1.9609602310e-04 2.1028292928e-04
3.6120000000e+00   1.9567593793e-04 2.0980243911e-04   1.9567593793e-04 2.0980243911e-04   1.9567593793e-04 2.0980243911e-04
3.6140000000e+00   1.9525681255e-04 2.0932313989e-04   1.9525681255e-04 2.0932313989e-04   1.9525681255e-04 2.0932313989e-04
3.6160000000e+00   1.9483864458e-04 2.0884502835e-04   1.9483864458e-04 2.0884502835e-04   1.9483864458e-04 2.0884502835e-04
3.6180000000e+00   1.9442143165e-04 2.0836810125e-04   1.9442143165e-04 2.0836810125e-04   1.9442143165e-04 2.0836810125e-04
3.6200000000e+00   1.9400517139e-04 2.0789235536e-04   1.9400517139e-04 2.0789235536e-04   1.9400517139e-04 2.0789235536e-04
3.6220000000e+00   1.9358986144e-04 2.0741778743e-04   1.9358986144e-04 2.0741778743e-04   1.9358986144e-04 2.0741778743e-04
3.6240000000e+00   1.9317549946e-04 2.0694439425e-04   1.9317549946e-04 2.0694439425e-04   1.9317549946e-04 2.0694439425e-04
3.6260000000e+00   1.9276208308e-04 2.0647217262e-04   1.9276208308e-04 2.0647217262e-04   1.9276208308e-04 2.0647217262e-04
3.6280000000e+00   1.9234960999e-04 2.0600111932e-04   1.9234960999e-04 2.0600111932e-04   1.9234960999e-04 2.0600111932e-04
3.6300000000e+00   1.9193807783e-04 2.0553123118e-04   1.9193807783e-04 2.0553123118e-04   1.9193807783e-04 2.0553123118e-04
3.6320000000e+00   1.9152748429e-04 2.0506250501e-04   1.9152748429e-04 2.0506250501e-04   1.9152748429e-04 2.0506250501e-04
3.6340000000e+00   1.9111782704e-04 2.0459493765e-04   1.9111782704e-04 2.0459493765e-04   1.9111782704e-04 2.0459493765e-04
3.6360000000e+00   1.9070910377e-04 2.0412852592e-04   1.9070910377e-04 2.0412852592e-04   1.9070910377e-04 2.0412852592e-04
3.6380000000e+00   1.9030131216e-04 2.0366326668e-04   1.9030131216e-04 2.0366326668e-04   1.9030131216e-04 2.0366326668e-04
3.6400000000e+00   1.8989444993e-04 2.0319915679e-04   1.8989444993e-04 2.0319915679e-04   1.8989444993e-04 2.0319915679e-04
3.6420000000e+00   1.8948851477e-04 2.0273619312e-04   1.8948851477e-04 2.0273619312e-04   1.8948851477e-04 2.0273619312e-04
3.6440000000e+00   1.8908350440e-04 2.0227437254e-04   1.8908350440e-04 2.0227437254e-04   1.8908350440e-04 2.0227437254e-04
3.6460000000e+00   1.8867941652e-04 2.0181369194e-04   1.8867941652e-04 2.0181369194e-04   1.8867941652e-04 2.0181369194e-04
3.6480000000e+00   1.8827624887e-04 2.0135414823e-04   1.8827624887e-04 2.0135414823e-04   1.8827624887e-04 2.0135414823e-04
3.6500000000e+00   1.8787399917e-04 2.0089573829e-04   1.8787399917e-04 2.0089573829e-04   1.8787399917e-04 2.0089573829e-04
3.6520000000e+00   1.8747266517e-04 2.0043845906e-04   1.8747266517e-04 2.0043845906e-04   1.8747266517e-04 2.0043845906e-04
3.6540000000e+00   1.8707224459e-04 1.9998230745e-04   1.8707224459e-04 1.9998230745e-04   1.8707224459e-04 1.9998230745e-04
3.6560000000e+00   1.8667273519e-04 1.9952728040e-04   1.8667273519e-04 1.9952728040e-04   1.8667273519e-04 1.9952728040e-04
3.6580000000e+00   1.8627413472e-04 1.9907337485e-04   1.8627413472e-04 1.9907337485e-04   1.8627413472e-04 1.9907337485e-04
3.6600000000e+00   1.8587644094e-04 1.9862058777e-04   1.8587644094e-04 1.9862058777e-04   1.8587644094e-04 1.9862058777e-04
3.6620000000e+00   1.8547965162e-04 1.9816891610e-04   1.8547965162e-04 1.9816891610e-04   1.8547965162e-04 1.9816891610e-04
3.6640000000e+00   1.8508376453e-04 1.9771835681e-04   1.8508376453e-04 1.9771835681e-04   1.8508376453e-04 1.9771835681e-04
3.6660000000e+00   1.8468877746e-04 1.9726890691e-04   1.8468877746e-04 1.9726890691e-04   1.8468877746e-04 1.9726890691e-04
3.6680000000e+00   1.8429468817e-04 1.9682056336e-04   1.8429468817e-04 1.9682056336e-04   1.8429468817e-04 1.9682056336e-04
3.6700000000e+00   1.8390149447e-04 1.9637332317e-04   1.8390149447e-04 1.9637332317e-04   1.8390149447e-04 1.9637332317e-04
3.6720000000e+00   1.8350919414e-04 1.9592718335e-04   1.8350919414e-04 1.9592718335e-04   1.8350919414e-04 1.9592718335e-04
3.6740000000e+00   1.8311778500e-04 1.9548214091e-04   1.8311778500e-04 1.9548214091e-04   1.8311778500e-04 1.9548214091e-04
3.6760000000e+00   1.8272726485e-04 1.9503819289e-04   1.8272726485e-04 1.9503819289e-04   1.8272726485e-04 1.9503819289e-04
3.6780000000e+00   1.8233763150e-04 1.9459533631e-04   1.8233763150e-04 1.9459533631e-04   1.8233763150e-04 1.9459533631e-04
3.6800000000e+00   1.8194888278e-04 1.9415356823e-04   1.8194888278e-04 1.9415356823e-04   1.8194888278e-04 1.9415356823e-04
3.6820000000e+00   1.8156101651e-04 1.9371288568e-04   1.8156101651e-04 1.9371288568e-04   1.8156101651e-04 1.9371288568e-04
3.6840000000e+00   1.8117403051e-04 1.9327328575e-04   1.8117403051e-04 1.9327328575e-04   1.8117403051e-04 1.9327328575e-04
3.6860000000e+00   1.8078792264e-04 1.9283476549e-04   1.8078792264e-04 1.9283476549e-04   1.8078792264e-04 1.9283476549e-04
3.6880000000e+00   1.8040269073e-04 1.9239732199e-04   1.8040269073e-04 1.9239732199e-04   1.8040269073e-04 1.9239732199e-04
3.6900000000e+00   1.8001833264e-04 1.9196095234e-04   1.8001833264e-04 1.9196095234e-04   1.8001833264e-04 1.9196095234e-04
3.6920000000e+00   1.7963484621e-04 1.9152565363e-04   1.7963484621e-04 1.9152565363e-04   1.7963484621e-04 1.9152565363e-04
3.6940000000e+00   1.7925222931e-04 1.9109142297e-04   1.7925222931e-04 1.9109142297e-04   1.7925222931e-04 1.9109142297e-04
3.6960000000e+00   1.7887047981e-04 1.9065825747e-04   1.7887047981e-04 1.9065825747e-04   1.7887047981e-04 1.9065825747e-04
3.6980000000e+00   1.7848959557e-04 1.9022615426e-04   1.7848959557e-04 1.9022615426e-04   1.7848959557e-04 1.9022615426e-04
3.7000000000e+00   1.7810957449e-04 1.8979511048e-04   1.7810957449e-04 1.8979511048e-04   1.7810957449e-04 1.8979511048e-04
3.7020000000e+00   1.7773041443e-04 1.8936512325e-04   1.7773041443e-04 1.8936512325e-04   1.7773041443e-04 1.8936512325e-04
3.7040000000e+00   1.7735211329e-04 1.8893618974e-04   1.7735211329e-04 1.8893618974e-04   1.7735211329e-04 1.8893618974e-04
3.7060000000e+00   1.7697466897e-04 1.8850830710e-04   1.7697466897e-04 1.8850830710e-04   1.7697466897e-04 1.8850830710e-04
3.7080000000e+00   1.7659807936e-04 1.8808147249e-04   1.7659807936e-04 1.8808147249e-04   1.7659807936e-04 1.8808147249e-04
3.7100000000e+00   1.7622234238e-04 1.8765568310e-04   1.7622234238e-04 1.8765568310e-04   1.7622234238e-04 1.8765568310e-04
3.7120000000e+00   1.7584745594e-04 1.8723093611e-04   1.7584745594e-04 1.8723093611e-04   1.7584745594e-04 1.8723093611e-04
3.7140000000e+00   1.7547341794e-04 1.8680722870e-04   1.7547341794e-04 1.8680722870e-04   1.7547341794e-04 1.8680722870e-04
3.7160000000e+00   1.7510022633e-04 1.8638455808e-04   1.7510022633e-04 1.8638455808e-04   1.7510022633e-04 1.8638455808e-04
3.7180000000e+00   1.7472787902e-04 1.8596292146e-04   1.7472787902e-04 1.8596292146e-04   1.7472787902e-04 1.8596292146e-04
3.7200000000e+00   1.7435637396e-04 1.8554231606e-04   1.7435637396e-04 1.8554231606e-04   1.7435637396e-04 1.8554231606e-04
3.7220000000e+00   1.7398570907e-04 1.8512273910e-04   1.7398570907e-04 1.8512273910e-04   1.7398570907e-04 1.8512273910e-04
3.7240000000e+00   1.7361588232e-04 1.8470418782e-04   1.7361588232e-04 1.8470418782e-04   1.7361588232e-04 1.8470418782e-04
3.7260000000e+00   1.7324689164e-04 1.8428665945e-04   1.7324689164e-04 1.8428665945e-04   1.7324689164e-04 1.8428665945e-04
3.7280000000e+00   1.7287873500e-04 1.8387015126e-04   1.7287873500e-04 1.8387015126e-04   1.7287873500e-04 1.8387015126e-04
3.7300000000e+00   1.7251141036e-04 1.8345466050e-04   1.7251141036e-04 1.8345466050e-04   1.7251141036e-04 1.8345466050e-04
3.7320000000e+00   1.7214491568e-04 1.8304018443e-04   1.7214491568e-04 1.8304018443e-04   1.7214491568e-04 1.8304018443e-04
3.7340000000e+00   1.7177924894e-04 1.8262672033e-04   1.7177924894e-04 1.8262672033e-04   1.7177924894e-04 1.8262672033e-04
3.7360000000e+00   1.7141440813e-04 1.8221426550e-04   1.7141440813e-04 1.8221426550e-04   1.7141440813e-04 1.8221426550e-04
3.7380000000e+00   1.7105039121e-04 1.8180281720e-04   1.7105039121e-04 1.8180281720e-04   1.7105039121e-04 1.8180281720e-04
3.7400000000e+00   1.7068719619e-04 1.8139237276e-04   1.7068719619e-04 1.8139237276e-04   1.7068719619e-04 1.8139237276e-04
3.7420000000e+00   1.7032482105e-04 1.8098292947e-04   1.7032482105e-04 1.8098292947e-04   1.7032482105e-04 1.8098292947e-04
3.7440000000e+00   1.6996326380e-04 1.8057448466e-04   1.6996326380e-04 1.8057448466e-04   1.6996326380e-04 1.8057448466e-04
3.7460000000e+00   1.6960252245e-04 1.8016703564e-04   1.6960252245e-04 1.8016703564e-04   1.6960252245e-04 1.8016703564e-04
3.7480000000e+00   1.6924259500e-04 1.7976057975e-04   1.6924259500e-04 1.7976057975e-04   1.6924259500e-04 1.7976057975e-04
3.7500000000e+00   1.6888347947e-04 1.7935511433e-04   1.6888347947e-04 1.7935511433e-04   1.6888347947e-04 1.7935511433e-04
3.7520000000e+00   1.6852517388e-04 1.7895063673e-04   1.6852517388e-04 1.7895063673e-04   1.6852517388e-04 1.7895063673e-04
3.7540000000e+00   1.6816767627e-04 1.7854714430e-04   1.6816767627e-04 1.7854714430e-04   1.6816767627e-04 1.7854714430e-04
3.7560000000e+00   1.6781098465e-04 1.7814463440e-04   1.6781098465e-04 1.7814463440e-04   1.6781098465e-04 1.7814463440e-04
3.7580000000e+00   1.6745509708e-04 1.7774310441e-04   1.6745509708e-04 1.7774310441e-04   1.6745509708e-04 1.7774310441e-04
3.7600000000e+00   1.6710001158e-04 1.7734255171e-04   1.6710001158e-04 1.7734255171e-04   1.6710001158e-04 1.7734255171e-04
3.7620000000e+00   1.6674572622e-04 1.7694297369e-04   1.6674572622e-04 1.7694297369e-04   1.6674572622e-04 1.7694297369e-04
3.7640000000e+00   1.6639223904e-04 1.7654436774e-04   1.6639223904e-04 1.7654436774e-04   1.6639223904e-04 1.7654436774e-04
3.7660000000e+00   1.6603954810e-04 1.7614673126e-04   1.6603954810e-04 1.7614673126e-04   1.6603954810e-04 1.7614673126e-04
3.7680000000e+00   1.6568765147e-04 1.7575006167e-04   1.6568765147e-04 1.7575006167e-04   1.6568765147e-04 1.7575006167e-04
3.7700000000e+00   1.6533654721e-04 1.7535435637e-04   1.6533654721e-04 1.7535435637e-04   1.6533654721e-04 1.7535435637e-04
3.7720000000e+00   1.6498623340e-04 1.7495961281e-04   1.6498623340e-04 1.7495961281e-04   1.6498623340e-04 1.7495961281e-04
3.7740000000e+00   1.6463670812e-04 1.7456582841e-04   1.6463670812e-04 1.7456582841e-04   1.6463670812e-04 1.7456582841e-04
3.7760000000e+00   1.6428796945e-04 1.7417300061e-04   1.6428796945e-04 1.7417300061e-04   1.6428796945e-04 1.7417300061e-04
3.7780000000e+00   1.6394001548e-04 1.7378112687e-04   1.6394001548e-04 1.7378112687e-04   1.6394001548e-04 1.7378112687e-04
3.7800000000e+00   1.6359284431e-04 1.7339020463e-04   1.6359284431e-04 1.7339020463e-04   1.6359284431e-04 1.7339020463e-04
3.7820000000e+00   1.6324645403e-04 1.7300023137e-04   1.6324645403e-04 1.7300023137e-04   1.6324645403e-04 1.7300023137e-04
3.7840000000e+00   1.6290084275e-04 1.7261120456e-04   1.6290084275e-04 1.7261120456e-04   1.6290084275e-04 1.7261120456e-04
3.7860000000e+00   1.6255600858e-04 1.7222312167e-04   1.6255600858e-04 1.7222312167e-04   1.6255600858e-04 1.7222312167e-04
3.7880000000e+00   1.6221194964e-04 1.7183598019e-04   1.6221194964e-04 1.7183598019e-04   1.6221194964e-04 1.7183598019e-04
3.7900000000e+00   1.6186866404e-04 1.7144977762e-04   1.6186866404e-04 1.7144977762e-04   1.6186866404e-04 1.7144977762e-04
3.7920000000e+00   1.6152614990e-04 1.7106451145e-04   1.6152614990e-04 1.7106451145e-04   1.6152614990e-04 1.7106451145e-04
3.7940000000e+00   1.6118440537e-04 1.7068017920e-04   1.6118440537e-04 1.7068017920e-04   1.6118440537e-04 1.7068017920e-04
3.7960000000e+00   1.6084342857e-04 1.7029677838e-04   1.6084342857e-04 1.7029677838e-04   1.6084342857e-04 1.7029677838e-04
3.7980000000e+00   1.6050321764e-04 1.6991430652e-04   1.6050321764e-04 1.6991430652e-04   1.6050321764e-04 1.6991430652e-04
3.8000000000e+00   1.6016377072e-04 1.6953276114e-04   1.6016377072e-04 1.6953276114e-04   1.6016377072e-04 1.6953276114e-04
3.8020000000e+00   1.5982508598e-04 1.6915213979e-04   1.5982508598e-04 1.6915213979e-04   1.5982508598e-04 1.6915213979e-04
3.8040000000e+00   1.5948716155e-04 1.6877244001e-04   1.5948716155e-04 1.6877244001e-04   1.5948716155e-04 1.6877244001e-04
3.8060000000e+00   1.5914999560e-04 1.6839365935e-04   1.5914999560e-04 1.6839365935e-04   1.5914999560e-04 1.6839365935e-04
3.8080000000e+00   1.5881358630e-04 1.6801579538e-04   1.5881358630e-04 1.6801579538e-04   1.5881358630e-04 1.6801579538e-04
3.8100000000e+00   1.5847793181e-04 1.6763884566e-04   1.5847793181e-04 1.6763884566e-04   1.5847793181e-04 1.6763884566e-04
3.8120000000e+00   1.5814303031e-04 1.6726280777e-04   1.5814303031e-04 1.6726280777e-04   1.5814303031e-04 1.6726280777e-04
3.8140000000e+00   1.5780887998e-04 1.6688767928e-04   1.5780887998e-04 1.6688767928e-04   1.5780887998e-04 1.6688767928e-04
3.8160000000e+00   1.5747547899e-04 1.6651345779e-04   1.5747547899e-04 1.6651345779e-04   1.5747547899e-04 1.6651345779e-04
3.8180000000e+00   1.5714282554e-04 1.6614014089e-04   1.5714282554e-04 1.6614014089e-04   1.5714282554e-04 1.6614014089e-04
3.8200000000e+00   1.5681091782e-04 1.6576772618e-04   1.5681091782e-04 1.6576772618e-04   1.5681091782e-04 1.6576772618e-04
3.8220000000e+00   1.5647975404e-04 1.6539621128e-04   1.5647975404e-04 1.6539621128e-04   1.5647975404e-04 1.6539621128e-04
3.8240000000e+00   1.5614933238e-04 1.6502559381e-04   1.5614933238e-04 1.6502559381e-04   1.5614933238e-04 1.6502559381e-04
3.8260000000e+00   1.5581965106e-04 1.6465587138e-04   1.5581965106e-04 1.6465587138e-04   1.5581965106e-04 1.6465587138e-04
3.8280000000e+00   1.5549070830e-04 1.6428704163e-04   1.5549070830e-04 1.6428704163e-04   1.5549070830e-04 1.6428704163e-04
3.8300000000e+00   1.5516250230e-04 1.6391910219e-04   1.5516250230e-04 1.6391910219e-04   1.5516250230e-04 1.6391910219e-04
3.8320000000e+00   1.5483503130e-04 1.6355205071e-04   1.5483503130e-04 1.6355205071e-04   1.5483503130e-04 1.6355205071e-04
3.8340000000e+00   1.5450829351e-04 1.6318588485e-04   1.5450829351e-04 1.6318588485e-04   1.5450829351e-04 1.6318588485e-04
3.8360000000e+00   1.5418228717e-04 1.6282060226e-04   1.5418228717e-04 1.6282060226e-04   1.5418228717e-04 1.6282060226e-04
3.8380000000e+00   1.5385701051e-04 1.6245620061e-04   1.5385701051e-04 1.6245620061e-04   1.5385701051e-04 1.6245620061e-04
3.8400000000e+00   1.5353246178e-04 1.6209267757e-04   1.5353246178e-04 1.6209267757e-04   1.5353246178e-04 1.6209267757e-04
3.8420000000e+00   1.5320863922e-04 1.6173003082e-04   1.5320863922e-04 1.6173003082e-04   1.5320863922e-04 1.6173003082e-04
3.8440000000e+00   1.5288554108e-04 1.6136825804e-04   1.5288554108e-04 1.6136825804e-04   1.5288554108e-04 1.6136825804e-04
3.8460000000e+00   1.5256316561e-04 1.6100735693e-04   1.5256316561e-04 1.6100735693e-04   1.5256316561e-04 1.6100735693e-04
3.8480000000e+00   1.5224151107e-04 1.6064732520e-04   1.5224151107e-04 1.6064732520e-04   1.5224151107e-04 1.6064732520e-04
3.8500000000e+00   1.5192057573e-04 1.6028816054e-04   1.5192057573e-04 1.6028816054e-04   1.5192057573e-04 1.6028816054e-04
3.8520000000e+00   1.5160035785e-04 1.5992986066e-04   1.5160035785e-04 1.5992986066e-04   1.5160035785e-04 1.5992986066e-04
3.8540000000e+00   1.5128085571e-04 1.5957242330e-04   1.5128085571e-04 1.5957242330e-04   1.5128085571e-04 1.5957242330e-04
3.8560000000e+00   1.5096206758e-04 1.5921584618e-04   1.5096206758e-04 1.5921584618e-04   1.5096206758e-04 1.5921584618e-04
3.8580000000e+00   1.5064399175e-04 1.5886012702e-04   1.5064399175e-04 1.5886012702e-04   1.5064399175e-04 1.5886012702e-04
3.8600000000e+00   1.5032662651e-04 1.5850526357e-04   1.5032662651e-04 1.5850526357e-04   1.5032662651e-04 1.5850526357e-04
3.8620000000e+00   1.5000997013e-04 1.5815125358e-04   1.5000997013e-04 1.5815125358e-04   1.5000997013e-04 1.5815125358e-04
3.8640000000e+00   1.4969402092e-04 1.5779809480e-04   1.4969402092e-04 1.5779809480e-04   1.4969402092e-04 1.5779809480e-04
3.8660000000e+00   1.4937877719e-04 1.5744578499e-04   1.4937877719e-04 1.5744578499e-04   1.4937877719e-04 1.5744578499e-04
3.8680000000e+00   1.4906423722e-04 1.5709432191e-04   1.4906423722e-04 1.5709432191e-04   1.4906423722e-04 1.5709432191e-04
3.8700000000e+00   1.4875039933e-04 1.5674370335e-04   1.4875039933e-04 1.5674370335e-04   1.4875039933e-04 1.5674370335e-04
3.8720000000e+00   1.4843726184e-04 1.5639392707e-04   1.4843726184e-04 1.5639392707e-04   1.4843726184e-04 1.5639392707e-04
3.8740000000e+00   1.4812482307e-04 1.5604499086e-04   1.4812482307e-04 1.5604499086e-04   1.4812482307e-04 1.5604499086e-04
3.8760000000e+00   1.4781308132e-04 1.5569689252e-04   1.4781308132e-04 1.5569689252e-04   1.4781308132e-04 1.5569689252e-04
3.8780000000e+00   1.4750203494e-04 1.5534962985e-04   1.4750203494e-04 1.5534962985e-04   1.4750203494e-04 1.5534962985e-04
3.8800000000e+00   1.4719168225e-04 1.5500320064e-04   1.4719168225e-04 1.5500320064e-04   1.4719168225e-04 1.5500320064e-04
3.8820000000e+00   1.4688202158e-04 1.5465760272e-04   1.4688202158e-04 1.5465760272e-04   1.4688202158e-04 1.5465760272e-04
3.8840000000e+00   1.4657305128e-04 1.5431283390e-04   1.4657305128e-04 1.5431283390e-04   1.4657305128e-04 1.5431283390e-04
3.8860000000e+00   1.4626476970e-04 1.5396889201e-04   1.4626476970e-04 1.5396889201e-04   1.4626476970e-04 1.5396889201e-04
3.8880000000e+00   1.4595717517e-04 1.5362577486e-04   1.4595717517e-04 1.5362577486e-04   1.4595717517e-04 1.5362577486e-04
3.8900000000e+00   1.4565026605e-04 1.5328348032e-04   1.4565026605e-04 1.5328348032e-04   1.4565026605e-04 1.5328348032e-04
3.8920000000e+00   1.4534404070e-04 1.5294200620e-04   1.4534404070e-04 1.5294200620e-04   1.4534404070e-04 1.5294200620e-04
3.8940000000e+00   1.4503849748e-04 1.5260135037e-04   1.4503849748e-04 1.5260135037e-04   1.4503849748e-04 1.5260135037e-04
3.8960000000e+00   1.4473363475e-04 1.5226151069e-04   1.4473363475e-04 1.5226151069e-04   1.4473363475e-04 1.5226151069e-04
3.8980000000e+00   1.4442945089e-04 1.5192248500e-04   1.4442945089e-04 1.5192248500e-04   1.4442945089e-04 1.5192248500e-04
3.9000000000e+00   1.4412594427e-04 1.5158427119e-04   1.4412594427e-04 1.5158427119e-04   1.4412594427e-04 1.5158427119e-04
3.9020000000e+00   1.4382311327e-04 1.5124686713e-04   1.4382311327e-04 1.5124686713e-04   1.4382311327e-04 1.5124686713e-04
3.9040000000e+00   1.4352095626e-04 1.5091027069e-04   1.4352095626e-04 1.5091027069e-04   1.4352095626e-04 1.5091027069e-04
3.9060000000e+00   1.4321947165e-04 1.5057447976e-04   1.4321947165e-04 1.5057447976e-04   1.4321947165e-04 1.5057447976e-04
3.9080000000e+00   1.4291865781e-04 1.5023949224e-04   1.4291865781e-04 1.5023949224e-04   1.4291865781e-04 1.5023949224e-04
3.9100000000e+00   1.4261851314e-04 1.4990530603e-04   1.4261851314e-04 1.4990530603e-04   1.4261851314e-04 1.4990530603e-04
3.9120000000e+00   1.4231903605e-04 1.4957191903e-04   1.4231903605e-04 1.4957191903e-04   1.4231903605e-04 1.4957191903e-04
3.9140000000e+00   1.4202022494e-04 1.4923932915e-04   1.4202022494e-04 1.4923932915e-04   1.4202022494e-04 1.4923932915e-04
3.9160000000e+00   1.4172207821e-04 1.4890753431e-04   1.4172207821e-04 1.4890753431e-04   1.4172207821e-04 1.4890753431e-04
3.9180000000e+00   1.4142459427e-04 1.4857653243e-04   1.4142459427e-04 1.4857653243e-04   1.4142459427e-04 1.4857653243e-04
3.9200000000e+00   1.4112777155e-04 1.4824632145e-04   1.4112777155e-04 1.4824632145e-04   1.4112777155e-04 1.4824632145e-04
3.9220000000e+00   1.4083160846e-04 1.4791689929e-04   1.4083160846e-04 1.4791689929e-04   1.4083160846e-04 1.4791689929e-04
3.9240000000e+00   1.4053610343e-04 1.4758826390e-04   1.4053610343e-04 1.4758826390e-04   1.4053610343e-04 1.4758826390e-04
3.9260000000e+00   1.4024125488e-04 1.4726041323e-04   1.4024125488e-04 1.4726041323e-04   1.4024125488e-04 1.4726041323e-04
3.9280000000e+00   1.3994706125e-04 1.4693334523e-04   1.3994706125e-04 1.4693334523e-04   1.3994706125e-04 1.4693334523e-04
3.9300000000e+00   1.3965352098e-04 1.4660705786e-04   1.3965352098e-04 1.4660705786e-04   1.3965352098e-04 1.4660705786e-04
3.9320000000e+00   1.3936063250e-04 1.4628154908e-04   1.3936063250e-04 1.4628154908e-04   1.3936063250e-04 1.4628154908e-04
3.9340000000e+00   1.3906839427e-04 1.4595681687e-04   1.3906839427e-04 1.4595681687e-04   1.3906839427e-04 1.4595681687e-04
3.9360000000e+00   1.3877680472e-04 1.4563285919e-04   1.3877680472e-04 1.4563285919e-04   1.3877680472e-04 1.4563285919e-04
3.9380000000e+00   1.3848586231e-04 1.4530967405e-04   1.3848586231e-04 1.4530967405e-04   1.3848586231e-04 1.4530967405e-04
3.9400000000e+00   1.3819556551e-04 1.4498725941e-04   1.3819556551e-04 1.4498725941e-04   1.3819556551e-04 1.4498725941e-04
3.9420000000e+00   1.3790591276e-04 1.4466561329e-04   1.3790591276e-04 1.4466561329e-04   1.3790591276e-04 1.4466561329e-04
3.9440000000e+00   1.3761690254e-04 1.4434473367e-04   1.3761690254e-04 1.4434473367e-04   1.3761690254e-04 1.4434473367e-04
3.9460000000e+00   1.3732853332e-04 1.4402461856e-04   1.3732853332e-04 1.4402461856e-04   1.3732853332e-04 1.4402461856e-04
3.9480000000e+00   1.3704080356e-04 1.4370526598e-04   1.3704080356e-04 1.4370526598e-04   1.3704080356e-04 1.4370526598e-04
3.9500000000e+00   1.3675371175e-04 1.4338667394e-04   1.3675371175e-04 1.4338667394e-04   1.3675371175e-04 1.4338667394e-04
3.9520000000e+00   1.3646725636e-04 1.4306884047e-04   1.3646725636e-04 1.4306884047e-04   1.3646725636e-04 1.4306884047e-04
3.9540000000e+00   1.3618143588e-04 1.4275176359e-04   1.3618143588e-04 1.4275176359e-04   1.3618143588e-04 1.4275176359e-04
3.9560000000e+00   1.3589624880e-04 1.4243544134e-04   1.3589624880e-04 1.4243544134e-04   1.3589624880e-04 1.4243544134e-04
3.9580000000e+00   1.3561169361e-04 1.4211987176e-04   1.3561169361e-04 1.4211987176e-04   1.3561169361e-04 1.4211987176e-04
3.9600000000e+00   1.3532776881e-04 1.4180505289e-04   1.3532776881e-04 1.4180505289e-04   1.3532776881e-04 1.4180505289e-04
3.9620000000e+00   1.3504447290e-04 1.4149098279e-04   1.3504447290e-04 1.4149098279e-04   1.3504447290e-04 1.4149098279e-04
3.9640000000e+00   1.3476180439e-04 1.4117765951e-04   1.3476180439e-04 1.4117765951e-04   1.3476180439e-04 1.4117765951e-04
3.9660000000e+00   1.3447976177e-04 1.4086508111e-04   1.3447976177e-04 1.4086508111e-04   1.3447976177e-04 1.4086508111e-04
3.9680000000e+00   1.3419834357e-04 1.4055324567e-04   1.3419834357e-04 1.4055324567e-04   1.3419834357e-04 1.4055324567e-04
3.9700000000e+00   1.3391754829e-04 1.4024215126e-04   1.3391754829e-04 1.4024215126e-04   1.3391754829e-04 1.4024215126e-04
3.9720000000e+00   1.3363737447e-04 1.3993179595e-04   1.3363737447e-04 1.3993179595e-04   1.3363737447e-04 1.3993179595e-04
3.9740000000e+00   1.3335782062e-04 1.3962217783e-04   1.3335782062e-04 1.3962217783e-04   1.3335782062e-04 1.3962217783e-04
3.9760000000e+00   1.3307888527e-04 1.3931329499e-04   1.3307888527e-04 1.3931329499e-04   1.3307888527e-04 1.3931329499e-04
3.9780000000e+00   1.3280056695e-04 1.3900514553e-04   1.3280056695e-04 1.3900514553e-04   1.3280056695e-04 1.3900514553e-04
3.9800000000e+00   1.3252286420e-04 1.3869772755e-04   1.3252286420e-04 1.3869772755e-04   1.3252286420e-04 1.3869772755e-04
3.9820000000e+00   1.3224577555e-04 1.3839103915e-04   1.3224577555e-04 1.3839103915e-04   1.3224577555e-04 1.3839103915e-04
3.9840000000e+00   1.3196929956e-04 1.3808507844e-04   1.3196929956e-04 1.3808507844e-04   1.3196929956e-04 1.3808507844e-04
3.9860000000e+00   1.3169343475e-04 1.3777984356e-04   1.3169343475e-04 1.3777984356e-04   1.3169343475e-04 1.3777984356e-04
3.9880000000e+00   1.3141817970e-04 1.3747533260e-04   1.3141817970e-04 1.3747533260e-04   1.3141817970e-04 1.3747533260e-04
3.9900000000e+00   1.3114353294e-04 1.3717154371e-04   1.3114353294e-04 1.3717154371e-04   1.3114353294e-04 1.3717154371e-04
3.9920000000e+00   1.3086949304e-04 1.3686847502e-04   1.3086949304e-04 1.3686847502e-04   1.3086949304e-04 1.3686847502e-04
3.9940000000e+00   1.3059605856e-04 1.3656612467e-04   1.3059605856e-04 1.3656612467e-04   1.3059605856e-04 1.3656612467e-04
3.9960000000e+00   1.3032322807e-04 1.3626449080e-04   1.3032322807e-04 1.3626449080e-04   1.3032322807e-04 1.3626449080e-04
3.9980000000e+00   1.3005100012e-04 1.3596357156e-04   1.3005100012e-04 1.3596357156e-04   1.3005100012e-04 1.3596357156e-04
4.0000000000e+00   1.2977937331e-04 1.3566336510e-04   1.2977937331e-04 1.3566336510e-04   1.2977937331e-04 1.3566336510e-04
4.0020000000e+00   1.2950834619e-04 1.3536386959e-04   1.2950834619e-04 1.3536386959e-04   1.2950834619e-04 1.3536386959e-04
4.0040000000e+00   1.2923791735e-04 1.3506508319e-04   1.2923791735e-04 1.3506508319e-04   1.2923791735e-04 1.3506508319e-04
4.0060000000e+00   1.2896808539e-04 1.3476700407e-04   1.2896808539e-04 1.3476700407e-04   1.2896808539e-04 1.3476700407e-04
4.0080000000e+00   1.2869884887e-04 1.3446963041e-04   1.2869884887e-04 1.3446963041e-04   1.2869884887e-04 1.3446963041e-04
4.0100000000e+00   1.2843020639e-04 1.3417296039e-04   1.2843020639e-04 1.3417296039e-04   1.2843020639e-04 1.3417296039e-04
4.0120000000e+00   1.2816215656e-04 1.3387699219e-04   1.2816215656e-04 1.3387699219e-04   1.2816215656e-04 1.3387699219e-04
4.0140000000e+00   1.2789469796e-04 1.3358172400e-04   1.2789469796e-04 1.3358172400e-04   1.2789469796e-04 1.3358172400e-04
4.0160000000e+00   1.2762782920e-04 1.3328715403e-04   1.2762782920e-04 1.3328715403e-04   1.2762782920e-04 1.3328715403e-04
4.0180000000e+00   1.2736154888e-04 1.3299328047e-04   1.2736154888e-04 1.3299328047e-04   1.2736154888e-04 1.3299328047e-04
4.0200000000e+00   1.2709585561e-04 1.3270010153e-04   1.2709585561e-04 1.3270010153e-04   1.2709585561e-04 1.3270010153e-04
4.0220000000e+00   1.2683074801e-04 1.3240761543e-04   1.2683074801e-04 1.3240761543e-04   1.2683074801e-04 1.3240761543e-04
4.0240000000e+00   1.2656622469e-04 1.3211582037e-04   1.2656622469e-04 1.3211582037e-04   1.2656622469e-04 1.3211582037e-04
4.0260000000e+00   1.2630228427e-04 1.3182471458e-04   1.2630228427e-04 1.3182471458e-04   1.2630228427e-04 1.3182471458e-04
4.0280000000e+00   1.2603892537e-04 1.3153429629e-04   1.2603892537e-04 1.3153429629e-04   1.2603892537e-04 1.3153429629e-04
4.0300000000e+00   1.2577614663e-04 1.3124456373e-04   1.2577614663e-04 1.3124456373e-04   1.2577614663e-04 1.3124456373e-04
4.0320000000e+00   1.2551394666e-04 1.3095551514e-04   1.2551394666e-04 1.3095551514e-04   1.2551394666e-04 1.3095551514e-04
4.0340000000e+00   1.2525232411e-04 1.3066714876e-04   1.2525232411e-04 1.3066714876e-04   1.2525232411e-04 1.3066714876e-04
4.0360000000e+00   1.2499127761e-04 1.3037946284e-04   1.2499127761e-04 1.3037946284e-04   1.2499127761e-04 1.3037946284e-04
4.0380000000e+00   1.2473080581e-04 1.3009245562e-04   1.2473080581e-04 1.3009245562e-04   1.2473080581e-04 1.3009245562e-04
4.0400000000e+00   1.2447090734e-04 1.2980612537e-04   1.2447090734e-04 1.2980612537e-04   1.2447090734e-04 1.2980612537e-04
4.0420000000e+00   1.2421158086e-04 1.2952047034e-04   1.2421158086e-04 1.2952047034e-04   1.2421158086e-04 1.2952047034e-04
4.0440000000e+00   1.2395282501e-04 1.2923548882e-04   1.2395282501e-04 1.2923548882e-04   1.2395282501e-04 1.2923548882e-04
4.0460000000e+00   1.2369463845e-04 1.2895117905e-04   1.2369463845e-04 1.2895117905e-04   1.2369463845e-04 1.2895117905e-04
4.0480000000e+00   1.2343701985e-04 1.2866753933e-04   1.2343701985e-04 1.2866753933e-04   1.2343701985e-04 1.2866753933e-04
4.0500000000e+00   1.2317996785e-04 1.2838456794e-04   1.2317996785e-04 1.2838456794e-04   1.2317996785e-04 1.2838456794e-04
4.0520000000e+00   1.2292348113e-04 1.2810226316e-04   1.2292348113e-04 1.2810226316e-04   1.2292348113e-04 1.2810226316e-04
4.0540000000e+00   1.2266755835e-04 1.2782062328e-04   1.2266755835e-04 1.2782062328e-04   1.2266755835e-04 1.2782062328e-04
4.0560000000e+00   1.2241219820e-04 1.2753964660e-04   1.2241219820e-04 1.2753964660e-04   1.2241219820e-04 1.2753964660e-04
4.0580000000e+00   1.2215739933e-04 1.2725933142e-04   1.2215739933e-04 1.2725933142e-04   1.2215739933e-04 1.2725933142e-04
4.0600000000e+00   1.2190316043e-04 1.2697967604e-04   1.2190316043e-04 1.2697967604e-04   1.2190316043e-04 1.2697967604e-04
4.0620000000e+00   1.2164948018e-04 1.2670067878e-04   1.2164948018e-04 1.2670067878e-04   1.2164948018e-04 1.2670067878e-04
4.0640000000e+00   1.2139635728e-04 1.2642233795e-04   1.2139635728e-04 1.2642233795e-04   1.2139635728e-04 1.2642233795e-04
4.0660000000e+00   1.2114379040e-04 1.2614465188e-04   1.2114379040e-04 1.2614465188e-04   1.2114379040e-04 1.2614465188e-04
4.0680000000e+00   1.2089177823e-04 1.2586761888e-04   1.2089177823e-04 1.2586761888e-04   1.2089177823e-04 1.2586761888e-04
4.0700000000e+00   1.2064031949e-04 1.2559123728e-04   1.2064031949e-04 1.2559123728e-04   1.2064031949e-04 1.2559123728e-04
4.0720000000e+00   1.2038941285e-04 1.2531550543e-04   1.2038941285e-04 1.2531550543e-04   1.2038941285e-04 1.2531550543e-04
4.0740000000e+00   1.2013905703e-04 1.2504042166e-04   1.2013905703e-04 1.2504042166e-04   1.2013905703e-04 1.2504042166e-04
4.0760000000e+00   1.1988925073e-04 1.2476598431e-04   1.1988925073e-04 1.2476598431e-04   1.1988925073e-04 1.2476598431e-04
4.0780000000e+00   1.1963999267e-04 1.2449219173e-04   1.1963999267e-04 1.2449219173e-04   1.1963999267e-04 1.2449219173e-04
4.0800000000e+00   1.1939128154e-04 1.2421904228e-04   1.1939128154e-04 1.2421904228e-04   1.1939128154e-04 1.2421904228e-04
4.0820000000e+00   1.1914311607e-04 1.2394653431e-04   1.1914311607e-04 1.2394653431e-04   1.1914311607e-04 1.2394653431e-04
4.0840000000e+00   1.1889549497e-04 1.2367466619e-04   1.1889549497e-04 1.2367466619e-04   1.1889549497e-04 1.2367466619e-04
4.0860000000e+00   1.1864841698e-04 1.2340343627e-04   1.1864841698e-04 1.2340343627e-04   1.1864841698e-04 1.2340343627e-04
4.0880000000e+00   1.1840188081e-04 1.2313284294e-04   1.1840188081e-04 1.2313284294e-04   1.1840188081e-04 1.2313284294e-04
4.0900000000e+00   1.1815588518e-04 1.2286288457e-04   1.1815588518e-04 1.2286288457e-04   1.1815588518e-04 1.2286288457e-04
4.0920000000e+00   1.1791042884e-04 1.2259355954e-04   1.1791042884e-04 1.2259355954e-04   1.1791042884e-04 1.2259355954e-04
4.0940000000e+00   1.1766551052e-04 1.2232486624e-04   1.1766551052e-04 1.2232486624e-04   1.1766551052e-04 1.2232486624e-04
4.0960000000e+00   1.1742112896e-04 1.2205680305e-04   1.1742112896e-04 1.2205680305e-04   1.1742112896e-04 1.2205680305e-04
4.0980000000e+00   1.1717728289e-04 1.2178936837e-04   1.1717728289e-04 1.2178936837e-04   1.1717728289e-04 1.2178936837e-04
4.1000000000e+00   1.1693397107e-04 1.2152256060e-04   1.1693397107e-04 1.2152256060e-04   1.1693397107e-04 1.2152256060e-04
4.1020000000e+00   1.1669119223e-04 1.2125637814e-04   1.1669119223e-04 1.2125637814e-04   1.1669119223e-04 1.2125637814e-04
4.1040000000e+00   1.1644894514e-04 1.2099081940e-04   1.1644894514e-04 1.2099081940e-04   1.1644894514e-04 1.2099081940e-04
4.1060000000e+00   1.1620722854e-04 1.2072588279e-04   1.1620722854e-04 1.2072588279e-04   1.1620722854e-04 1.2072588279e-04
4.1080000000e+00   1.1596604119e-04 1.2046156673e-04   1.1596604119e-04 1.2046156673e-04   1.1596604119e-04 1.2046156673e-04
4.1100000000e+00   1.1572538186e-04 1.2019786964e-04   1.1572538186e-04 1.2019786964e-04   1.1572538186e-04 1.2019786964e-04
4.1120000000e+00   1.1548524930e-04 1.1993478994e-04   1.1548524930e-04 1.1993478994e-04   1.1548524930e-04 1.1993478994e-04
4.1140000000e+00   1.1524564229e-04 1.1967232607e-04   1.1524564229e-04 1.1967232607e-04   1.1524564229e-04 1.1967232607e-04
4.1160000000e+00   1.1500655959e-04 1.1941047646e-04   1.1500655959e-04 1.1941047646e-04   1.1500655959e-04 1.1941047646e-04
4.1180000000e+00   1.1476799998e-04 1.1914923954e-04   1.1476799998e-04 1.1914923954e-04   1.1476799998e-04 1.1914923954e-04
4.1200000000e+00   1.1452996223e-04 1.1888861377e-04   1.1452996223e-04 1.1888861377e-04   1.1452996223e-04 1.1888861377e-04
4.1220000000e+00   1.1429244512e-04 1.1862859759e-04   1.1429244512e-04 1.1862859759e-04   1.1429244512e-04 1.1862859759e-04
4.1240000000e+00   1.1405544743e-04 1.1836918945e-04   1.1405544743e-04 1.1836918945e-04   1.1405544743e-04 1.1836918945e-04
4.1260000000e+00   1.1381896795e-04 1.1811038781e-04   1.1381896795e-04 1.1811038781e-04   1.1381896795e-04 1.1811038781e-04
4.1280000000e+00   1.1358300548e-04 1.1785219112e-04   1.1358300548e-04 1.1785219112e-04   1.1358300548e-04 1.1785219112e-04
4.1300000000e+00   1.1334755879e-04 1.1759459786e-04   1.1334755879e-04 1.1759459786e-04   1.1334755879e-04 1.1759459786e-04
4.1320000000e+00   1.1311262668e-04 1.1733760649e-04   1.1311262668e-04 1.1733760649e-04   1.1311262668e-04 1.1733760649e-04
4.1340000000e+00   1.1287820796e-04 1.1708121548e-04   1.1287820796e-04 1.1708121548e-04   1.1287820796e-04 1.1708121548e-04
4.1360000000e+00   1.1264430142e-04 1.1682542332e-04   1.1264430142e-04 1.1682542332e-04   1.1264430142e-04 1.1682542332e-04
4.1380000000e+00   1.1241090587e-04 1.1657022848e-04   1.1241090587e-04 1.1657022848e-04   1.1241090587e-04 1.1657022848e-04
4.1400000000e+00   1.1217802011e-04 1.1631562945e-04   1.1217802011e-04 1.1631562945e-04   1.1217802011e-04 1.1631562945e-04
4.1420000000e+00   1.1194564295e-04 1.1606162472e-04   1.1194564295e-04 1.1606162472e-04   1.1194564295e-04 1.1606162472e-04
4.1440000000e+00   1.1171377322e-04 1.1580821279e-04   1.1171377322e-04 1.1580821279e-04   1.1171377322e-04 1.1580821279e-04
4.1460000000e+00   1.1148240971e-04 1.1555539216e-04   1.1148240971e-04 1.1555539216e-04   1.1148240971e-04 1.1555539216e-04
4.1480000000e+00   1.1125155125e-04 1.1530316132e-04   1.1125155125e-04 1.1530316132e-04   1.1125155125e-04 1.1530316132e-04
4.1500000000e+00   1.1102119667e-04 1.1505151878e-04   1.1102119667e-04 1.1505151878e-04   1.1102119667e-04 1.1505151878e-04
4.1520000000e+00   1.1079134479e-04 1.1480046307e-04   1.1079134479e-04 1.1480046307e-04   1.1079134479e-04 1.1480046307e-04
4.1540000000e+00   1.1056199443e-04 1.1454999268e-04   1.1056199443e-04 1.1454999268e-04   1.1056199443e-04 1.1454999268e-04
4.1560000000e+00   1.1033314443e-04 1.1430010615e-04   1.1033314443e-04 1.1430010615e-04   1.1033314443e-04 1.1430010615e-04
4.1580000000e+00   1.1010479362e-04 1.1405080199e-04   1.1010479362e-04 1.1405080199e-04   1.1010479362e-04 1.1405080199e-04
4.1600000000e+00   1.0987694083e-04 1.1380207873e-04   1.0987694083e-04 1.1380207873e-04   1.0987694083e-04 1.1380207873e-04
4.1620000000e+00   1.0964958492e-04 1.1355393491e-04   1.0964958492e-04 1.1355393491e-04   1.0964958492e-04 1.1355393491e-04
4.1640000000e+00   1.0942272471e-04 1.1330636906e-04   1.0942272471e-04 1.1330636906e-04   1.0942272471e-04 1.1330636906e-04
4.1660000000e+00   1.0919635906e-04 1.1305937972e-04   1.0919635906e-04 1.1305937972e-04   1.0919635906e-04 1.1305937972e-04
4.1680000000e+00   1.0897048681e-04 1.1281296543e-04   1.0897048681e-04 1.1281296543e-04   1.0897048681e-04 1.1281296543e-04
4.1700000000e+00   1.0874510681e-04 1.1256712475e-04   1.0874510681e-04 1.1256712475e-04   1.0874510681e-04 1.1256712475e-04
4.1720000000e+00   1.0852021793e-04 1.1232185622e-04   1.0852021793e-04 1.1232185622e-04   1.0852021793e-04 1.1232185622e-04
4.1740000000e+00   1.0829581901e-04 1.1207715841e-04   1.0829581901e-04 1.1207715841e-04   1.0829581901e-04 1.1207715841e-04
4.1760000000e+00   1.0807190891e-04 1.1183302986e-04   1.0807190891e-04 1.1183302986e-04   1.0807190891e-04 1.1183302986e-04
4.1780000000e+00   1.0784848651e-04 1.1158946916e-04   1.0784848651e-04 1.1158946916e-04   1.0784848651e-04 1.1158946916e-04
4.1800000000e+00   1.0762555066e-04 1.1134647485e-04   1.0762555066e-04 1.1134647485e-04   1.0762555066e-04 1.1134647485e-04
4.1820000000e+00   1.0740310023e-04 1.1110404553e-04   1.0740310023e-04 1.1110404553e-04   1.0740310023e-04 1.1110404553e-04
4.1840000000e+00   1.0718113410e-04 1.1086217976e-04   1.0718113410e-04 1.1086217976e-04   1.0718113410e-04 1.1086217976e-04
4.1860000000e+00   1.0695965114e-04 1.1062087611e-04   1.0695965114e-04 1.1062087611e-04   1.0695965114e-04 1.1062087611e-04
4.1880000000e+00   1.0673865022e-04 1.1038013319e-04   1.0673865022e-04 1.1038013319e-04   1.0673865022e-04 1.1038013319e-04
4.1900000000e+00   1.0651813023e-04 1.1013994957e-04   1.0651813023e-04 1.1013994957e-04   1.0651813023e-04 1.1013994957e-04
4.1920000000e+00   1.0629809005e-04 1.0990032385e-04   1.0629809005e-04 1.0990032385e-04   1.0629809005e-04 1.0990032385e-04
4.1940000000e+00   1.0607852857e-04 1.0966125462e-04   1.0607852857e-04 1.0966125462e-04   1.0607852857e-04 1.0966125462e-04
4.1960000000e+00   1.0585944466e-04 1.0942274048e-04   1.0585944466e-04 1.0942274048e-04   1.0585944466e-04 1.0942274048e-04
4.1980000000e+00   1.0564083723e-04 1.0918478004e-04   1.0564083723e-04 1.0918478004e-04   1.0564083723e-04 1.0918478004e-04
4.2000000000e+00   1.0542270517e-04 1.0894737190e-04   1.0542270517e-04 1.0894737190e-04   1.0542270517e-04 1.0894737190e-04
4.2020000000e+00   1.0520504738e-04 1.0871051468e-04   1.0520504738e-04 1.0871051468e-04   1.0520504738e-04 1.0871051468e-04
4.2040000000e+00   1.0498786275e-04 1.0847420699e-04   1.0498786275e-04 1.0847420699e-04   1.0498786275e-04 1.0847420699e-04
4.2060000000e+00   1.0477115019e-04 1.0823844744e-04   1.0477115019e-04 1.0823844744e-04   1.0477115019e-04 1.0823844744e-04
4.2080000000e+00   1.0455490860e-04 1.0800323467e-04   1.0455490860e-04 1.0800323467e-04   1.0455490860e-04 1.0800323467e-04
4.2100000000e+00   1.0433913688e-04 1.0776856729e-04   1.0433913688e-04 1.0776856729e-04   1.0433913688e-04 1.0776856729e-04
4.2120000000e+00   1.0412383396e-04 1.0753444394e-04   1.0412383396e-04 1.0753444394e-04   1.0412383396e-04 1.0753444394e-04
4.2140000000e+00   1.0390899875e-04 1.0730086325e-04   1.0390899875e-04 1.0730086325e-04   1.0390899875e-04 1.0730086325e-04
4.2160000000e+00   1.0369463015e-04 1.0706782386e-04   1.0369463015e-04 1.0706782386e-04   1.0369463015e-04 1.0706782386e-04
4.2180000000e+00   1.0348072709e-04 1.0683532442e-04   1.0348072709e-04 1.0683532442e-04   1.0348072709e-04 1.0683532442e-04
4.2200000000e+00   1.0326728849e-04 1.0660336356e-04   1.0326728849e-04 1.0660336356e-04   1.0326728849e-04 1.0660336356e-04
4.2220000000e+00   1.0305431328e-04 1.0637193994e-04   1.0305431328e-04 1.0637193994e-04   1.0305431328e-04 1.0637193994e-04
4.2240000000e+00   1.0284180038e-04 1.0614105220e-04   1.0284180038e-04 1.0614105220e-04   1.0284180038e-04 1.0614105220e-04
4.2260000000e+00   1.0262974871e-04 1.0591069902e-04   1.0262974871e-04 1.0591069902e-04   1.0262974871e-04 1.0591069902e-04
4.2280000000e+00   1.0241815722e-04 1.0568087903e-04   1.0241815722e-04 1.0568087903e-04   1.0241815722e-04 1.0568087903e-04
4.2300000000e+00   1.0220702484e-04 1.0545159092e-04   1.0220702484e-04 1.0545159092e-04   1.0220702484e-04 1.0545159092e-04
4.2320000000e+00   1.0199635051e-04 1.0522283334e-04   1.0199635051e-04 1.0522283334e-04   1.0199635051e-04 1.0522283334e-04
4.2340000000e+00   1.0178613316e-04 1.0499460498e-04   1.0178613316e-04 1.0499460498e-04   1.0178613316e-04 1.0499460498e-04
4.2360000000e+00   1.0157637174e-04 1.0476690449e-04   1.0157637174e-04 1.0476690449e-04   1.0157637174e-04 1.0476690449e-04
4.2380000000e+00   1.0136706519e-04 1.0453973057e-04   1.0136706519e-04 1.0453973057e-04   1.0136706519e-04 1.0453973057e-04
4.2400000000e+00   1.0115821246e-04 1.0431308189e-04   1.0115821246e-04 1.0431308189e-04   1.0115821246e-04 1.0431308189e-04
4.2420000000e+00   1.0094981251e-04 1.0408695715e-04   1.0094981251e-04 1.0408695715e-04   1.0094981251e-04 1.0408695715e-04
4.2440000000e+00   1.0074186429e-04 1.0386135502e-04   1.0074186429e-04 1.0386135502e-04   1.0074186429e-04 1.0386135502e-04
4.2460000000e+00   1.0053436674e-04 1.0363627420e-04   1.0053436674e-04 1.0363627420e-04   1.0053436674e-04 1.0363627420e-04
4.2480000000e+00   1.0032731884e-04 1.0341171340e-04   1.0032731884e-04 1.0341171340e-04   1.0032731884e-04 1.0341171340e-04
4.2500000000e+00   1.0012071954e-04 1.0318767130e-04   1.0012071954e-04 1.0318767130e-04   1.0012071954e-04 1.0318767130e-04
4.2520000000e+00   9.9914567812e-05 1.0296414662e-04   9.9914567812e-05 1.0296414662e-04   9.9914567812e-05 1.0296414662e-04
4.2540000000e+00   9.9708862613e-05 1.0274113805e-04   9.9708862613e-05 1.0274113805e-04   9.9708862613e-05 1.0274113805e-04
4.2560000000e+00   9.9503602917e-05 1.0251864432e-04   9.9503602917e-05 1.0251864432e-04   9.9503602917e-05 1.0251864432e-04
4.2580000000e+00   9.9298787694e-05 1.0229666414e-04   9.9298787694e-05 1.0229666414e-04   9.9298787694e-05 1.0229666414e-04
4.2600000000e+00   9.9094415918e-05 1.0207519621e-04   9.9094415918e-05 1.0207519621e-04   9.9094415918e-05 1.0207519621e-04
4.2620000000e+00   9.8890486568e-05 1.0185423928e-04   9.8890486568e-05 1.0185423928e-04   9.8890486568e-05 1.0185423928e-04
4.2640000000e+00   9.8686998622e-05 1.0163379205e-04   9.8686998622e-05 1.0163379205e-04   9.8686998622e-05 1.0163379205e-04
4.2660000000e+00   9.8483951061e-05 1.0141385326e-04   9.8483951061e-05 1.0141385326e-04   9.8483951061e-05 1.0141385326e-04
4.2680000000e+00   9.8281342870e-05 1.0119442164e-04   9.8281342870e-05 1.0119442164e-04   9.8281342870e-05 1.0119442164e-04
4.2700000000e+00   9.8079173037e-05 1.0097549593e-04   9.8079173037e-05 1.0097549593e-04   9.8079173037e-05 1.0097549593e-04
4.2720000000e+00   9.7877440550e-05 1.0075707486e-04   9.7877440550e-05 1.0075707486e-04   9.7877440550e-05 1.0075707486e-04
4.2740000000e+00   9.7676144402e-05 1.0053915718e-04   9.7676144402e-05 1.0053915718e-04   9.7676144402e-05 1.0053915718e-04
4.2760000000e+00   9.7475283587e-05 1.0032174163e-04   9.7475283587e-05 1.0032174163e-04   9.7475283587e-05 1.0032174163e-04
4.2780000000e+00   9.7274857102e-05 1.0010482697e-04   9.7274857102e-05 1.0010482697e-04   9.7274857102e-05 1.0010482697e-04
4.2800000000e+00   9.7074863946e-05 9.9888411936e-05   9.7074863946e-05 9.9888411936e-05   9.7074863946e-05 9.9888411936e-05
4.2820000000e+00   9.6875303122e-05 9.9672495294e-05   9.6875303122e-05 9.9672495294e-05   9.6875303122e-05 9.9672495294e-05
4.2840000000e+00   9.6676173633e-05 9.9457075803e-05   9.6676173633e-05 9.9457075803e-05   9.6676173633e-05 9.9457075803e-05
4.2860000000e+00   9.6477474488e-05 9.9242152223e-05   9.6477474488e-05 9.9242152223e-05   9.6477474488e-05 9.9242152223e-05
4.2880000000e+00   9.6279204694e-05 9.9027723323e-05   9.6279204694e-05 9.9027723323e-05   9.6279204694e-05 9.9027723323e-05
4.2900000000e+00   9.6081363265e-05 9.8813787870e-05   9.6081363265e-05 9.8813787870e-05   9.6081363265e-05 9.8813787870e-05
4.2920000000e+00   9.5883949215e-05 9.8600344639e-05   9.5883949215e-05 9.8600344639e-05   9.5883949215e-05 9.8600344639e-05
4.2940000000e+00   9.5686961560e-05 9.8387392404e-05   9.5686961560e-05 9.8387392404e-05   9.5686961560e-05 9.8387392404e-05
4.2960000000e+00   9.5490399319e-05 9.8174929947e-05   9.5490399319e-05 9.8174929947e-05   9.5490399319e-05 9.8174929947e-05
4.2980000000e+00   9.5294261514e-05 9.7962956049e-05   9.5294261514e-05 9.7962956049e-05   9.5294261514e-05 9.7962956049e-05
4.3000000000e+00   9.5098547170e-05 9.7751469497e-05   9.5098547170e-05 9.7751469497e-05   9.5098547170e-05 9.7751469497e-05
4.3020000000e+00   9.4903255312e-05 9.7540469081e-05   9.4903255312e-05 9.7540469081e-05   9.4903255312e-05 9.7540469081e-05
4.3040000000e+00   9.4708384970e-05 9.7329953592e-05   9.4708384970e-05 9.7329953592e-05   9.4708384970e-05 9.7329953592e-05
4.3060000000e+00   9.4513935175e-05 9.7119921828e-05   9.4513935175e-05 9.7119921828e-05   9.4513935175e-05 9.7119921828e-05
4.3080000000e+00   9.4319904961e-05 9.6910372587e-05   9.4319904961e-05 9.6910372587e-05   9.4319904961e-05 9.6910372587e-05
4.3100000000e+00   9.4126293364e-05 9.6701304673e-05   9.4126293364e-05 9.6701304673e-05   9.4126293364e-05 9.6701304673e-05
4.3120000000e+00   9.3933099422e-05 9.6492716891e-05   9.3933099422e-05 9.6492716891e-05   9.3933099422e-05 9.6492716891e-05
4.3140000000e+00   9.3740322177e-05 9.6284608049e-05   9.3740322177e-05 9.6284608049e-05   9.3740322177e-05 9.6284608049e-05
4.3160000000e+00   9.3547960672e-05 9.6076976962e-05   9.3547960672e-05 9.6076976962e-05   9.3547960672e-05 9.6076976962e-05
4.3180000000e+00   9.3356013951e-05 9.5869822443e-05   9.3356013951e-05 9.5869822443e-05   9.3356013951e-05 9.5869822443e-05
4.3200000000e+00   9.3164481065e-05 9.5663143312e-05   9.3164481065e-05 9.5663143312e-05   9.3164481065e-05 9.5663143312e-05
4.3220000000e+00   9.2973361062e-05 9.5456938392e-05   9.2973361062e-05 9.5456938392e-05   9.2973361062e-05 9.5456938392e-05
4.3240000000e+00   9.2782652996e-05 9.5251206506e-05   9.2782652996e-05 9.5251206506e-05   9.2782652996e-05 9.5251206506e-05
4.3260000000e+00   9.2592355921e-05 9.5045946484e-05   9.2592355921e-05 9.5045946484e-05   9.2592355921e-05 9.5045946484e-05
4.3280000000e+00   9.2402468896e-05 9.4841157157e-05   9.2402468896e-05 9.4841157157e-05   9.2402468896e-05 9.4841157157e-05
4.3300000000e+00   9.2212990980e-05 9.4636837360e-05   9.2212990980e-05 9.4636837360e-05   9.2212990980e-05 9.4636837360e-05
4.3320000000e+00   9.2023921235e-05 9.4432985930e-05   9.2023921235e-05 9.4432985930e-05   9.2023921235e-05 9.4432985930e-05
4.3340000000e+00   9.1835258725e-05 9.4229601709e-05   9.1835258725e-05 9.4229601709e-05   9.1835258725e-05 9.4229601709e-05
4.3360000000e+00   9.1647002517e-05 9.4026683541e-05   9.1647002517e-05 9.4026683541e-05   9.1647002517e-05 9.4026683541e-05
4.3380000000e+00   9.1459151681e-05 9.3824230274e-05   9.1459151681e-05 9.3824230274e-05   9.1459151681e-05 9.3824230274e-05
4.3400000000e+00   9.1271705287e-05 9.3622240757e-05   9.1271705287e-05 9.3622240757e-05   9.1271705287e-05 9.3622240757e-05
4.3420000000e+00   9.1084662409e-05 9.3420713844e-05   9.1084662409e-05 9.3420713844e-05   9.1084662409e-05 9.3420713844e-05
4.3440000000e+00   9.0898022124e-05 9.3219648392e-05   9.0898022124e-05 9.3219648392e-05   9.0898022124e-05 9.3219648392e-05
4.3460000000e+00   9.0711783509e-05 9.3019043261e-05   9.0711783509e-05 9.3019043261e-05   9.0711783509e-05 9.3019043261e-05
4.3480000000e+00   9.0525945645e-05 9.2818897313e-05   9.0525945645e-05 9.2818897313e-05   9.0525945645e-05 9.2818897313e-05
4.3500000000e+00   9.0340507614e-05 9.2619209415e-05   9.0340507614e-05 9.2619209415e-05   9.0340507614e-05 9.2619209415e-05
4.3520000000e+00   9.0155468502e-05 9.2419978435e-05   9.0155468502e-05 9.2419978435e-05   9.0155468502e-05 9.2419978435e-05
4.3540000000e+00   8.9970827396e-05 9.2221203246e-05   8.9970827396e-05 9.2221203246e-05   8.9970827396e-05 9.2221203246e-05
4.3560000000e+00   8.9786583386e-05 9.2022882722e-05   8.9786583386e-05 9.2022882722e-05   8.9786583386e-05 9.2022882722e-05
4.3580000000e+00   8.9602735563e-05 9.1825015741e-05   8.9602735563e-05 9.1825015741e-05   8.9602735563e-05 9.1825015741e-05
4.3600000000e+00   8.9419283022e-05 9.1627601185e-05   8.9419283022e-05 9.1627601185e-05   8.9419283022e-05 9.1627601185e-05
4.3620000000e+00   8.9236224858e-05 9.1430637939e-05   8.9236224858e-05 9.1430637939e-05   8.9236224858e-05 9.1430637939e-05
4.3640000000e+00   8.9053560170e-05 9.1234124888e-05   8.9053560170e-05 9.1234124888e-05   8.9053560170e-05 9.1234124888e-05
4.3660000000e+00   8.8871288059e-05 9.1038060923e-05   8.8871288059e-05 9.1038060923e-05   8.8871288059e-05 9.1038060923e-05
4.3680000000e+00   8.8689407627e-05 9.0842444938e-05   8.8689407627e-05 9.0842444938e-05   8.8689407627e-05 9.0842444938e-05
4.3700000000e+00   8.8507917981e-05 9.0647275828e-05   8.8507917981e-05 9.0647275828e-05   8.8507917981e-05 9.0647275828e-05
4.3720000000e+00   8.8326818227e-05 9.0452552493e-05   8.8326818227e-05 9.0452552493e-05   8.8326818227e-05 9.0452552493e-05
4.3740000000e+00   8.8146107475e-05 9.0258273835e-05   8.8146107475e-05 9.0258273835e-05   8.8146107475e-05 9.0258273835e-05
4.3760000000e+00   8.7965784836e-05 9.0064438759e-05   8.7965784836e-05 9.0064438759e-05   8.7965784836e-05 9.0064438759e-05
4.3780000000e+00   8.7785849425e-05 8.9871046172e-05   8.7785849425e-05 8.9871046172e-05   8.7785849425e-05 8.9871046172e-05
4.3800000000e+00   8.7606300357e-05 8.9678094987e-05   8.7606300357e-05 8.9678094987e-05   8.7606300357e-05 8.9678094987e-05
4.3820000000e+00   8.7427136751e-05 8.9485584116e-05   8.7427136751e-05 8.9485584116e-05   8.7427136751e-05 8.9485584116e-05
4.3840000000e+00   8.7248357728e-05 8.9293512476e-05   8.7248357728e-05 8.9293512476e-05   8.7248357728e-05 8.9293512476e-05
4.3860000000e+00   8.7069962409e-05 8.9101878988e-05   8.7069962409e-05 8.9101878988e-05   8.7069962409e-05 8.9101878988e-05
4.3880000000e+00   8.6891949920e-05 8.8910682573e-05   8.6891949920e-05 8.8910682573e-05   8.6891949920e-05 8.8910682573e-05
4.3900000000e+00   8.6714319388e-05 8.8719922158e-05   8.6714319388e-05 8.8719922158e-05   8.6714319388e-05 8.8719922158e-05
4.3920000000e+00   8.6537069942e-05 8.8529596670e-05   8.6537069942e-05 8.8529596670e-05   8.6537069942e-05 8.8529596670e-05
4.3940000000e+00   8.6360200712e-05 8.8339705042e-05   8.6360200712e-05 8.8339705042e-05   8.6360200712e-05 8.8339705042e-05
4.3960000000e+00   8.6183710833e-05 8.8150246206e-05   8.6183710833e-05 8.8150246206e-05   8.6183710833e-05 8.8150246206e-05
4.3980000000e+00   8.6007599440e-05 8.7961219101e-05   8.6007599440e-05 8.7961219101e-05   8.6007599440e-05 8.7961219101e-05
4.4000000000e+00   8.5831865669e-05 8.7772622665e-05   8.5831865669e-05 8.7772622665e-05   8.5831865669e-05 8.7772622665e-05
4.4020000000e+00   8.5656508662e-05 8.7584455843e-05   8.5656508662e-05 8.7584455843e-05   8.5656508662e-05 8.7584455843e-05
4.4040000000e+00   8.5481527560e-05 8.7396717578e-05   8.5481527560e-05 8.7396717578e-05   8.5481527560e-05 8.7396717578e-05
4.4060000000e+00   8.5306921507e-05 8.7209406820e-05   8.5306921507e-05 8.7209406820e-05   8.5306921507e-05 8.7209406820e-05
4.4080000000e+00   8.5132689649e-05 8.7022522520e-05   8.5132689649e-05 8.7022522520e-05   8.5132689649e-05 8.7022522520e-05
4.4100000000e+00   8.4958831133e-05 8.6836063632e-05   8.4958831133e-05 8.6836063632e-05   8.4958831133e-05 8.6836063632e-05
4.4120000000e+00   8.4785345111e-05 8.6650029113e-05   8.4785345111e-05 8.6650029113e-05   8.4785345111e-05 8.6650029113e-05
4.4140000000e+00   8.4612230735e-05 8.6464417921e-05   8.4612230735e-05 8.6464417921e-05   8.4612230735e-05 8.6464417921e-05
4.4160000000e+00   8.4439487158e-05 8.6279229021e-05   8.4439487158e-05 8.6279229021e-05   8.4439487158e-05 8.6279229021e-05
4.4180000000e+00   8.4267113538e-05 8.6094461376e-05   8.4267113538e-05 8.6094461376e-05   8.4267113538e-05 8.6094461376e-05
4.4200000000e+00   8.4095109032e-05 8.5910113955e-05   8.4095109032e-05 8.5910113955e-05   8.4095109032e-05 8.5910113955e-05
4.4220000000e+00   8.3923472803e-05 8.5726185728e-05   8.3923472803e-05 8.5726185728e-05   8.3923472803e-05 8.5726185728e-05
4.4240000000e+00   8.3752204011e-05 8.5542675669e-05   8.3752204011e-05 8.5542675669e-05   8.3752204011e-05 8.5542675669e-05
4.4260000000e+00   8.3581301822e-05 8.5359582755e-05   8.3581301822e-05 8.5359582755e-05   8.3581301822e-05 8.5359582755e-05
4.4280000000e+00   8.3410765402e-05 8.5176905963e-05   8.3410765402e-05 8.5176905963e-05   8.3410765402e-05 8.5176905963e-05
4.4300000000e+00   8.3240593921e-05 8.4994644276e-05   8.3240593921e-05 8.4994644276e-05   8.3240593921e-05 8.4994644276e-05
4.4320000000e+00   8.3070786549e-05 8.4812796679e-05   8.3070786549e-05 8.4812796679e-05   8.3070786549e-05 8.4812796679e-05
4.4340000000e+00   8.2901342459e-05 8.4631362157e-05   8.2901342459e-05 8.4631362157e-05   8.2901342459e-05 8.4631362157e-05
4.4360000000e+00   8.2732260826e-05 8.4450339702e-05   8.2732260826e-05 8.4450339702e-05   8.2732260826e-05 8.4450339702e-05
4.4380000000e+00   8.2563540826e-05 8.4269728305e-05   8.2563540826e-05 8.4269728305e-05   8.2563540826e-05 8.4269728305e-05
4.4400000000e+00   8.2395181639e-05 8.4089526962e-05   8.2395181639e-05 8.4089526962e-05   8.2395181639e-05 8.4089526962e-05
4.4420000000e+00   8.2227182446e-05 8.3909734670e-05   8.2227182446e-05 8.3909734670e-05   8.2227182446e-05 8.3909734670e-05
4.4440000000e+00   8.2059542429e-05 8.3730350430e-05   8.2059542429e-05 8.3730350430e-05   8.2059542429e-05 8.3730350430e-05
4.4460000000e+00   8.1892260773e-05 8.3551373246e-05   8.1892260773e-05 8.3551373246e-05   8.1892260773e-05 8.3551373246e-05
4.4480000000e+00   8.1725336665e-05 8.3372802124e-05   8.1725336665e-05 8.3372802124e-05   8.1725336665e-05 8.3372802124e-05
4.4500000000e+00   8.1558769294e-05 8.3194636070e-05   8.1558769294e-05 8.3194636070e-05   8.1558769294e-05 8.3194636070e-05
4.4520000000e+00   8.1392557851e-05 8.3016874098e-05   8.1392557851e-05 8.3016874098e-05   8.1392557851e-05 8.3016874098e-05
4.4540000000e+00   8.1226701529e-05 8.2839515221e-05   8.1226701529e-05 8.2839515221e-05   8.1226701529e-05 8.2839515221e-05
4.4560000000e+00   8.1061199522e-05 8.2662558455e-05   8.1061199522e-05 8.2662558455e-05   8.1061199522e-05 8.2662558455e-05
4.4580000000e+00   8.0896051028e-05 8.2486002819e-05   8.0896051028e-05 8.2486002819e-05   8.0896051028e-05 8.2486002819e-05
4.4600000000e+00   8.0731255244e-05 8.2309847334e-05   8.0731255244e-05 8.2309847334e-05   8.0731255244e-05 8.2309847334e-05
4.4620000000e+00   8.0566811372e-05 8.2134091026e-05   8.0566811372e-05 8.2134091026e-05   8.0566811372e-05 8.2134091026e-05
4.4640000000e+00   8.0402718615e-05 8.1958732921e-05   8.0402718615e-05 8.1958732921e-05   8.0402718615e-05 8.1958732921e-05
4.4660000000e+00   8.0238976176e-05 8.1783772049e-05   8.0238976176e-05 8.1783772049e-05   8.0238976176e-05 8.1783772049e-05
4.4680000000e+00   8.0075583262e-05 8.1609207441e-05   8.0075583262e-05 8.1609207441e-05   8.0075583262e-05 8.1609207441e-05
4.4700000000e+00   7.9912539082e-05 8.1435038131e-05   7.9912539082e-05 8.1435038131e-05   7.9912539082e-05 8.1435038131e-05
4.4720000000e+00   7.9749842847e-05 8.1261263159e-05   7.9749842847e-05 8.1261263159e-05   7.9749842847e-05 8.1261263159e-05
4.4740000000e+00   7.9587493768e-05 8.1087881562e-05   7.9587493768e-05 8.1087881562e-05   7.9587493768e-05 8.1087881562e-05
4.4760000000e+00   7.9425491059e-05 8.0914892383e-05   7.9425491059e-05 8.0914892383e-05   7.9425491059e-05 8.0914892383e-05
4.4780000000e+00   7.9263833937e-05 8.0742294667e-05   7.9263833937e-05 8.0742294667e-05   7.9263833937e-05 8.0742294667e-05
4.4800000000e+00   7.9102521620e-05 8.0570087462e-05   7.9102521620e-05 8.0570087462e-05   7.9102521620e-05 8.0570087462e-05
4.4820000000e+00   7.8941553328e-05 8.0398269817e-05   7.8941553328e-05 8.0398269817e-05   7.8941553328e-05 8.0398269817e-05
4.4840000000e+00   7.8780928282e-05 8.0226840785e-05   7.8780928282e-05 8.0226840785e-05   7.8780928282e-05 8.0226840785e-05
4.4860000000e+00   7.8620645706e-05 8.0055799420e-05   7.8620645706e-05 8.0055799420e-05   7.8620645706e-05 8.0055799420e-05
4.4880000000e+00   7.8460704826e-05 7.9885144780e-05   7.8460704826e-05 7.9885144780e-05   7.8460704826e-05 7.9885144780e-05
4.4900000000e+00   7.8301104870e-05 7.9714875926e-05   7.8301104870e-05 7.9714875926e-05   7.8301104870e-05 7.9714875926e-05
4.4920000000e+00   7.8141845066e-05 7.9544991918e-05   7.8141845066e-05 7.9544991918e-05   7.8141845066e-05 7.9544991918e-05
4.4940000000e+00   7.7982924646e-05 7.9375491823e-05   7.7982924646e-05 7.9375491823e-05   7.7982924646e-05 7.9375491823e-05
4.4960000000e+00   7.7824342843e-05 7.9206374707e-05   7.7824342843e-05 7.9206374707e-05   7.7824342843e-05 7.9206374707e-05
4.4980000000e+00   7.7666098892e-05 7.9037639641e-05   7.7666098892e-05 7.9037639641e-05   7.7666098892e-05 7.9037639641e-05
4.5000000000e+00   7.7508192031e-05 7.8869285697e-05   7.7508192031e-05 7.8869285697e-05   7.7508192031e-05 7.8869285697e-05
4.5020000000e+00   7.7350621496e-05 7.8701311949e-05   7.7350621496e-05 7.8701311949e-05   7.7350621496e-05 7.8701311949e-05
4.5040000000e+00   7.7193386530e-05 7.8533717475e-05   7.7193386530e-05 7.8533717475e-05   7.7193386530e-05 7.8533717475e-05
4.5060000000e+00   7.7036486374e-05 7.8366501354e-05   7.7036486374e-05 7.8366501354e-05   7.7036486374e-05 7.8366501354e-05
4.5080000000e+00   7.6879920273e-05 7.8199662668e-05   7.6879920273e-05 7.8199662668e-05   7.6879920273e-05 7.8199662668e-05
4.5100000000e+00   7.6723687472e-05 7.8033200503e-05   7.6723687472e-05 7.8033200503e-05   7.6723687472e-05 7.8033200503e-05
4.5120000000e+00   7.6567787220e-05 7.7867113944e-05   7.6567787220e-05 7.7867113944e-05   7.6567787220e-05 7.7867113944e-05
4.5140000000e+00   7.6412218767e-05 7.7701402082e-05   7.6412218767e-05 7.7701402082e-05   7.6412218767e-05 7.7701402082e-05
4.5160000000e+00   7.6256981363e-05 7.7536064008e-05   7.6256981363e-05 7.7536064008e-05   7.6256981363e-05 7.7536064008e-05
4.5180000000e+00   7.6102074262e-05 7.7371098815e-05   7.6102074262e-05 7.7371098815e-05   7.6102074262e-05 7.7371098815e-05
4.5200000000e+00   7.5947496720e-05 7.7206505602e-05   7.5947496720e-05 7.7206505602e-05   7.5947496720e-05 7.7206505602e-05
4.5220000000e+00   7.5793247992e-05 7.7042283466e-05   7.5793247992e-05 7.7042283466e-05   7.5793247992e-05 7.7042283466e-05
4.5240000000e+00   7.5639327339e-05 7.6878431509e-05   7.5639327339e-05 7.6878431509e-05   7.5639327339e-05 7.6878431509e-05
4.5260000000e+00   7.5485734020e-05 7.6714948834e-05   7.5485734020e-05 7.6714948834e-05   7.5485734020e-05 7.6714948834e-05
4.5280000000e+00   7.5332467298e-05 7.6551834548e-05   7.5332467298e-05 7.6551834548e-05   7.5332467298e-05 7.6551834548e-05
4.5300000000e+00   7.5179526437e-05 7.6389087759e-05   7.5179526437e-05 7.6389087759e-05   7.5179526437e-05 7.6389087759e-05
4.5320000000e+00   7.5026910703e-05 7.6226707578e-05   7.5026910703e-05 7.6226707578e-05   7.5026910703e-05 7.6226707578e-05
4.5340000000e+00   7.4874619363e-05 7.6064693117e-05   7.4874619363e-05 7.6064693117e-05   7.4874619363e-05 7.6064693117e-05
4.5360000000e+00   7.4722651687e-05 7.5903043493e-05   7.4722651687e-05 7.5903043493e-05   7.4722651687e-05 7.5903043493e-05
4.5380000000e+00   7.4571006946e-05 7.5741757822e-05   7.4571006946e-05 7.5741757822e-05   7.4571006946e-05 7.5741757822e-05
4.5400000000e+00   7.4419684414e-05 7.5580835226e-05   7.4419684414e-05 7.5580835226e-05   7.4419684414e-05 7.5580835226e-05
4.5420000000e+00   7.4268683364e-05 7.5420274826e-05   7.4268683364e-05 7.5420274826e-05   7.4268683364e-05 7.5420274826e-05
4.5440000000e+00   7.4118003073e-05 7.5260075747e-05   7.4118003073e-05 7.5260075747e-05   7.4118003073e-05 7.5260075747e-05
4.5460000000e+00   7.3967642821e-05 7.5100237116e-05   7.3967642821e-05 7.5100237116e-05   7.3967642821e-05 7.5100237116e-05
4.5480000000e+00   7.3817601885e-05 7.4940758063e-05   7.3817601885e-05 7.4940758063e-05   7.3817601885e-05 7.4940758063e-05
4.5500000000e+00   7.3667879549e-05 7.4781637718e-05   7.3667879549e-05 7.4781637718e-05   7.3667879549e-05 7.4781637718e-05
4.5520000000e+00   7.3518475096e-05 7.4622875217e-05   7.3518475096e-05 7.4622875217e-05   7.3518475096e-05 7.4622875217e-05
4.5540000000e+00   7.3369387810e-05 7.4464469694e-05   7.3369387810e-05 7.4464469694e-05   7.3369387810e-05 7.4464469694e-05
4.5560000000e+00   7.3220616980e-05 7.4306420289e-05   7.3220616980e-05 7.4306420289e-05   7.3220616980e-05 7.4306420289e-05
4.5580000000e+00   7.3072161892e-05 7.4148726142e-05   7.3072161892e-05 7.4148726142e-05   7.3072161892e-05 7.4148726142e-05
4.5600000000e+00   7.2924021839e-05 7.3991386396e-05   7.2924021839e-05 7.3991386396e-05   7.2924021839e-05 7.3991386396e-05
4.5620000000e+00   7.2776196111e-05 7.3834400196e-05   7.2776196111e-05 7.3834400196e-05   7.2776196111e-05 7.3834400196e-05
4.5640000000e+00   7.2628684003e-05 7.3677766690e-05   7.2628684003e-05 7.3677766690e-05   7.2628684003e-05 7.3677766690e-05
4.5660000000e+00   7.2481484810e-05 7.3521485027e-05   7.2481484810e-05 7.3521485027e-05   7.2481484810e-05 7.3521485027e-05
4.5680000000e+00   7.2334597829e-05 7.3365554360e-05   7.2334597829e-05 7.3365554360e-05   7.2334597829e-05 7.3365554360e-05
4.5700000000e+00   7.2188022359e-05 7.3209973842e-05   7.2188022359e-05 7.3209973842e-05   7.2188022359e-05 7.3209973842e-05
4.5720000000e+00   7.2041757701e-05 7.3054742629e-05   7.2041757701e-05 7.3054742629e-05   7.2041757701e-05 7.3054742629e-05
4.5740000000e+00   7.1895803156e-05 7.2899859881e-05   7.1895803156e-05 7.2899859881e-05   7.1895803156e-05 7.2899859881e-05
4.5760000000e+00   7.1750158029e-05 7.2745324757e-05   7.1750158029e-05 7.2745324757e-05   7.1750158029e-05 7.2745324757e-05
4.5780000000e+00   7.1604821626e-05 7.2591136422e-05   7.1604821626e-05 7.2591136422e-05   7.1604821626e-05 7.2591136422e-05
4.5800000000e+00   7.1459793253e-05 7.2437294039e-05   7.1459793253e-05 7.2437294039e-05   7.1459793253e-05 7.2437294039e-05
4.5820000000e+00   7.1315072220e-05 7.2283796777e-05   7.1315072220e-05 7.2283796777e-05   7.1315072220e-05 7.2283796777e-05
4.5840000000e+00   7.1170657836e-05 7.2130643805e-05   7.1170657836e-05 7.2130643805e-05   7.1170657836e-05 7.2130643805e-05
4.5860000000e+00   7.1026549415e-05 7.1977834294e-05   7.1026549415e-05 7.1977834294e-05   7.1026549415e-05 7.1977834294e-05
4.5880000000e+00   7.0882746271e-05 7.1825367419e-05   7.0882746271e-05 7.1825367419e-05   7.0882746271e-05 7.1825367419e-05
4.5900000000e+00   7.0739247718e-05 7.1673242355e-05   7.0739247718e-05 7.1673242355e-05   7.0739247718e-05 7.1673242355e-05
4.5920000000e+00   7.0596053074e-05 7.1521458281e-05   7.0596053074e-05 7.1521458281e-05   7.0596053074e-05 7.1521458281e-05
4.5940000000e+00   7.0453161658e-05 7.1370014377e-05   7.0453161658e-05 7.1370014377e-05   7.0453161658e-05 7.1370014377e-05
4.5960000000e+00   7.0310572790e-05 7.1218909825e-05   7.0310572790e-05 7.1218909825e-05   7.0310572790e-05 7.1218909825e-05
4.5980000000e+00   7.0168285793e-05 7.1068143810e-05   7.0168285793e-05 7.1068143810e-05   7.0168285793e-05 7.1068143810e-05
4.6000000000e+00   7.0026299990e-05 7.0917715519e-05   7.0026299990e-05 7.0917715519e-05   7.0026299990e-05 7.0917715519e-05
4.6020000000e+00   6.9884614706e-05 7.0767624140e-05   6.9884614706e-05 7.0767624140e-05   6.9884614706e-05 7.0767624140e-05
4.6040000000e+00   6.9743229269e-05 7.0617868865e-05   6.9743229269e-05 7.0617868865e-05   6.9743229269e-05 7.0617868865e-05
4.6060000000e+00   6.9602143007e-05 7.0468448886e-05   6.9602143007e-05 7.0468448886e-05   6.9602143007e-05 7.0468448886e-05
4.6080000000e+00   6.9461355251e-05 7.0319363399e-05   6.9461355251e-05 7.0319363399e-05   6.9461355251e-05 7.0319363399e-05
4.6100000000e+00   6.9320865331e-05 7.0170611601e-05   6.9320865331e-05 7.0170611601e-05   6.9320865331e-05 7.0170611601e-05
4.6120000000e+00   6.9180672582e-05 7.0022192692e-05   6.9180672582e-05 7.0022192692e-05   6.9180672582e-05 7.0022192692e-05
4.6140000000e+00   6.9040776339e-05 6.9874105872e-05   6.9040776339e-05 6.9874105872e-05   6.9040776339e-05 6.9874105872e-05
4.6160000000e+00   6.8901175938e-05 6.9726350346e-05   6.8901175938e-05 6.9726350346e-05   6.8901175938e-05 6.9726350346e-05
4.6180000000e+00   6.8761870717e-05 6.9578925319e-05   6.8761870717e-05 6.9578925319e-05   6.8761870717e-05 6.9578925319e-05
4.6200000000e+00   6.8622860017e-05 6.9431829998e-05   6.8622860017e-05 6.9431829998e-05   6.8622860017e-05 6.9431829998e-05
4.6220000000e+00   6.8484143178e-05 6.9285063594e-05   6.8484143178e-05 6.9285063594e-05   6.8484143178e-05 6.9285063594e-05
4.6240000000e+00   6.8345719544e-05 6.9138625318e-05   6.8345719544e-05 6.9138625318e-05   6.8345719544e-05 6.9138625318e-05
4.6260000000e+00   6.8207588459e-05 6.8992514384e-05   6.8207588459e-05 6.8992514384e-05   6.8207588459e-05 6.8992514384e-05
4.6280000000e+00   6.8069749269e-05 6.8846730009e-05   6.8069749269e-05 6.8846730009e-05   6.8069749269e-05 6.8846730009e-05
4.6300000000e+00   6.7932201321e-05 6.8701271409e-05   6.7932201321e-05 6.8701271409e-05   6.7932201321e-05 6.8701271409e-05
4.6320000000e+00   6.7794943966e-05 6.8556137805e-05   6.7794943966e-05 6.8556137805e-05   6.7794943966e-05 6.8556137805e-05
4.6340000000e+00   6.7657976554e-05 6.8411328419e-05   6.7657976554e-05 6.8411328419e-05   6.7657976554e-05 6.8411328419e-05
4.6360000000e+00   6.7521298437e-05 6.8266842475e-05   6.7521298437e-05 6.8266842475e-05   6.7521298437e-05 6.8266842475e-05
4.6380000000e+00   6.7384908969e-05 6.8122679199e-05   6.7384908969e-05 6.8122679199e-05   6.7384908969e-05 6.8122679199e-05
4.6400000000e+00   6.7248807506e-05 6.7978837820e-05   6.7248807506e-05 6.7978837820e-05   6.7248807506e-05 6.7978837820e-05
4.6420000000e+00   6.7112993404e-05 6.7835317566e-05   6.7112993404e-05 6.7835317566e-05   6.7112993404e-05 6.7835317566e-05
4.6440000000e+00   6.6977466022e-05 6.7692117671e-05   6.6977466022e-05 6.7692117671e-05   6.6977466022e-05 6.7692117671e-05
4.6460000000e+00   6.6842224720e-05 6.7549237367e-05   6.6842224720e-05 6.7549237367e-05   6.6842224720e-05 6.7549237367e-05
4.6480000000e+00   6.6707268860e-05 6.7406675893e-05   6.6707268860e-05 6.7406675893e-05   6.6707268860e-05 6.7406675893e-05
4.6500000000e+00   6.6572597804e-05 6.7264432484e-05   6.6572597804e-05 6.7264432484e-05   6.6572597804e-05 6.7264432484e-05
4.6520000000e+00   6.6438210918e-05 6.7122506382e-05   6.6438210918e-05 6.7122506382e-05   6.6438210918e-05 6.7122506382e-05
4.6540000000e+00   6.6304107568e-05 6.6980896828e-05   6.6304107568e-05 6.6980896828e-05   6.6304107568e-05 6.6980896828e-05
4.6560000000e+00   6.6170287120e-05 6.6839603067e-05   6.6170287120e-05 6.6839603067e-05   6.6170287120e-05 6.6839603067e-05
4.6580000000e+00   6.6036748945e-05 6.6698624343e-05   6.6036748945e-05 6.6698624343e-05   6.6036748945e-05 6.6698624343e-05
4.6600000000e+00   6.5903492413e-05 6.6557959906e-05   6.5903492413e-05 6.6557959906e-05   6.5903492413e-05 6.6557959906e-05
4.6620000000e+00   6.5770516897e-05 6.6417609004e-05   6.5770516897e-05 6.6417609004e-05   6.5770516897e-05 6.6417609004e-05
4.6640000000e+00   6.5637821769e-05 6.6277570890e-05   6.5637821769e-05 6.6277570890e-05   6.5637821769e-05 6.6277570890e-05
4.6660000000e+00   6.5505406405e-05 6.6137844818e-05   6.5505406405e-05 6.6137844818e-05   6.5505406405e-05 6.6137844818e-05
4.6680000000e+00   6.5373270182e-05 6.5998430042e-05   6.5373270182e-05 6.5998430042e-05   6.5373270182e-05 6.5998430042e-05
4.6700000000e+00   6.5241412478e-05 6.5859325821e-05   6.5241412478e-05 6.5859325821e-05   6.5241412478e-05 6.5859325821e-05
4.6720000000e+00   6.5109832672e-05 6.5720531413e-05   6.5109832672e-05 6.5720531413e-05   6.5109832672e-05 6.5720531413e-05
4.6740000000e+00   6.4978530146e-05 6.5582046081e-05   6.4978530146e-05 6.5582046081e-05   6.4978530146e-05 6.5582046081e-05
4.6760000000e+00   6.4847504282e-05 6.5443869087e-05   6.4847504282e-05 6.5443869087e-05   6.4847504282e-05 6.5443869087e-05
4.6780000000e+00   6.4716754465e-05 6.5305999698e-05   6.4716754465e-05 6.5305999698e-05   6.4716754465e-05 6.5305999698e-05
4.6800000000e+00   6.4586280079e-05 6.5168437179e-05   6.4586280079e-05 6.5168437179e-05   6.4586280079e-05 6.5168437179e-05
4.6820000000e+00   6.4456080512e-05 6.5031180799e-05   6.4456080512e-05 6.5031180799e-05   6.4456080512e-05 6.5031180799e-05
4.6840000000e+00   6.4326155152e-05 6.4894229831e-05   6.4326155152e-05 6.4894229831e-05   6.4326155152e-05 6.4894229831e-05
4.6860000000e+00   6.4196503390e-05 6.4757583546e-05   6.4196503390e-05 6.4757583546e-05   6.4196503390e-05 6.4757583546e-05
4.6880000000e+00   6.4067124615e-05 6.4621241220e-05   6.4067124615e-05 6.4621241220e-05   6.4067124615e-05 6.4621241220e-05
4.6900000000e+00   6.3938018223e-05 6.4485202128e-05   6.3938018223e-05 6.4485202128e-05   6.3938018223e-05 6.4485202128e-05
4.6920000000e+00   6.3809183605e-05 6.4349465549e-05   6.3809183605e-05 6.4349465549e-05   6.3809183605e-05 6.4349465549e-05
4.6940000000e+00   6.3680620159e-05 6.4214030763e-05   6.3680620159e-05 6.4214030763e-05   6.3680620159e-05 6.4214030763e-05
4.6960000000e+00   6.3552327281e-05 6.4078897053e-05   6.3552327281e-05 6.4078897053e-05   6.3552327281e-05 6.4078897053e-05
4.6980000000e+00   6.3424304371e-05 6.3944063702e-05   6.3424304371e-05 6.3944063702e-05   6.3424304371e-05 6.3944063702e-05
4.7000000000e+00   6.3296550827e-05 6.3809529996e-05   6.3296550827e-05 6.3809529996e-05   6.3296550827e-05 6.3809529996e-05
4.7020000000e+00   6.3169066051e-05 6.3675295223e-05   6.3169066051e-05 6.3675295223e-05   6.3169066051e-05 6.3675295223e-05
4.7040000000e+00   6.3041849447e-05 6.3541358672e-05   6.3041849447e-05 6.3541358672e-05   6.3041849447e-05 6.3541358672e-05
4.7060000000e+00   6.2914900418e-05 6.3407719635e-05   6.2914900418e-05 6.3407719635e-05   6.2914900418e-05 6.3407719635e-05
4.7080000000e+00   6.2788218371e-05 6.3274377404e-05   6.2788218371e-05 6.3274377404e-05   6.2788218371e-05 6.3274377404e-05
4.7100000000e+00   6.2661802711e-05 6.3141331275e-05   6.2661802711e-05 6.3141331275e-05   6.2661802711e-05 6.3141331275e-05
4.7120000000e+00   6.2535652849e-05 6.3008580545e-05   6.2535652849e-05 6.3008580545e-05   6.2535652849e-05 6.3008580545e-05
4.7140000000e+00   6.2409768193e-05 6.2876124512e-05   6.2409768193e-05 6.2876124512e-05   6.2409768193e-05 6.2876124512e-05
4.7160000000e+00   6.2284148155e-05 6.2743962476e-05   6.2284148155e-05 6.2743962476e-05   6.2284148155e-05 6.2743962476e-05
4.7180000000e+00   6.2158792147e-05 6.2612093739e-05   6.2158792147e-05 6.2612093739e-05   6.2158792147e-05 6.2612093739e-05
4.7200000000e+00   6.2033699585e-05 6.2480517607e-05   6.2033699585e-05 6.2480517607e-05   6.2033699585e-05 6.2480517607e-05
4.7220000000e+00   6.1908869882e-05 6.2349233383e-05   6.1908869882e-05 6.2349233383e-05   6.1908869882e-05 6.2349233383e-05
4.7240000000e+00   6.1784302457e-05 6.2218240376e-05   6.1784302457e-05 6.2218240376e-05   6.1784302457e-05 6.2218240376e-05
4.7260000000e+00   6.1659996727e-05 6.2087537896e-05   6.1659996727e-05 6.2087537896e-05   6.1659996727e-05 6.2087537896e-05
4.7280000000e+00   6.1535952112e-05 6.1957125253e-05   6.1535952112e-05 6.1957125253e-05   6.1535952112e-05 6.1957125253e-05
4.7300000000e+00   6.1412168033e-05 6.1827001760e-05   6.1412168033e-05 6.1827001760e-05   6.1412168033e-05 6.1827001760e-05
4.7320000000e+00   6.1288643913e-05 6.1697166732e-05   6.1288643913e-05 6.1697166732e-05   6.1288643913e-05 6.1697166732e-05
4.7340000000e+00   6.1165379175e-05 6.1567619485e-05   6.1165379175e-05 6.1567619485e-05   6.1165379175e-05 6.1567619485e-05
4.7360000000e+00   6.1042373244e-05 6.1438359338e-05   6.1042373244e-05 6.1438359338e-05   6.1042373244e-05 6.1438359338e-05
4.7380000000e+00   6.0919625546e-05 6.1309385610e-05   6.0919625546e-05 6.1309385610e-05   6.0919625546e-05 6.1309385610e-05
4.7400000000e+00   6.0797135511e-05 6.1180697623e-05   6.0797135511e-05 6.1180697623e-05   6.0797135511e-05 6.1180697623e-05
4.7420000000e+00   6.0674902566e-05 6.1052294700e-05   6.0674902566e-05 6.1052294700e-05   6.0674902566e-05 6.1052294700e-05
4.7440000000e+00   6.0552926142e-05 6.0924176167e-05   6.0552926142e-05 6.0924176167e-05   6.0552926142e-05 6.0924176167e-05
4.7460000000e+00   6.0431205672e-05 6.0796341350e-05   6.0431205672e-05 6.0796341350e-05   6.0431205672e-05 6.0796341350e-05
4.7480000000e+00   6.0309740588e-05 6.0668789578e-05   6.0309740588e-05 6.0668789578e-05   6.0309740588e-05 6.0668789578e-05
4.7500000000e+00   6.0188530325e-05 6.0541520182e-05   6.0188530325e-05 6.0541520182e-05   6.0188530325e-05 6.0541520182e-05
4.7520000000e+00   6.0067574320e-05 6.0414532492e-05   6.0067574320e-05 6.0414532492e-05   6.0067574320e-05 6.0414532492e-05
4.7540000000e+00   5.9946872008e-05 6.0287825844e-05   5.9946872008e-05 6.0287825844e-05   5.9946872008e-05 6.0287825844e-05
4.7560000000e+00   5.9826422829e-05 6.0161399572e-05   5.9826422829e-05 6.0161399572e-05   5.9826422829e-05 6.0161399572e-05
4.7580000000e+00   5.9706226223e-05 6.0035253013e-05   5.9706226223e-05 6.0035253013e-05   5.9706226223e-05 6.0035253013e-05
4.7600000000e+00   5.9586281631e-05 5.9909385507e-05   5.9586281631e-05 5.9909385507e-05   5.9586281631e-05 5.9909385507e-05
4.7620000000e+00   5.9466588496e-05 5.9783796394e-05   5.9466588496e-05 5.9783796394e-05   5.9466588496e-05 5.9783796394e-05
4.7640000000e+00   5.9347146260e-05 5.9658485016e-05   5.9347146260e-05 5.9658485016e-05   5.9347146260e-05 5.9658485016e-05
4.7660000000e+00   5.9227954371e-05 5.9533450718e-05   5.9227954371e-05 5.9533450718e-05   5.9227954371e-05 5.9533450718e-05
4.7680000000e+00   5.9109012273e-05 5.9408692843e-05   5.9109012273e-05 5.9408692843e-05   5.9109012273e-05 5.9408692843e-05
4.7700000000e+00   5.8990319416e-05 5.9284210741e-05   5.8990319416e-05 5.9284210741e-05   5.8990319416e-05 5.9284210741e-05
4.7720000000e+00   5.8871875247e-05 5.9160003759e-05   5.8871875247e-05 5.9160003759e-05   5.8871875247e-05 5.9160003759e-05
4.7740000000e+00   5.8753679218e-05 5.9036071249e-05   5.8753679218e-05 5.9036071249e-05   5.8753679218e-05 5.9036071249e-05
4.7760000000e+00   5.8635730779e-05 5.8912412562e-05   5.8635730779e-05 5.8912412562e-05   5.8635730779e-05 5.8912412562e-05
4.7780000000e+00   5.8518029385e-05 5.8789027053e-05   5.8518029385e-05 5.8789027053e-05   5.8518029385e-05 5.8789027053e-05
4.7800000000e+00   5.8400574489e-05 5.8665914077e-05   5.8400574489e-05 5.8665914077e-05   5.8400574489e-05 5.8665914077e-05
4.7820000000e+00   5.8283365548e-05 5.8543072991e-05   5.8283365548e-05 5.8543072991e-05   5.8283365548e-05 5.8543072991e-05
4.7840000000e+00   5.8166402017e-05 5.8420503154e-05   5.8166402017e-05 5.8420503154e-05   5.8166402017e-05 5.8420503154e-05
4.7860000000e+00   5.8049683355e-05 5.8298203927e-05   5.8049683355e-05 5.8298203927e-05   5.8049683355e-05 5.8298203927e-05
4.7880000000e+00   5.7933209021e-05 5.8176174671e-05   5.7933209021e-05 5.8176174671e-05   5.7933209021e-05 5.8176174671e-05
4.7900000000e+00   5.7816978476e-05 5.8054414750e-05   5.7816978476e-05 5.8054414750e-05   5.7816978476e-05 5.8054414750e-05
4.7920000000e+00   5.7700991183e-05 5.7932923531e-05   5.7700991183e-05 5.7932923531e-05   5.7700991183e-05 5.7932923531e-05
4.7940000000e+00   5.7585246604e-05 5.7811700379e-05   5.7585246604e-05 5.7811700379e-05   5.7585246604e-05 5.7811700379e-05
4.7960000000e+00   5.7469744203e-05 5.7690744663e-05   5.7469744203e-05 5.7690744663e-05   5.7469744203e-05 5.7690744663e-05
4.7980000000e+00   5.7354483447e-05 5.7570055753e-05   5.7354483447e-05 5.7570055753e-05   5.7354483447e-05 5.7570055753e-05
4.8000000000e+00   5.7239463803e-05 5.7449633022e-05   5.7239463803e-05 5.7449633022e-05   5.7239463803e-05 5.7449633022e-05
4.8020000000e+00   5.7124684738e-05 5.7329475842e-05   5.7124684738e-05 5.7329475842e-05   5.7124684738e-05 5.7329475842e-05
4.8040000000e+00   5.7010145723e-05 5.7209583588e-05   5.7010145723e-05 5.7209583588e-05   5.7010145723e-05 5.7209583588e-05
4.8060000000e+00   5.6895846227e-05 5.7089955638e-05   5.6895846227e-05 5.7089955638e-05   5.6895846227e-05 5.7089955638e-05
4.8080000000e+00   5.6781785724e-05 5.6970591369e-05   5.6781785724e-05 5.6970591369e-05   5.6781785724e-05 5.6970591369e-05
4.8100000000e+00   5.6667963687e-05 5.6851490161e-05   5.6667963687e-05 5.6851490161e-05   5.6667963687e-05 5.6851490161e-05
4.8120000000e+00   5.6554379589e-05 5.6732651396e-05   5.6554379589e-05 5.6732651396e-05   5.6554379589e-05 5.6732651396e-05
4.8140000000e+00   5.6441032906e-05 5.6614074456e-05   5.6441032906e-05 5.6614074456e-05   5.6441032906e-05 5.6614074456e-05
4.8160000000e+00   5.6327923117e-05 5.6495758725e-05   5.6327923117e-05 5.6495758725e-05   5.6327923117e-05 5.6495758725e-05
4.8180000000e+00   5.6215049698e-05 5.6377703590e-05   5.6215049698e-05 5.6377703590e-05   5.6215049698e-05 5.6377703590e-05
4.8200000000e+00   5.6102412129e-05 5.6259908438e-05   5.6102412129e-05 5.6259908438e-05   5.6102412129e-05 5.6259908438e-05
4.8220000000e+00   5.5990009891e-05 5.6142372659e-05   5.5990009891e-05 5.6142372659e-05   5.5990009891e-05 5.6142372659e-05
4.8240000000e+00   5.5877842466e-05 5.6025095643e-05   5.5877842466e-05 5.6025095643e-05   5.5877842466e-05 5.6025095643e-05
4.8260000000e+00   5.5765909336e-05 5.5908076782e-05   5.5765909336e-05 5.5908076782e-05   5.5765909336e-05 5.5908076782e-05
4.8280000000e+00   5.5654209987e-05 5.5791315471e-05   5.5654209987e-05 5.5791315471e-05   5.5654209987e-05 5.5791315471e-05
4.8300000000e+00   5.5542743903e-05 5.5674811104e-05   5.5542743903e-05 5.5674811104e-05   5.5542743903e-05 5.5674811104e-05
4.8320000000e+00   5.5431510572e-05 5.5558563078e-05   5.5431510572e-05 5.5558563078e-05   5.5431510572e-05 5.5558563078e-05
4.8340000000e+00   5.5320509480e-05 5.5442570792e-05   5.5320509480e-05 5.5442570792e-05   5.5320509480e-05 5.5442570792e-05
4.8360000000e+00   5.5209740118e-05 5.5326833646e-05   5.5209740118e-05 5.5326833646e-05   5.5209740118e-05 5.5326833646e-05
4.8380000000e+00   5.5099201976e-05 5.5211351040e-05   5.5099201976e-05 5.5211351040e-05   5.5099201976e-05 5.5211351040e-05
4.8400000000e+00   5.4988894545e-05 5.5096122379e-05   5.4988894545e-05 5.5096122379e-05   5.4988894545e-05 5.5096122379e-05
4.8420000000e+00   5.4878817318e-05 5.4981147066e-05   5.4878817318e-05 5.4981147066e-05   5.4878817318e-05 5.4981147066e-05
4.8440000000e+00   5.4768969788e-05 5.4866424508e-05   5.4768969788e-05 5.4866424508e-05   5.4768969788e-05 5.4866424508e-05
4.8460000000e+00   5.4659351452e-05 5.4751954111e-05   5.4659351452e-05 5.4751954111e-05   5.4659351452e-05 5.4751954111e-05
4.8480000000e+00   5.4549961804e-05 5.4637735286e-05   5.4549961804e-05 5.4637735286e-05   5.4549961804e-05 5.4637735286e-05
4.8500000000e+00   5.4440800343e-05 5.4523767441e-05   5.4440800343e-05 5.4523767441e-05   5.4440800343e-05 5.4523767441e-05
4.8520000000e+00   5.4331866567e-05 5.4410049990e-05   5.4331866567e-05 5.4410049990e-05   5.4331866567e-05 5.4410049990e-05
4.8540000000e+00   5.4223159977e-05 5.4296582346e-05   5.4223159977e-05 5.4296582346e-05   5.4223159977e-05 5.4296582346e-05
4.8560000000e+00   5.4114680072e-05 5.4183363924e-05   5.4114680072e-05 5.4183363924e-05   5.4114680072e-05 5.4183363924e-05
4.8580000000e+00   5.4006426355e-05 5.4070394140e-05   5.4006426355e-05 5.4070394140e-05   5.4006426355e-05 5.4070394140e-05
4.8600000000e+00   5.3898398330e-05 5.3957672411e-05   5.3898398330e-05 5.3957672411e-05   5.3898398330e-05 5.3957672411e-05
4.8620000000e+00   5.3790595501e-05 5.3845198158e-05   5.3790595501e-05 5.3845198158e-05   5.3790595501e-05 5.3845198158e-05
4.8640000000e+00   5.3683017373e-05 5.3732970802e-05   5.3683017373e-05 5.3732970802e-05   5.3683017373e-05 5.3732970802e-05
4.8660000000e+00   5.3575663453e-05 5.3620989764e-05   5.3575663453e-05 5.3620989764e-05   5.3575663453e-05 5.3620989764e-05
4.8680000000e+00   5.3468533250e-05 5.3509254468e-05   5.3468533250e-05 5.3509254468e-05   5.3468533250e-05 5.3509254468e-05
4.8700000000e+00   5.3361626272e-05 5.3397764340e-05   5.3361626272e-05 5.3397764340e-05   5.3361626272e-05 5.3397764340e-05
4.8720000000e+00   5.3254942029e-05 5.3286518805e-05   5.3254942029e-05 5.3286518805e-05   5.3254942029e-05 5.3286518805e-05
4.8740000000e+00   5.3148480034e-05 5.3175517294e-05   5.3148480034e-05 5.3175517294e-05   5.3148480034e-05 5.3175517294e-05
4.8760000000e+00   5.3042239798e-05 5.3064759233e-05   5.3042239798e-05 5.3064759233e-05   5.3042239798e-05 5.3064759233e-05
4.8780000000e+00   5.2936220835e-05 5.2954244056e-05   5.2936220835e-05 5.2954244056e-05   5.2936220835e-05 5.2954244056e-05
4.8800000000e+00   5.2830422660e-05 5.2843971194e-05   5.2830422660e-05 5.2843971194e-05   5.2830422660e-05 5.2843971194e-05
4.8820000000e+00   5.2724844789e-05 5.2733940081e-05   5.2724844789e-05 5.2733940081e-05   5.2724844789e-05 5.2733940081e-05
4.8840000000e+00   5.2619486739e-05 5.2624150153e-05   5.2619486739e-05 5.2624150153e-05   5.2619486739e-05 5.2624150153e-05
4.8860000000e+00   5.2514348028e-05 5.2514600845e-05   5.2514348028e-05 5.2514600845e-05   5.2514348028e-05 5.2514600845e-05
4.8880000000e+00   5.2409428176e-05 5.2405291597e-05   5.2409428176e-05 5.2405291597e-05   5.2409428176e-05 5.2405291597e-05
4.8900000000e+00   5.2304726702e-05 5.2296221848e-05   5.2304726702e-05 5.2296221848e-05   5.2304726702e-05 5.2296221848e-05
4.8920000000e+00   5.2200243129e-05 5.2187391038e-05   5.2200243129e-05 5.2187391038e-05   5.2200243129e-05 5.2187391038e-05
4.8940000000e+00   5.2095976979e-05 5.2078798610e-05   5.2095976979e-05 5.2078798610e-05   5.2095976979e-05 5.2078798610e-05
4.8960000000e+00   5.1991927776e-05 5.1970444009e-05   5.1991927776e-05 5.1970444009e-05   5.1991927776e-05 5.1970444009e-05
4.8980000000e+00   5.1888095045e-05 5.1862326678e-05   5.1888095045e-05 5.1862326678e-05   5.1888095045e-05 5.1862326678e-05
4.9000000000e+00   5.1784478311e-05 5.1754446065e-05   5.1784478311e-05 5.1754446065e-05   5.1784478311e-05 5.1754446065e-05
4.9020000000e+00   5.1681077103e-05 5.1646801618e-05   5.1681077103e-05 5.1646801618e-05   5.1681077103e-05 5.1646801618e-05
4.9040000000e+00   5.1577890948e-05 5.1539392785e-05   5.1577890948e-05 5.1539392785e-05   5.1577890948e-05 5.1539392785e-05
4.9060000000e+00   5.1474919375e-05 5.1432219018e-05   5.1474919375e-05 5.1432219018e-05   5.1474919375e-05 5.1432219018e-05
4.9080000000e+00   5.1372161915e-05 5.1325279769e-05   5.1372161915e-05 5.1325279769e-05   5.1372161915e-05 5.1325279769e-05
4.9100000000e+00   5.1269618100e-05 5.1218574491e-05   5.1269618100e-05 5.1218574491e-05   5.1269618100e-05 5.1218574491e-05
4.9120000000e+00   5.1167287462e-05 5.1112102640e-05   5.1167287462e-05 5.1112102640e-05   5.1167287462e-05 5.1112102640e-05
4.9140000000e+00   5.1065169534e-05 5.1005863671e-05   5.1065169534e-05 5.1005863671e-05   5.1065169534e-05 5.1005863671e-05
4.9160000000e+00   5.0963263852e-05 5.0899857041e-05   5.0963263852e-05 5.0899857041e-05   5.0963263852e-05 5.0899857041e-05
4.9180000000e+00   5.0861569952e-05 5.0794082211e-05   5.0861569952e-05 5.0794082211e-05   5.0861569952e-05 5.0794082211e-05
4.9200000000e+00   5.0760087369e-05 5.0688538640e-05   5.0760087369e-05 5.0688538640e-05   5.0760087369e-05 5.0688538640e-05
4.9220000000e+00   5.0658815643e-05 5.0583225790e-05   5.0658815643e-05 5.0583225790e-05   5.0658815643e-05 5.0583225790e-05
4.9240000000e+00   5.0557754313e-05 5.0478143124e-05   5.0557754313e-05 5.0478143124e-05   5.0557754313e-05 5.0478143124e-05
4.9260000000e+00   5.0456902918e-05 5.0373290106e-05   5.0456902918e-05 5.0373290106e-05   5.0456902918e-05 5.0373290106e-05
4.9280000000e+00   5.0356260999e-05 5.0268666203e-05   5.0356260999e-05 5.0268666203e-05   5.0356260999e-05 5.0268666203e-05
4.9300000000e+00   5.0255828100e-05 5.0164270880e-05   5.0255828100e-05 5.0164270880e-05   5.0255828100e-05 5.0164270880e-05
4.9320000000e+00   5.0155603764e-05 5.0060103607e-05   5.0155603764e-05 5.0060103607e-05   5.0155603764e-05 5.0060103607e-05
4.9340000000e+00   5.0055587534e-05 4.9956163854e-05   5.0055587534e-05 4.9956163854e-05   5.0055587534e-05 4.9956163854e-05
4.9360000000e+00   4.9955778957e-05 4.9852451090e-05   4.9955778957e-05 4.9852451090e-05   4.9955778957e-05 4.9852451090e-05
4.9380000000e+00   4.9856177579e-05 4.9748964790e-05   4.9856177579e-05 4.9748964790e-05   4.9856177579e-05 4.9748964790e-05
4.9400000000e+00   4.9756782947e-05 4.9645704426e-05   4.9756782947e-05 4.9645704426e-05   4.9756782947e-05 4.9645704426e-05
4.9420000000e+00   4.9657594611e-05 4.9542669473e-05   4.9657594611e-05 4.9542669473e-05   4.9657594611e-05 4.9542669473e-05
4.9440000000e+00   4.9558612120e-05 4.9439859408e-05   4.9558612120e-05 4.9439859408e-05   4.9558612120e-05 4.9439859408e-05
4.9460000000e+00   4.9459835024e-05 4.9337273709e-05   4.9459835024e-05 4.9337273709e-05   4.9459835024e-05 4.9337273709e-05
4.9480000000e+00   4.9361262876e-05 4.9234911854e-05   4.9361262876e-05 4.9234911854e-05   4.9361262876e-05 4.9234911854e-05
4.9500000000e+00   4.9262895228e-05 4.9132773324e-05   4.9262895228e-05 4.9132773324e-05   4.9262895228e-05 4.9132773324e-05
4.9520000000e+00   4.9164731634e-05 4.9030857600e-05   4.9164731634e-05 4.9030857600e-05   4.9164731634e-05 4.9030857600e-05
4.9540000000e+00   4.9066771649e-05 4.8929164165e-05   4.9066771649e-05 4.8929164165e-05   4.9066771649e-05 4.8929164165e-05
4.9560000000e+00   4.8969014829e-05 4.8827692504e-05   4.8969014829e-05 4.8827692504e-05   4.8969014829e-05 4.8827692504e-05
4.9580000000e+00   4.8871460731e-05 4.8726442101e-05   4.8871460731e-05 4.8726442101e-05   4.8871460731e-05 4.8726442101e-05
4.9600000000e+00   4.8774108914e-05 4.8625412444e-05   4.8774108914e-05 4.8625412444e-05   4.8774108914e-05 4.8625412444e-05
4.9620000000e+00   4.8676958935e-05 4.8524603020e-05   4.8676958935e-05 4.8524603020e-05   4.8676958935e-05 4.8524603020e-05
4.9640000000e+00   4.8580010355e-05 4.8424013319e-05   4.8580010355e-05 4.8424013319e-05   4.8580010355e-05 4.8424013319e-05
4.9660000000e+00   4.8483262735e-05 4.8323642831e-05   4.8483262735e-05 4.8323642831e-05   4.8483262735e-05 4.8323642831e-05
4.9680000000e+00   4.8386715638e-05 4.8223491048e-05   4.8386715638e-05 4.8223491048e-05   4.8386715638e-05 4.8223491048e-05
4.9700000000e+00   4.8290368626e-05 4.8123557464e-05   4.8290368626e-05 4.8123557464e-05   4.8290368626e-05 4.8123557464e-05
4.9720000000e+00   4.8194221263e-05 4.8023841572e-05   4.8194221263e-05 4.8023841572e-05   4.8194221263e-05 4.8023841572e-05
4.9740000000e+00   4.8098273115e-05 4.7924342869e-05   4.8098273115e-05 4.7924342869e-05   4.8098273115e-05 4.7924342869e-05
4.9760000000e+00   4.8002523747e-05 4.7825060850e-05   4.8002523747e-05 4.7825060850e-05   4.8002523747e-05 4.7825060850e-05
4.9780000000e+00   4.7906972727e-05 4.7725995015e-05   4.7906972727e-05 4.7725995015e-05   4.7906972727e-05 4.7725995015e-05
4.9800000000e+00   4.7811619623e-05 4.7627144863e-05   4.7811619623e-05 4.7627144863e-05   4.7811619623e-05 4.7627144863e-05
4.9820000000e+00   4.7716464004e-05 4.7528509894e-05   4.7716464004e-05 4.7528509894e-05   4.7716464004e-05 4.7528509894e-05
4.9840000000e+00   4.7621505440e-05 4.7430089611e-05   4.7621505440e-05 4.7430089611e-05   4.7621505440e-05 4.7430089611e-05
4.9860000000e+00   4.7526743503e-05 4.7331883516e-05   4.7526743503e-05 4.7331883516e-05   4.7526743503e-05 4.7331883516e-05
4.9880000000e+00   4.7432177764e-05 4.7233891114e-05   4.7432177764e-05 4.7233891114e-05   4.7432177764e-05 4.7233891114e-05
4.9900000000e+00   4.7337807796e-05 4.7136111910e-05   4.7337807796e-05 4.7136111910e-05   4.7337807796e-05 4.7136111910e-05
4.9920000000e+00   4.7243633174e-05 4.7038545411e-05   4.7243633174e-05 4.7038545411e-05   4.7243633174e-05 4.7038545411e-05
4.9940000000e+00   4.7149653473e-05 4.6941191126e-05   4.7149653473e-05 4.6941191126e-05   4.7149653473e-05 4.6941191126e-05
4.9960000000e+00   4.7055868269e-05 4.6844048564e-05   4.7055868269e-05 4.6844048564e-05   4.7055868269e-05 4.6844048564e-05
4.9980000000e+00   4.6962277138e-05 4.6747117234e-05   4.6962277138e-05 4.6747117234e-05   4.6962277138e-05 4.6747117234e-05
5.0000000000e+00   4.6868879659e-05 4.6650396649e-05   4.6868879659e-05 4.6650396649e-05   4.6868879659e-05 4.6650396649e-05
5.0020000000e+00   4.6775675411e-05 4.6553886323e-05   4.6775675411e-05 4.6553886323e-05   4.6775675411e-05 4.6553886323e-05
5.0040000000e+00   4.6682663974e-05 4.6457585768e-05   4.6682663974e-05 4.6457585768e-05   4.6682663974e-05 4.6457585768e-05
5.0060000000e+00   4.6589844929e-05 4.6361494500e-05   4.6589844929e-05 4.6361494500e-05   4.6589844929e-05 4.6361494500e-05
5.0080000000e+00   4.6497217857e-05 4.6265612037e-05   4.6497217857e-05 4.6265612037e-05   4.6497217857e-05 4.6265612037e-05
5.0100000000e+00   4.6404782342e-05 4.6169937895e-05   4.6404782342e-05 4.6169937895e-05   4.6404782342e-05 4.6169937895e-05
5.0120000000e+00   4.6312537967e-05 4.6074471594e-05   4.6312537967e-05 4.6074471594e-05   4.6312537967e-05 4.6074471594e-05
5.0140000000e+00   4.6220484317e-05 4.5979212654e-05   4.6220484317e-05 4.5979212654e-05   4.6220484317e-05 4.5979212654e-05
5.0160000000e+00   4.6128620978e-05 4.5884160596e-05   4.6128620978e-05 4.5884160596e-05   4.6128620978e-05 4.5884160596e-05
5.0180000000e+00   4.6036947537e-05 4.5789314943e-05   4.6036947537e-05 4.5789314943e-05   4.6036947537e-05 4.5789314943e-05
5.0200000000e+00   4.5945463581e-05 4.5694675218e-05   4.5945463581e-05 4.5694675218e-05   4.5945463581e-05 4.5694675218e-05
5.0220000000e+00   4.5854168699e-05 4.5600240946e-05   4.5854168699e-05 4.5600240946e-05   4.5854168699e-05 4.5600240946e-05
5.0240000000e+00   4.5763062481e-05 4.5506011654e-05   4.5763062481e-05 4.5506011654e-05   4.5763062481e-05 4.5506011654e-05
5.0260000000e+00   4.5672144516e-05 4.5411986869e-05   4.5672144516e-05 4.5411986869e-05   4.5672144516e-05 4.5411986869e-05
5.0280000000e+00   4.5581414397e-05 4.5318166120e-05   4.5581414397e-05 4.5318166120e-05   4.5581414397e-05 4.5318166120e-05
5.0300000000e+00   4.5490871716e-05 4.5224548935e-05   4.5490871716e-05 4.5224548935e-05   4.5490871716e-05 4.5224548935e-05
5.0320000000e+00   4.5400516066e-05 4.5131134845e-05   4.5400516066e-05 4.5131134845e-05   4.5400516066e-05 4.5131134845e-05
5.0340000000e+00   4.5310347042e-05 4.5037923383e-05   4.5310347042e-05 4.5037923383e-05   4.5310347042e-05 4.5037923383e-05
5.0360000000e+00   4.5220364238e-05 4.4944914082e-05   4.5220364238e-05 4.4944914082e-05   4.5220364238e-05 4.4944914082e-05
5.0380000000e+00   4.5130567251e-05 4.4852106476e-05   4.5130567251e-05 4.4852106476e-05   4.5130567251e-05 4.4852106476e-05
5.0400000000e+00   4.5040955678e-05 4.4759500101e-05   4.5040955678e-05 4.4759500101e-05   4.5040955678e-05 4.4759500101e-05
5.0420000000e+00   4.4951529117e-05 4.4667094492e-05   4.4951529117e-05 4.4667094492e-05   4.4951529117e-05 4.4667094492e-05
5.0440000000e+00   4.4862287166e-05 4.4574889187e-05   4.4862287166e-05 4.4574889187e-05   4.4862287166e-05 4.4574889187e-05
5.0460000000e+00   4.4773229427e-05 4.4482883727e-05   4.4773229427e-05 4.4482883727e-05   4.4773229427e-05 4.4482883727e-05
5.0480000000e+00   4.4684355499e-05 4.4391077650e-05   4.4684355499e-05 4.4391077650e-05   4.4684355499e-05 4.4391077650e-05
5.0500000000e+00   4.4595664984e-05 4.4299470497e-05   4.4595664984e-05 4.4299470497e-05   4.4595664984e-05 4.4299470497e-05
5.0520000000e+00   4.4507157484e-05 4.4208061811e-05   4.4507157484e-05 4.4208061811e-05   4.4507157484e-05 4.4208061811e-05
5.0540000000e+00   4.4418832604e-05 4.4116851136e-05   4.4418832604e-05 4.4116851136e-05   4.4418832604e-05 4.4116851136e-05
5.0560000000e+00   4.4330689948e-05 4.4025838016e-05   4.4330689948e-05 4.4025838016e-05   4.4330689948e-05 4.4025838016e-05
5.0580000000e+00   4.4242729121e-05 4.3935021996e-05   4.4242729121e-05 4.3935021996e-05   4.4242729121e-05 4.3935021996e-05
5.0600000000e+00   4.4154949729e-05 4.3844402623e-05   4.4154949729e-05 4.3844402623e-05   4.4154949729e-05 4.3844402623e-05
5.0620000000e+00   4.4067351380e-05 4.3753979446e-05   4.4067351380e-05 4.3753979446e-05   4.4067351380e-05 4.3753979446e-05
5.0640000000e+00   4.3979933681e-05 4.3663752013e-05   4.3979933681e-05 4.3663752013e-05   4.3979933681e-05 4.3663752013e-05
5.0660000000e+00   4.3892696241e-05 4.3573719874e-05   4.3892696241e-05 4.3573719874e-05   4.3892696241e-05 4.3573719874e-05
5.0680000000e+00   4.3805638671e-05 4.3483882581e-05   4.3805638671e-05 4.3483882581e-05   4.3805638671e-05 4.3483882581e-05
5.0700000000e+00   4.3718760581e-05 4.3394239686e-05   4.3718760581e-05 4.3394239686e-05   4.3718760581e-05 4.3394239686e-05
5.0720000000e+00   4.3632061583e-05 4.3304790743e-05   4.3632061583e-05 4.3304790743e-05   4.3632061583e-05 4.3304790743e-05
5.0740000000e+00   4.3545541289e-05 4.3215535305e-05   4.3545541289e-05 4.3215535305e-05   4.3545541289e-05 4.3215535305e-05
5.0760000000e+00   4.3459199313e-05 4.3126472929e-05   4.3459199313e-05 4.3126472929e-05   4.3459199313e-05 4.3126472929e-05
5.0780000000e+00   4.3373035269e-05 4.3037603172e-05   4.3373035269e-05 4.3037603172e-05   4.3373035269e-05 4.3037603172e-05
5.0800000000e+00   4.3287048772e-05 4.2948925591e-05   4.3287048772e-05 4.2948925591e-05   4.3287048772e-05 4.2948925591e-05
5.0820000000e+00   4.3201239439e-05 4.2860439745e-05   4.3201239439e-05 4.2860439745e-05   4.3201239439e-05 4.2860439745e-05
5.0840000000e+00   4.3115606886e-05 4.2772145194e-05   4.3115606886e-05 4.2772145194e-05   4.3115606886e-05 4.2772145194e-05
5.0860000000e+00   4.3030150731e-05 4.2684041500e-05   4.3030150731e-05 4.2684041500e-05   4.3030150731e-05 4.2684041500e-05
5.0880000000e+00   4.2944870593e-05 4.2596128224e-05   4.2944870593e-05 4.2596128224e-05   4.2944870593e-05 4.2596128224e-05
5.0900000000e+00   4.2859766091e-05 4.2508404930e-05   4.2859766091e-05 4.2508404930e-05   4.2859766091e-05 4.2508404930e-05
5.0920000000e+00   4.2774836847e-05 4.2420871183e-05   4.2774836847e-05 4.2420871183e-05   4.2774836847e-05 4.2420871183e-05
5.0940000000e+00   4.2690082481e-05 4.2333526547e-05   4.2690082481e-05 4.2333526547e-05   4.2690082481e-05 4.2333526547e-05
5.0960000000e+00   4.2605502615e-05 4.2246370589e-05   4.2605502615e-05 4.2246370589e-05   4.2605502615e-05 4.2246370589e-05
5.0980000000e+00   4.2521096873e-05 4.2159402877e-05   4.2521096873e-05 4.2159402877e-05   4.2521096873e-05 4.2159402877e-05
5.1000000000e+00   4.2436864878e-05 4.2072622980e-05   4.2436864878e-05 4.2072622980e-05   4.2436864878e-05 4.2072622980e-05
5.1020000000e+00   4.2352806256e-05 4.1986030466e-05   4.2352806256e-05 4.1986030466e-05   4.2352806256e-05 4.1986030466e-05
5.1040000000e+00   4.2268920632e-05 4.1899624907e-05   4.2268920632e-05 4.1899624907e-05   4.2268920632e-05 4.1899624907e-05
5.1060000000e+00   4.2185207632e-05 4.1813405875e-05   4.2185207632e-05 4.1813405875e-05   4.2185207632e-05 4.1813405875e-05
5.1080000000e+00   4.2101666884e-05 4.1727372942e-05   4.2101666884e-05 4.1727372942e-05   4.2101666884e-05 4.1727372942e-05
5.1100000000e+00   4.2018298016e-05 4.1641525683e-05   4.2018298016e-05 4.1641525683e-05   4.2018298016e-05 4.1641525683e-05
5.1120000000e+00   4.1935100658e-05 4.1555863671e-05   4.1935100658e-05 4.1555863671e-05   4.1935100658e-05 4.1555863671e-05
5.1140000000e+00   4.1852074439e-05 4.1470386485e-05   4.1852074439e-05 4.1470386485e-05   4.1852074439e-05 4.1470386485e-05
5.1160000000e+00   4.1769218989e-05 4.1385093699e-05   4.1769218989e-05 4.1385093699e-05   4.1769218989e-05 4.1385093699e-05
5.1180000000e+00   4.1686533941e-05 4.1299984893e-05   4.1686533941e-05 4.1299984893e-05   4.1686533941e-05 4.1299984893e-05
5.1200000000e+00   4.1604018927e-05 4.1215059645e-05   4.1604018927e-05 4.1215059645e-05   4.1604018927e-05 4.1215059645e-05
5.1220000000e+00   4.1521673580e-05 4.1130317537e-05   4.1521673580e-05 4.1130317537e-05   4.1521673580e-05 4.1130317537e-05
5.1240000000e+00   4.1439497535e-05 4.1045758148e-05   4.1439497535e-05 4.1045758148e-05   4.1439497535e-05 4.1045758148e-05
5.1260000000e+00   4.1357490426e-05 4.0961381061e-05   4.1357490426e-05 4.0961381061e-05   4.1357490426e-05 4.0961381061e-05
5.1280000000e+00   4.1275651890e-05 4.0877185859e-05   4.1275651890e-05 4.0877185859e-05   4.1275651890e-05 4.0877185859e-05
5.1300000000e+00   4.1193981562e-05 4.0793172127e-05   4.1193981562e-05 4.0793172127e-05   4.1193981562e-05 4.0793172127e-05
5.1320000000e+00   4.1112479080e-05 4.0709339450e-05   4.1112479080e-05 4.0709339450e-05   4.1112479080e-05 4.0709339450e-05
5.1340000000e+00   4.1031144084e-05 4.0625687414e-05   4.1031144084e-05 4.0625687414e-05   4.1031144084e-05 4.0625687414e-05
5.1360000000e+00   4.0949976211e-05 4.0542215607e-05   4.0949976211e-05 4.0542215607e-05   4.0949976211e-05 4.0542215607e-05
5.1380000000e+00   4.0868975101e-05 4.0458923616e-05   4.0868975101e-05 4.0458923616e-05   4.0868975101e-05 4.0458923616e-05
5.1400000000e+00   4.0788140397e-05 4.0375811032e-05   4.0788140397e-05 4.0375811032e-05   4.0788140397e-05 4.0375811032e-05
5.1420000000e+00   4.0707471738e-05 4.0292877444e-05   4.0707471738e-05 4.0292877444e-05   4.0707471738e-05 4.0292877444e-05
5.1440000000e+00   4.0626968768e-05 4.0210122443e-05   4.0626968768e-05 4.0210122443e-05   4.0626968768e-05 4.0210122443e-05
5.1460000000e+00   4.0546631129e-05 4.0127545623e-05   4.0546631129e-05 4.0127545623e-05   4.0546631129e-05 4.0127545623e-05
5.1480000000e+00   4.0466458467e-05 4.0045146577e-05   4.0466458467e-05 4.0045146577e-05   4.0466458467e-05 4.0045146577e-05
5.1500000000e+00   4.0386450425e-05 3.9962924898e-05   4.0386450425e-05 3.9962924898e-05   4.0386450425e-05 3.9962924898e-05
5.1520000000e+00   4.0306606649e-05 3.9880880182e-05   4.0306606649e-05 3.9880880182e-05   4.0306606649e-05 3.9880880182e-05
5.1540000000e+00   4.0226926786e-05 3.9799012026e-05   4.0226926786e-05 3.9799012026e-05   4.0226926786e-05 3.9799012026e-05
5.1560000000e+00   4.0147410484e-05 3.9717320027e-05   4.0147410484e-05 3.9717320027e-05   4.0147410484e-05 3.9717320027e-05
5.1580000000e+00   4.0068057389e-05 3.9635803782e-05   4.0068057389e-05 3.9635803782e-05   4.0068057389e-05 3.9635803782e-05
5.1600000000e+00   3.9988867152e-05 3.9554462893e-05   3.9988867152e-05 3.9554462893e-05   3.9988867152e-05 3.9554462893e-05
5.1620000000e+00   3.9909839421e-05 3.9473296957e-05   3.9909839421e-05 3.9473296957e-05   3.9909839421e-05 3.9473296957e-05
5.1640000000e+00   3.9830973847e-05 3.9392305578e-05   3.9830973847e-05 3.9392305578e-05   3.9830973847e-05 3.9392305578e-05
5.1660000000e+00   3.9752270082e-05 3.9311488356e-05   3.9752270082e-05 3.9311488356e-05   3.9752270082e-05 3.9311488356e-05
5.1680000000e+00   3.9673727778e-05 3.9230844896e-05   3.9673727778e-05 3.9230844896e-05   3.9673727778e-05 3.9230844896e-05
5.1700000000e+00   3.9595346587e-05 3.9150374801e-05   3.9595346587e-05 3.9150374801e-05   3.9595346587e-05 3.9150374801e-05
5.1720000000e+00   3.9517126164e-05 3.9070077677e-05   3.9517126164e-05 3.9070077677e-05   3.9517126164e-05 3.9070077677e-05
5.1740000000e+00   3.9439066162e-05 3.8989953129e-05   3.9439066162e-05 3.8989953129e-05   3.9439066162e-05 3.8989953129e-05
5.1760000000e+00   3.9361166236e-05 3.8910000765e-05   3.9361166236e-05 3.8910000765e-05   3.9361166236e-05 3.8910000765e-05
5.1780000000e+00   3.9283426044e-05 3.8830220192e-05   3.9283426044e-05 3.8830220192e-05   3.9283426044e-05 3.8830220192e-05
5.1800000000e+00   3.9205845241e-05 3.8750611020e-05   3.9205845241e-05 3.8750611020e-05   3.9205845241e-05 3.8750611020e-05
5.1820000000e+00   3.9128423486e-05 3.8671172858e-05   3.9128423486e-05 3.8671172858e-05   3.9128423486e-05 3.8671172858e-05
5.1840000000e+00   3.9051160436e-05 3.8591905318e-05   3.9051160436e-05 3.8591905318e-05   3.9051160436e-05 3.8591905318e-05
5.1860000000e+00   3.8974055751e-05 3.8512808011e-05   3.8974055751e-05 3.8512808011e-05   3.8974055751e-05 3.8512808011e-05
5.1880000000e+00   3.8897109091e-05 3.8433880550e-05   3.8897109091e-05 3.8433880550e-05   3.8897109091e-05 3.8433880550e-05
5.1900000000e+00   3.8820320116e-05 3.8355122549e-05   3.8820320116e-05 3.8355122549e-05   3.8820320116e-05 3.8355122549e-05
5.1920000000e+00   3.8743688488e-05 3.8276533622e-05   3.8743688488e-05 3.8276533622e-05   3.8743688488e-05 3.8276533622e-05
5.1940000000e+00   3.8667213869e-05 3.8198113384e-05   3.8667213869e-05 3.8198113384e-05   3.8667213869e-05 3.8198113384e-05
5.1960000000e+00   3.8590895922e-05 3.8119861453e-05   3.8590895922e-05 3.8119861453e-05   3.8590895922e-05 3.8119861453e-05
5.1980000000e+00   3.8514734311e-05 3.8041777446e-05   3.8514734311e-05 3.8041777446e-05   3.8514734311e-05 3.8041777446e-05
5.2000000000e+00   3.8438728701e-05 3.7963860981e-05   3.8438728701e-05 3.7963860981e-05   3.8438728701e-05 3.7963860981e-05
5.2020000000e+00   3.8362878756e-05 3.7886111678e-05   3.8362878756e-05 3.7886111678e-05   3.8362878756e-05 3.7886111678e-05
5.2040000000e+00   3.8287184143e-05 3.7808529157e-05   3.8287184143e-05 3.7808529157e-05   3.8287184143e-05 3.7808529157e-05
5.2060000000e+00   3.8211644528e-05 3.7731113038e-05   3.8211644528e-05 3.7731113038e-05   3.8211644528e-05 3.7731113038e-05
5.2080000000e+00   3.8136259580e-05 3.7653862945e-05   3.8136259580e-05 3.7653862945e-05   3.8136259580e-05 3.7653862945e-05
5.2100000000e+00   3.8061028966e-05 3.7576778499e-05   3.8061028966e-05 3.7576778499e-05   3.8061028966e-05 3.7576778499e-05
5.2120000000e+00   3.7985952356e-05 3.7499859326e-05   3.7985952356e-05 3.7499859326e-05   3.7985952356e-05 3.7499859326e-05
5.2140000000e+00   3.7911029419e-05 3.7423105049e-05   3.7911029419e-05 3.7423105049e-05   3.7911029419e-05 3.7423105049e-05
5.2160000000e+00   3.7836259826e-05 3.7346515296e-05   3.7836259826e-05 3.7346515296e-05   3.7836259826e-05 3.7346515296e-05
5.2180000000e+00   3.7761643248e-05 3.7270089691e-05   3.7761643248e-05 3.7270089691e-05   3.7761643248e-05 3.7270089691e-05
5.2200000000e+00   3.7687179358e-05 3.7193827863e-05   3.7687179358e-05 3.7193827863e-05   3.7687179358e-05 3.7193827863e-05
5.2220000000e+00   3.7612867828e-05 3.7117729441e-05   3.7612867828e-05 3.7117729441e-05   3.7612867828e-05 3.7117729441e-05
5.2240000000e+00   3.7538708331e-05 3.7041794053e-05   3.7538708331e-05 3.7041794053e-05   3.7538708331e-05 3.7041794053e-05
5.2260000000e+00   3.7464700543e-05 3.6966021330e-05   3.7464700543e-05 3.6966021330e-05   3.7464700543e-05 3.6966021330e-05
5.2280000000e+00   3.7390844138e-05 3.6890410903e-05   3.7390844138e-05 3.6890410903e-05   3.7390844138e-05 3.6890410903e-05
5.2300000000e+00   3.7317138792e-05 3.6814962405e-05   3.7317138792e-05 3.6814962405e-05   3.7317138792e-05 3.6814962405e-05
5.2320000000e+00   3.7243584181e-05 3.6739675468e-05   3.7243584181e-05 3.6739675468e-05   3.7243584181e-05 3.6739675468e-05
5.2340000000e+00   3.7170179982e-05 3.6664549726e-05   3.7170179982e-05 3.6664549726e-05   3.7170179982e-05 3.6664549726e-05
5.2360000000e+00   3.7096925875e-05 3.6589584813e-05   3.7096925875e-05 3.6589584813e-05   3.7096925875e-05 3.6589584813e-05
5.2380000000e+00   3.7023821536e-05 3.6514780366e-05   3.7023821536e-05 3.6514780366e-05   3.7023821536e-05 3.6514780366e-05
5.2400000000e+00   3.6950866646e-05 3.6440136022e-05   3.6950866646e-05 3.6440136022e-05   3.6950866646e-05 3.6440136022e-05
5.2420000000e+00   3.6878060885e-05 3.6365651416e-05   3.6878060885e-05 3.6365651416e-05   3.6878060885e-05 3.6365651416e-05
5.2440000000e+00   3.6805403934e-05 3.6291326188e-05   3.6805403934e-05 3.6291326188e-05   3.6805403934e-05 3.6291326188e-05
5.2460000000e+00   3.6732895475e-05 3.6217159977e-05   3.6732895475e-05 3.6217159977e-05   3.6732895475e-05 3.6217159977e-05
5.2480000000e+00   3.6660535189e-05 3.6143152423e-05   3.6660535189e-05 3.6143152423e-05   3.6660535189e-05 3.6143152423e-05
5.2500000000e+00   3.6588322759e-05 3.6069303166e-05   3.6588322759e-05 3.6069303166e-05   3.6588322759e-05 3.6069303166e-05
5.2520000000e+00   3.6516257871e-05 3.5995611849e-05   3.6516257871e-05 3.5995611849e-05   3.6516257871e-05 3.5995611849e-05
5.2540000000e+00   3.6444340207e-05 3.5922078115e-05   3.6444340207e-05 3.5922078115e-05   3.6444340207e-05 3.5922078115e-05
5.2560000000e+00   3.6372569453e-05 3.5848701605e-05   3.6372569453e-05 3.5848701605e-05   3.6372569453e-05 3.5848701605e-05
5.2580000000e+00   3.6300945296e-05 3.5775481966e-05   3.6300945296e-05 3.5775481966e-05   3.6300945296e-05 3.5775481966e-05
5.2600000000e+00   3.6229467421e-05 3.5702418842e-05   3.6229467421e-05 3.5702418842e-05   3.6229467421e-05 3.5702418842e-05
5.2620000000e+00   3.6158135517e-05 3.5629511880e-05   3.6158135517e-05 3.5629511880e-05   3.6158135517e-05 3.5629511880e-05
5.2640000000e+00   3.6086949270e-05 3.5556760725e-05   3.6086949270e-05 3.5556760725e-05   3.6086949270e-05 3.5556760725e-05
5.2660000000e+00   3.6015908370e-05 3.5484165027e-05   3.6015908370e-05 3.5484165027e-05   3.6015908370e-05 3.5484165027e-05
5.2680000000e+00   3.5945012506e-05 3.5411724434e-05   3.5945012506e-05 3.5411724434e-05   3.5945012506e-05 3.5411724434e-05
5.2700000000e+00   3.5874261369e-05 3.5339438595e-05   3.5874261369e-05 3.5339438595e-05   3.5874261369e-05 3.5339438595e-05
5.2720000000e+00   3.5803654649e-05 3.5267307160e-05   3.5803654649e-05 3.5267307160e-05   3.5803654649e-05 3.5267307160e-05
5.2740000000e+00   3.5733192038e-05 3.5195329781e-05   3.5733192038e-05 3.5195329781e-05   3.5733192038e-05 3.5195329781e-05
5.2760000000e+00   3.5662873227e-05 3.5123506110e-05   3.5662873227e-05 3.5123506110e-05   3.5662873227e-05 3.5123506110e-05
5.2780000000e+00   3.5592697911e-05 3.5051835800e-05   3.5592697911e-05 3.5051835800e-05   3.5592697911e-05 3.5051835800e-05
5.2800000000e+00   3.5522665782e-05 3.4980318504e-05   3.5522665782e-05 3.4980318504e-05   3.5522665782e-05 3.4980318504e-05
5.2820000000e+00   3.5452776535e-05 3.4908953878e-05   3.5452776535e-05 3.4908953878e-05   3.5452776535e-05 3.4908953878e-05
5.2840000000e+00   3.5383029865e-05 3.4837741575e-05   3.5383029865e-05 3.4837741575e-05   3.5383029865e-05 3.4837741575e-05
5.2860000000e+00   3.5313425468e-05 3.4766681253e-05   3.5313425468e-05 3.4766681253e-05   3.5313425468e-05 3.4766681253e-05
5.2880000000e+00   3.5243963039e-05 3.4695772569e-05   3.5243963039e-05 3.4695772569e-05   3.5243963039e-05 3.4695772569e-05
5.2900000000e+00   3.5174642277e-05 3.4625015181e-05   3.5174642277e-05 3.4625015181e-05   3.5174642277e-05 3.4625015181e-05
5.2920000000e+00   3.5105462878e-05 3.4554408746e-05   3.5105462878e-05 3.4554408746e-05   3.5105462878e-05 3.4554408746e-05
5.2940000000e+00   3.5036424541e-05 3.4483952925e-05   3.5036424541e-05 3.4483952925e-05   3.5036424541e-05 3.4483952925e-05
5.2960000000e+00   3.4967526966e-05 3.4413647379e-05   3.4967526966e-05 3.4413647379e-05   3.4967526966e-05 3.4413647379e-05
5.2980000000e+00   3.4898769852e-05 3.4343491768e-05   3.4898769852e-05 3.4343491768e-05   3.4898769852e-05 3.4343491768e-05
5.3000000000e+00   3.4830152899e-05 3.4273485754e-05   3.4830152899e-05 3.4273485754e-05   3.4830152899e-05 3.4273485754e-05
5.3020000000e+00   3.4761675809e-05 3.4203629000e-05   3.4761675809e-05 3.4203629000e-05   3.4761675809e-05 3.4203629000e-05
5.3040000000e+00   3.4693338284e-05 3.4133921169e-05   3.4693338284e-05 3.4133921169e-05   3.4693338284e-05 3.4133921169e-05
5.3060000000e+00   3.4625140025e-05 3.4064361927e-05   3.4625140025e-05 3.4064361927e-05   3.4625140025e-05 3.4064361927e-05
5.3080000000e+00   3.4557080737e-05 3.3994950938e-05   3.4557080737e-05 3.3994950938e-05   3.4557080737e-05 3.3994950938e-05
5.3100000000e+00   3.4489160123e-05 3.3925687869e-05   3.4489160123e-05 3.3925687869e-05   3.4489160123e-05 3.3925687869e-05
5.3120000000e+00   3.4421377887e-05 3.3856572386e-05   3.4421377887e-05 3.3856572386e-05   3.4421377887e-05 3.3856572386e-05
5.3140000000e+00   3.4353733735e-05 3.3787604156e-05   3.4353733735e-05 3.3787604156e-05   3.4353733735e-05 3.3787604156e-05
5.3160000000e+00   3.4286227373e-05 3.3718782849e-05   3.4286227373e-05 3.3718782849e-05   3.4286227373e-05 3.3718782849e-05
5.3180000000e+00   3.4218858506e-05 3.3650108133e-05   3.4218858506e-05 3.3650108133e-05   3.4218858506e-05 3.3650108133e-05
5.3200000000e+00   3.4151626843e-05 3.3581579679e-05   3.4151626843e-05 3.3581579679e-05   3.4151626843e-05 3.3581579679e-05
5.3220000000e+00   3.4084532090e-05 3.3513197158e-05   3.4084532090e-05 3.3513197158e-05   3.4084532090e-05 3.3513197158e-05
5.3240000000e+00   3.4017573957e-05 3.3444960240e-05   3.4017573957e-05 3.3444960240e-05   3.4017573957e-05 3.3444960240e-05
5.3260000000e+00   3.3950752152e-05 3.3376868599e-05   3.3950752152e-05 3.3376868599e-05   3.3950752152e-05 3.3376868599e-05
5.3280000000e+00   3.3884066386e-05 3.3308921908e-05   3.3884066386e-05 3.3308921908e-05   3.3884066386e-05 3.3308921908e-05
5.3300000000e+00   3.3817516368e-05 3.3241119840e-05   3.3817516368e-05 3.3241119840e-05   3.3817516368e-05 3.3241119840e-05
5.3320000000e+00   3.3751101810e-05 3.3173462071e-05   3.3751101810e-05 3.3173462071e-05   3.3751101810e-05 3.3173462071e-05
5.3340000000e+00   3.3684822424e-05 3.3105948276e-05   3.3684822424e-05 3.3105948276e-05   3.3684822424e-05 3.3105948276e-05
5.3360000000e+00   3.3618677922e-05 3.3038578131e-05   3.3618677922e-05 3.3038578131e-05   3.3618677922e-05 3.3038578131e-05
5.3380000000e+00   3.3552668016e-05 3.2971351313e-05   3.3552668016e-05 3.2971351313e-05   3.3552668016e-05 3.2971351313e-05
5.3400000000e+00   3.3486792421e-05 3.2904267501e-05   3.3486792421e-05 3.2904267501e-05   3.3486792421e-05 3.2904267501e-05
5.3420000000e+00   3.3421050851e-05 3.2837326373e-05   3.3421050851e-05 3.2837326373e-05   3.3421050851e-05 3.2837326373e-05
5.3440000000e+00   3.3355443021e-05 3.2770527608e-05   3.3355443021e-05 3.2770527608e-05   3.3355443021e-05 3.2770527608e-05
5.3460000000e+00   3.3289968646e-05 3.2703870887e-05   3.3289968646e-05 3.2703870887e-05   3.3289968646e-05 3.2703870887e-05
5.3480000000e+00   3.3224627443e-05 3.2637355890e-05   3.3224627443e-05 3.2637355890e-05   3.3224627443e-05 3.2637355890e-05
5.3500000000e+00   3.3159419128e-05 3.2570982300e-05   3.3159419128e-05 3.2570982300e-05   3.3159419128e-05 3.2570982300e-05
5.3520000000e+00   3.3094343419e-05 3.2504749798e-05   3.3094343419e-05 3.2504749798e-05   3.3094343419e-05 3.2504749798e-05
5.3540000000e+00   3.3029400035e-05 3.2438658069e-05   3.3029400035e-05 3.2438658069e-05   3.3029400035e-05 3.2438658069e-05
5.3560000000e+00   3.2964588693e-05 3.2372706796e-05   3.2964588693e-05 3.2372706796e-05   3.2964588693e-05 3.2372706796e-05
5.3580000000e+00   3.2899909114e-05 3.2306895663e-05   3.2899909114e-05 3.2306895663e-05   3.2899909114e-05 3.2306895663e-05
5.3600000000e+00   3.2835361018e-05 3.2241224357e-05   3.2835361018e-05 3.2241224357e-05   3.2835361018e-05 3.2241224357e-05
5.3620000000e+00   3.2770944124e-05 3.2175692564e-05   3.2770944124e-05 3.2175692564e-05   3.2770944124e-05 3.2175692564e-05
5.3640000000e+00   3.2706658154e-05 3.2110299970e-05   3.2706658154e-05 3.2110299970e-05   3.2706658154e-05 3.2110299970e-05
5.3660000000e+00   3.2642502831e-05 3.2045046264e-05   3.2642502831e-05 3.2045046264e-05   3.2642502831e-05 3.2045046264e-05
5.3680000000e+00   3.2578477877e-05 3.1979931134e-05   3.2578477877e-05 3.1979931134e-05   3.2578477877e-05 3.1979931134e-05
5.3700000000e+00   3.2514583015e-05 3.1914954269e-05   3.2514583015e-05 3.1914954269e-05   3.2514583015e-05 3.1914954269e-05
5.3720000000e+00   3.2450817968e-05 3.1850115360e-05   3.2450817968e-05 3.1850115360e-05   3.2450817968e-05 3.1850115360e-05
5.3740000000e+00   3.2387182461e-05 3.1785414097e-05   3.2387182461e-05 3.1785414097e-05   3.2387182461e-05 3.1785414097e-05
5.3760000000e+00   3.2323676220e-05 3.1720850171e-05   3.2323676220e-05 3.1720850171e-05   3.2323676220e-05 3.1720850171e-05
5.3780000000e+00   3.2260298969e-05 3.1656423276e-05   3.2260298969e-05 3.1656423276e-05   3.2260298969e-05 3.1656423276e-05
5.3800000000e+00   3.2197050436e-05 3.1592133103e-05   3.2197050436e-05 3.1592133103e-05   3.2197050436e-05 3.1592133103e-05
5.3820000000e+00   3.2133930346e-05 3.1527979347e-05   3.2133930346e-05 3.1527979347e-05   3.2133930346e-05 3.1527979347e-05
5.3840000000e+00   3.2070938428e-05 3.1463961701e-05   3.2070938428e-05 3.1463961701e-05   3.2070938428e-05 3.1463961701e-05
5.3860000000e+00   3.2008074409e-05 3.1400079863e-05   3.2008074409e-05 3.1400079863e-05   3.2008074409e-05 3.1400079863e-05
5.3880000000e+00   3.1945338018e-05 3.1336333526e-05   3.1945338018e-05 3.1336333526e-05   3.1945338018e-05 3.1336333526e-05
5.3900000000e+00   3.1882728984e-05 3.1272722388e-05   3.1882728984e-05 3.1272722388e-05   3.1882728984e-05 3.1272722388e-05
5.3920000000e+00   3.1820247038e-05 3.1209246146e-05   3.1820247038e-05 3.1209246146e-05   3.1820247038e-05 3.1209246146e-05
5.3940000000e+00   3.1757891910e-05 3.1145904498e-05   3.1757891910e-05 3.1145904498e-05   3.1757891910e-05 3.1145904498e-05
5.3960000000e+00   3.1695663331e-05 3.1082697143e-05   3.1695663331e-05 3.1082697143e-05   3.1695663331e-05 3.1082697143e-05
5.3980000000e+00   3.1633561032e-05 3.1019623781e-05   3.1633561032e-05 3.1019623781e-05   3.1633561032e-05 3.1019623781e-05
5.4000000000e+00   3.1571584747e-05 3.0956684112e-05   3.1571584747e-05 3.0956684112e-05   3.1571584747e-05 3.0956684112e-05
5.4020000000e+00   3.1509734207e-05 3.0893877836e-05   3.1509734207e-05 3.0893877836e-05   3.1509734207e-05 3.0893877836e-05
5.4040000000e+00   3.1448009147e-05 3.0831204656e-05   3.1448009147e-05 3.0831204656e-05   3.1448009147e-05 3.0831204656e-05
5.4060000000e+00   3.1386409300e-05 3.0768664274e-05   3.1386409300e-05 3.0768664274e-05   3.1386409300e-05 3.0768664274e-05
5.4080000000e+00   3.1324934401e-05 3.0706256393e-05   3.1324934401e-05 3.0706256393e-05   3.1324934401e-05 3.0706256393e-05
5.4100000000e+00   3.1263584186e-05 3.0643980716e-05   3.1263584186e-05 3.0643980716e-05   3.1263584186e-05 3.0643980716e-05
5.4120000000e+00   3.1202358390e-05 3.0581836948e-05   3.1202358390e-05 3.0581836948e-05   3.1202358390e-05 3.0581836948e-05
5.4140000000e+00   3.1141256750e-05 3.0519824795e-05   3.1141256750e-05 3.0519824795e-05   3.1141256750e-05 3.0519824795e-05
5.4160000000e+00   3.1080279004e-05 3.0457943962e-05   3.1080279004e-05 3.0457943962e-05   3.1080279004e-05 3.0457943962e-05
5.4180000000e+00   3.1019424887e-05 3.0396194157e-05   3.1019424887e-05 3.0396194157e-05   3.1019424887e-05 3.0396194157e-05
5.4200000000e+00   3.0958694140e-05 3.0334575085e-05   3.0958694140e-05 3.0334575085e-05   3.0958694140e-05 3.0334575085e-05
5.4220000000e+00   3.0898086500e-05 3.0273086456e-05   3.0898086500e-05 3.0273086456e-05   3.0898086500e-05 3.0273086456e-05
5.4240000000e+00   3.0837601707e-05 3.0211727978e-05   3.0837601707e-05 3.0211727978e-05   3.0837601707e-05 3.0211727978e-05
5.4260000000e+00   3.0777239501e-05 3.0150499360e-05   3.0777239501e-05 3.0150499360e-05   3.0777239501e-05 3.0150499360e-05
5.4280000000e+00   3.0716999623e-05 3.0089400313e-05   3.0716999623e-05 3.0089400313e-05   3.0716999623e-05 3.0089400313e-05
5.4300000000e+00   3.0656881814e-05 3.0028430547e-05   3.0656881814e-05 3.0028430547e-05   3.0656881814e-05 3.0028430547e-05
5.4320000000e+00   3.0596885815e-05 2.9967589774e-05   3.0596885815e-05 2.9967589774e-05   3.0596885815e-05 2.9967589774e-05
5.4340000000e+00   3.0537011369e-05 2.9906877705e-05   3.0537011369e-05 2.9906877705e-05   3.0537011369e-05 2.9906877705e-05
5.4360000000e+00   3.0477258219e-05 2.9846294055e-05   3.0477258219e-05 2.9846294055e-05   3.0477258219e-05 2.9846294055e-05
5.4380000000e+00   3.0417626107e-05 2.9785838536e-05   3.0417626107e-05 2.9785838536e-05   3.0417626107e-05 2.9785838536e-05
5.4400000000e+00   3.0358114779e-05 2.9725510862e-05   3.0358114779e-05 2.9725510862e-05   3.0358114779e-05 2.9725510862e-05
5.4420000000e+00   3.0298723979e-05 2.9665310749e-05   3.0298723979e-05 2.9665310749e-05   3.0298723979e-05 2.9665310749e-05
5.4440000000e+00   3.0239453452e-05 2.9605237912e-05   3.0239453452e-05 2.9605237912e-05   3.0239453452e-05 2.9605237912e-05
5.4460000000e+00   3.0180302943e-05 2.9545292067e-05   3.0180302943e-05 2.9545292067e-05   3.0180302943e-05 2.9545292067e-05
5.4480000000e+00   3.0121272199e-05 2.9485472931e-05   3.0121272199e-05 2.9485472931e-05   3.0121272199e-05 2.9485472931e-05
5.4500000000e+00   3.0062360967e-05 2.9425780222e-05   3.0062360967e-05 2.9425780222e-05   3.0062360967e-05 2.9425780222e-05
5.4520000000e+00   3.0003568994e-05 2.9366213658e-05   3.0003568994e-05 2.9366213658e-05   3.0003568994e-05 2.9366213658e-05
5.4540000000e+00   2.9944896028e-05 2.9306772958e-05   2.9944896028e-05 2.9306772958e-05   2.9944896028e-05 2.9306772958e-05
5.4560000000e+00   2.9886341818e-05 2.9247457842e-05   2.9886341818e-05 2.9247457842e-05   2.9886341818e-05 2.9247457842e-05
5.4580000000e+00   2.9827906113e-05 2.9188268029e-05   2.9827906113e-05 2.9188268029e-05   2.9827906113e-05 2.9188268029e-05
5.4600000000e+00   2.9769588663e-05 2.9129203241e-05   2.9769588663e-05 2.9129203241e-05   2.9769588663e-05 2.9129203241e-05
5.4620000000e+00   2.9711389217e-05 2.9070263200e-05   2.9711389217e-05 2.9070263200e-05   2.9711389217e-05 2.9070263200e-05
5.4640000000e+00   2.9653307527e-05 2.9011447627e-05   2.9653307527e-05 2.9011447627e-05   2.9653307527e-05 2.9011447627e-05
5.4660000000e+00   2.9595343344e-05 2.8952756245e-05   2.9595343344e-05 2.8952756245e-05   2.9595343344e-05 2.8952756245e-05
5.4680000000e+00   2.9537496419e-05 2.8894188779e-05   2.9537496419e-05 2.8894188779e-05   2.9537496419e-05 2.8894188779e-05
5.4700000000e+00   2.9479766506e-05 2.8835744952e-05   2.9479766506e-05 2.8835744952e-05   2.9479766506e-05 2.8835744952e-05
5.4720000000e+00   2.9422153357e-05 2.8777424489e-05   2.9422153357e-05 2.8777424489e-05   2.9422153357e-05 2.8777424489e-05
5.4740000000e+00   2.9364656726e-05 2.8719227116e-05   2.9364656726e-05 2.8719227116e-05   2.9364656726e-05 2.8719227116e-05
5.4760000000e+00   2.9307276367e-05 2.8661152559e-05   2.9307276367e-05 2.8661152559e-05   2.9307276367e-05 2.8661152559e-05
5.4780000000e+00   2.9250012034e-05 2.8603200545e-05   2.9250012034e-05 2.8603200545e-05   2.9250012034e-05 2.8603200545e-05
5.4800000000e+00   2.9192863483e-05 2.8545370801e-05   2.9192863483e-05 2.8545370801e-05   2.9192863483e-05 2.8545370801e-05
5.4820000000e+00   2.9135830470e-05 2.8487663055e-05   2.9135830470e-05 2.8487663055e-05   2.9135830470e-05 2.8487663055e-05
5.4840000000e+00   2.9078912750e-05 2.8430077037e-05   2.9078912750e-05 2.8430077037e-05   2.9078912750e-05 2.8430077037e-05
5.4860000000e+00   2.9022110081e-05 2.8372612475e-05   2.9022110081e-05 2.8372612475e-05   2.9022110081e-05 2.8372612475e-05
5.4880000000e+00   2.8965422219e-05 2.8315269100e-05   2.8965422219e-05 2.8315269100e-05   2.8965422219e-05 2.8315269100e-05
5.4900000000e+00   2.8908848924e-05 2.8258046642e-05   2.8908848924e-05 2.8258046642e-05   2.8908848924e-05 2.8258046642e-05
5.4920000000e+00   2.8852389952e-05 2.8200944833e-05   2.8852389952e-05 2.8200944833e-05   2.8852389952e-05 2.8200944833e-05
5.4940000000e+00   2.8796045064e-05 2.8143963404e-05   2.8796045064e-05 2.8143963404e-05   2.8796045064e-05 2.8143963404e-05
5.4960000000e+00   2.8739814019e-05 2.8087102089e-05   2.8739814019e-05 2.8087102089e-05   2.8739814019e-05 2.8087102089e-05
5.4980000000e+00   2.8683696576e-05 2.8030360620e-05   2.8683696576e-05 2.8030360620e-05   2.8683696576e-05 2.8030360620e-05
5.5000000000e+00   2.8627692496e-05 2.7973738731e-05   2.8627692496e-05 2.7973738731e-05   2.8627692496e-05 2.7973738731e-05
5.5020000000e+00   2.8571801541e-05 2.7917236157e-05   2.8571801541e-05 2.7917236157e-05   2.8571801541e-05 2.7917236157e-05
5.5040000000e+00   2.8516023472e-05 2.7860852634e-05   2.8516023472e-05 2.7860852634e-05   2.8516023472e-05 2.7860852634e-05
5.5060000000e+00   2.8460358052e-05 2.7804587895e-05   2.8460358052e-05 2.7804587895e-05   2.8460358052e-05 2.7804587895e-05
5.5080000000e+00   2.8404805042e-05 2.7748441679e-05   2.8404805042e-05 2.7748441679e-05   2.8404805042e-05 2.7748441679e-05
5.5100000000e+00   2.8349364206e-05 2.7692413723e-05   2.8349364206e-05 2.7692413723e-05   2.8349364206e-05 2.7692413723e-05
5.5120000000e+00   2.8294035308e-05 2.7636503762e-05   2.8294035308e-05 2.7636503762e-05   2.8294035308e-05 2.7636503762e-05
5.5140000000e+00   2.8238818113e-05 2.7580711537e-05   2.8238818113e-05 2.7580711537e-05   2.8238818113e-05 2.7580711537e-05
5.5160000000e+00   2.8183712384e-05 2.7525036786e-05   2.8183712384e-05 2.7525036786e-05   2.8183712384e-05 2.7525036786e-05
5.5180000000e+00   2.8128717887e-05 2.7469479247e-05   2.8128717887e-05 2.7469479247e-05   2.8128717887e-05 2.7469479247e-05
5.5200000000e+00   2.8073834389e-05 2.7414038663e-05   2.8073834389e-05 2.7414038663e-05   2.8073834389e-05 2.7414038663e-05
5.5220000000e+00   2.8019061655e-05 2.7358714772e-05   2.8019061655e-05 2.7358714772e-05   2.8019061655e-05 2.7358714772e-05
5.5240000000e+00   2.7964399452e-05 2.7303507316e-05   2.7964399452e-05 2.7303507316e-05   2.7964399452e-05 2.7303507316e-05
5.5260000000e+00   2.7909847548e-05 2.7248416038e-05   2.7909847548e-05 2.7248416038e-05   2.7909847548e-05 2.7248416038e-05
5.5280000000e+00   2.7855405711e-05 2.7193440680e-05   2.7855405711e-05 2.7193440680e-05   2.7855405711e-05 2.7193440680e-05
5.5300000000e+00   2.7801073708e-05 2.7138580985e-05   2.7801073708e-05 2.7138580985e-05   2.7801073708e-05 2.7138580985e-05
5.5320000000e+00   2.7746851310e-05 2.7083836697e-05   2.7746851310e-05 2.7083836697e-05   2.7746851310e-05 2.7083836697e-05
5.5340000000e+00   2.7692738285e-05 2.7029207559e-05   2.7692738285e-05 2.7029207559e-05   2.7692738285e-05 2.7029207559e-05
5.5360000000e+00   2.7638734403e-05 2.6974693318e-05   2.7638734403e-05 2.6974693318e-05   2.7638734403e-05 2.6974693318e-05
5.5380000000e+00   2.7584839435e-05 2.6920293719e-05   2.7584839435e-05 2.6920293719e-05   2.7584839435e-05 2.6920293719e-05
5.5400000000e+00   2.7531053152e-05 2.6866008507e-05   2.7531053152e-05 2.6866008507e-05   2.7531053152e-05 2.6866008507e-05
5.5420000000e+00   2.7477375325e-05 2.6811837429e-05   2.7477375325e-05 2.6811837429e-05   2.7477375325e-05 2.6811837429e-05
5.5440000000e+00   2.7423805726e-05 2.6757780234e-05   2.7423805726e-05 2.6757780234e-05   2.7423805726e-05 2.6757780234e-05
5.5460000000e+00   2.7370344128e-05 2.6703836668e-05   2.7370344128e-05 2.6703836668e-05   2.7370344128e-05 2.6703836668e-05
5.5480000000e+00   2.7316990304e-05 2.6650006481e-05   2.7316990304e-05 2.6650006481e-05   2.7316990304e-05 2.6650006481e-05
5.5500000000e+00   2.7263744027e-05 2.6596289422e-05   2.7263744027e-05 2.6596289422e-05   2.7263744027e-05 2.6596289422e-05
5.5520000000e+00   2.7210605071e-05 2.6542685239e-05   2.7210605071e-05 2.6542685239e-05   2.7210605071e-05 2.6542685239e-05
5.5540000000e+00   2.7157573211e-05 2.6489193684e-05   2.7157573211e-05 2.6489193684e-05   2.7157573211e-05 2.6489193684e-05
5.5560000000e+00   2.7104648221e-05 2.6435814508e-05   2.7104648221e-05 2.6435814508e-05   2.7104648221e-05 2.6435814508e-05
5.5580000000e+00   2.7051829878e-05 2.6382547461e-05   2.7051829878e-05 2.6382547461e-05   2.7051829878e-05 2.6382547461e-05
5.5600000000e+00   2.6999117957e-05 2.6329392297e-05   2.6999117957e-05 2.6329392297e-05   2.6999117957e-05 2.6329392297e-05
5.5620000000e+00   2.6946512234e-05 2.6276348767e-05   2.6946512234e-05 2.6276348767e-05   2.6946512234e-05 2.6276348767e-05
5.5640000000e+00   2.6894012488e-05 2.6223416625e-05   2.6894012488e-05 2.6223416625e-05   2.6894012488e-05 2.6223416625e-05
5.5660000000e+00   2.6841618494e-05 2.6170595625e-05   2.6841618494e-05 2.6170595625e-05   2.6841618494e-05 2.6170595625e-05
5.5680000000e+00   2.6789330031e-05 2.6117885521e-05   2.6789330031e-05 2.6117885521e-05   2.6789330031e-05 2.6117885521e-05
5.5700000000e+00   2.6737146878e-05 2.6065286069e-05   2.6737146878e-05 2.6065286069e-05   2.6737146878e-05 2.6065286069e-05
5.5720000000e+00   2.6685068813e-05 2.6012797022e-05   2.6685068813e-05 2.6012797022e-05   2.6685068813e-05 2.6012797022e-05
5.5740000000e+00   2.6633095616e-05 2.5960418139e-05   2.6633095616e-05 2.5960418139e-05   2.6633095616e-05 2.5960418139e-05
5.5760000000e+00   2.6581227067e-05 2.5908149175e-05   2.6581227067e-05 2.5908149175e-05   2.6581227067e-05 2.5908149175e-05
5.5780000000e+00   2.6529462947e-05 2.5855989888e-05   2.6529462947e-05 2.5855989888e-05   2.6529462947e-05 2.5855989888e-05
5.5800000000e+00   2.6477803035e-05 2.5803940035e-05   2.6477803035e-05 2.5803940035e-05   2.6477803035e-05 2.5803940035e-05
5.5820000000e+00   2.6426247114e-05 2.5751999376e-05   2.6426247114e-05 2.5751999376e-05   2.6426247114e-05 2.5751999376e-05
5.5840000000e+00   2.6374794965e-05 2.5700167668e-05   2.6374794965e-05 2.5700167668e-05   2.6374794965e-05 2.5700167668e-05
5.5860000000e+00   2.6323446371e-05 2.5648444672e-05   2.6323446371e-05 2.5648444672e-05   2.6323446371e-05 2.5648444672e-05
5.5880000000e+00   2.6272201114e-05 2.5596830148e-05   2.6272201114e-05 2.5596830148e-05   2.6272201114e-05 2.5596830148e-05
5.5900000000e+00   2.6221058978e-05 2.5545323855e-05   2.6221058978e-05 2.5545323855e-05   2.6221058978e-05 2.5545323855e-05
5.5920000000e+00   2.6170019746e-05 2.5493925557e-05   2.6170019746e-05 2.5493925557e-05   2.6170019746e-05 2.5493925557e-05
5.5940000000e+00   2.6119083204e-05 2.5442635014e-05   2.6119083204e-05 2.5442635014e-05   2.6119083204e-05 2.5442635014e-05
5.5960000000e+00   2.6068249135e-05 2.5391451988e-05   2.6068249135e-05 2.5391451988e-05   2.6068249135e-05 2.5391451988e-05
5.5980000000e+00   2.6017517324e-05 2.5340376243e-05   2.6017517324e-05 2.5340376243e-05   2.6017517324e-05 2.5340376243e-05
5.6000000000e+00   2.5966887558e-05 2.5289407542e-05   2.5966887558e-05 2.5289407542e-05   2.5966887558e-05 2.5289407542e-05
5.6020000000e+00   2.5916359623e-05 2.5238545649e-05   2.5916359623e-05 2.5238545649e-05   2.5916359623e-05 2.5238545649e-05
5.6040000000e+00   2.5865933305e-05 2.5187790329e-05   2.5865933305e-05 2.5187790329e-05   2.5865933305e-05 2.5187790329e-05
5.6060000000e+00   2.5815608391e-05 2.5137141346e-05   2.5815608391e-05 2.5137141346e-05   2.5815608391e-05 2.5137141346e-05
5.6080000000e+00   2.5765384669e-05 2.5086598467e-05   2.5765384669e-05 2.5086598467e-05   2.5765384669e-05 2.5086598467e-05
5.6100000000e+00   2.5715261926e-05 2.5036161458e-05   2.5715261926e-05 2.5036161458e-05   2.5715261926e-05 2.5036161458e-05
5.6120000000e+00   2.5665239952e-05 2.4985830085e-05   2.5665239952e-05 2.4985830085e-05   2.5665239952e-05 2.4985830085e-05
5.6140000000e+00   2.5615318536e-05 2.4935604115e-05   2.5615318536e-05 2.4935604115e-05   2.5615318536e-05 2.4935604115e-05
5.6160000000e+00   2.5565497466e-05 2.4885483318e-05   2.5565497466e-05 2.4885483318e-05   2.5565497466e-05 2.4885483318e-05
5.6180000000e+00   2.5515776532e-05 2.4835467460e-05   2.5515776532e-05 2.4835467460e-05   2.5515776532e-05 2.4835467460e-05
5.6200000000e+00   2.5466155526e-05 2.4785556311e-05   2.5466155526e-05 2.4785556311e-05   2.5466155526e-05 2.4785556311e-05
5.6220000000e+00   2.5416634237e-05 2.4735749641e-05   2.5416634237e-05 2.4735749641e-05   2.5416634237e-05 2.4735749641e-05
5.6240000000e+00   2.5367212458e-05 2.4686047219e-05   2.5367212458e-05 2.4686047219e-05   2.5367212458e-05 2.4686047219e-05
5.6260000000e+00   2.5317889979e-05 2.4636448816e-05   2.5317889979e-05 2.4636448816e-05   2.5317889979e-05 2.4636448816e-05
5.6280000000e+00   2.5268666594e-05 2.4586954203e-05   2.5268666594e-05 2.4586954203e-05   2.5268666594e-05 2.4586954203e-05
5.6300000000e+00   2.5219542093e-05 2.4537563153e-05   2.5219542093e-05 2.4537563153e-05   2.5219542093e-05 2.4537563153e-05
5.6320000000e+00   2.5170516272e-05 2.4488275435e-05   2.5170516272e-05 2.4488275435e-05   2.5170516272e-05 2.4488275435e-05
5.6340000000e+00   2.5121588923e-05 2.4439090825e-05   2.5121588923e-05 2.4439090825e-05   2.5121588923e-05 2.4439090825e-05
5.6360000000e+00   2.5072759840e-05 2.4390009095e-05   2.5072759840e-05 2.4390009095e-05   2.5072759840e-05 2.4390009095e-05
5.6380000000e+00   2.5024028818e-05 2.4341030018e-05   2.5024028818e-05 2.4341030018e-05   2.5024028818e-05 2.4341030018e-05
5.6400000000e+00   2.4975395652e-05 2.4292153369e-05   2.4975395652e-05 2.4292153369e-05   2.4975395652e-05 2.4292153369e-05
5.6420000000e+00   2.4926860137e-05 2.4243378922e-05   2.4926860137e-05 2.4243378922e-05   2.4926860137e-05 2.4243378922e-05
5.6440000000e+00   2.4878422068e-05 2.4194706454e-05   2.4878422068e-05 2.4194706454e-05   2.4878422068e-05 2.4194706454e-05
5.6460000000e+00   2.4830081243e-05 2.4146135740e-05   2.4830081243e-05 2.4146135740e-05   2.4830081243e-05 2.4146135740e-05
5.6480000000e+00   2.4781837457e-05 2.4097666556e-05   2.4781837457e-05 2.4097666556e-05   2.4781837457e-05 2.4097666556e-05
5.6500000000e+00   2.4733690509e-05 2.4049298680e-05   2.4733690509e-05 2.4049298680e-05   2.4733690509e-05 2.4049298680e-05
5.6520000000e+00   2.4685640195e-05 2.4001031888e-05   2.4685640195e-05 2.4001031888e-05   2.4685640195e-05 2.4001031888e-05
5.6540000000e+00   2.4637686314e-05 2.3952865959e-05   2.4637686314e-05 2.3952865959e-05   2.4637686314e-05 2.3952865959e-05
5.6560000000e+00   2.4589828664e-05 2.3904800671e-05   2.4589828664e-05 2.3904800671e-05   2.4589828664e-05 2.3904800671e-05
5.6580000000e+00   2.4542067045e-05 2.3856835803e-05   2.4542067045e-05 2.3856835803e-05   2.4542067045e-05 2.3856835803e-05
5.6600000000e+00   2.4494401254e-05 2.3808971135e-05   2.4494401254e-05 2.3808971135e-05   2.4494401254e-05 2.3808971135e-05
5.6620000000e+00   2.4446831093e-05 2.3761206446e-05   2.4446831093e-05 2.3761206446e-05   2.4446831093e-05 2.3761206446e-05
5.6640000000e+00   2.4399356362e-05 2.3713541517e-05   2.4399356362e-05 2.3713541517e-05   2.4399356362e-05 2.3713541517e-05
5.6660000000e+00   2.4351976861e-05 2.3665976130e-05   2.4351976861e-05 2.3665976130e-05   2.4351976861e-05 2.3665976130e-05
5.6680000000e+00   2.4304692391e-05 2.3618510066e-05   2.4304692391e-05 2.3618510066e-05   2.4304692391e-05 2.3618510066e-05
5.6700000000e+00   2.4257502755e-05 2.3571143106e-05   2.4257502755e-05 2.3571143106e-05   2.4257502755e-05 2.3571143106e-05
5.6720000000e+00   2.4210407753e-05 2.3523875034e-05   2.4210407753e-05 2.3523875034e-05   2.4210407753e-05 2.3523875034e-05
5.6740000000e+00   2.4163407189e-05 2.3476705632e-05   2.4163407189e-05 2.3476705632e-05   2.4163407189e-05 2.3476705632e-05
5.6760000000e+00   2.4116500865e-05 2.3429634685e-05   2.4116500865e-05 2.3429634685e-05   2.4116500865e-05 2.3429634685e-05
5.6780000000e+00   2.4069688585e-05 2.3382661975e-05   2.4069688585e-05 2.3382661975e-05   2.4069688585e-05 2.3382661975e-05
5.6800000000e+00   2.4022970152e-05 2.3335787289e-05   2.4022970152e-05 2.3335787289e-05   2.4022970152e-05 2.3335787289e-05
5.6820000000e+00   2.3976345370e-05 2.3289010410e-05   2.3976345370e-05 2.3289010410e-05   2.3976345370e-05 2.3289010410e-05
5.6840000000e+00   2.3929814045e-05 2.3242331125e-05   2.3929814045e-05 2.3242331125e-05   2.3929814045e-05 2.3242331125e-05
5.6860000000e+00   2.3883375981e-05 2.3195749219e-05   2.3883375981e-05 2.3195749219e-05   2.3883375981e-05 2.3195749219e-05
5.6880000000e+00   2.3837030983e-05 2.3149264479e-05   2.3837030983e-05 2.3149264479e-05   2.3837030983e-05 2.3149264479e-05
5.6900000000e+00   2.3790778858e-05 2.3102876693e-05   2.3790778858e-05 2.3102876693e-05   2.3790778858e-05 2.3102876693e-05
5.6920000000e+00   2.3744619412e-05 2.3056585647e-05   2.3744619412e-05 2.3056585647e-05   2.3744619412e-05 2.3056585647e-05
5.6940000000e+00   2.3698552451e-05 2.3010391131e-05   2.3698552451e-05 2.3010391131e-05   2.3698552451e-05 2.3010391131e-05
5.6960000000e+00   2.3652577783e-05 2.2964292931e-05   2.3652577783e-05 2.2964292931e-05   2.3652577783e-05 2.2964292931e-05
5.6980000000e+00   2.3606695215e-05 2.2918290839e-05   2.3606695215e-05 2.2918290839e-05   2.3606695215e-05 2.2918290839e-05
5.7000000000e+00   2.3560904556e-05 2.2872384642e-05   2.3560904556e-05 2.2872384642e-05   2.3560904556e-05 2.2872384642e-05
5.7020000000e+00   2.3515205613e-05 2.2826574131e-05   2.3515205613e-05 2.2826574131e-05   2.3515205613e-05 2.2826574131e-05
5.7040000000e+00   2.3469598196e-05 2.2780859097e-05   2.3469598196e-05 2.2780859097e-05   2.3469598196e-05 2.2780859097e-05
5.7060000000e+00   2.3424082113e-05 2.2735239331e-05   2.3424082113e-05 2.2735239331e-05   2.3424082113e-05 2.2735239331e-05
5.7080000000e+00   2.3378657175e-05 2.2689714623e-05   2.3378657175e-05 2.2689714623e-05   2.3378657175e-05 2.2689714623e-05
5.7100000000e+00   2.3333323192e-05 2.2644284767e-05   2.3333323192e-05 2.2644284767e-05   2.3333323192e-05 2.2644284767e-05
5.7120000000e+00   2.3288079973e-05 2.2598949555e-05   2.3288079973e-05 2.2598949555e-05   2.3288079973e-05 2.2598949555e-05
5.7140000000e+00   2.3242927330e-05 2.2553708779e-05   2.3242927330e-05 2.2553708779e-05   2.3242927330e-05 2.2553708779e-05
5.7160000000e+00   2.3197865075e-05 2.2508562233e-05   2.3197865075e-05 2.2508562233e-05   2.3197865075e-05 2.2508562233e-05
5.7180000000e+00   2.3152893019e-05 2.2463509710e-05   2.3152893019e-05 2.2463509710e-05   2.3152893019e-05 2.2463509710e-05
5.7200000000e+00   2.3108010974e-05 2.2418551006e-05   2.3108010974e-05 2.2418551006e-05   2.3108010974e-05 2.2418551006e-05
5.7220000000e+00   2.3063218752e-05 2.2373685915e-05   2.3063218752e-05 2.2373685915e-05   2.3063218752e-05 2.2373685915e-05
5.7240000000e+00   2.3018516168e-05 2.2328914233e-05   2.3018516168e-05 2.2328914233e-05   2.3018516168e-05 2.2328914233e-05
5.7260000000e+00   2.2973903033e-05 2.2284235755e-05   2.2973903033e-05 2.2284235755e-05   2.2973903033e-05 2.2284235755e-05
5.7280000000e+00   2.2929379163e-05 2.2239650277e-05   2.2929379163e-05 2.2239650277e-05   2.2929379163e-05 2.2239650277e-05
5.7300000000e+00   2.2884944370e-05 2.2195157597e-05   2.2884944370e-05 2.2195157597e-05   2.2884944370e-05 2.2195157597e-05
5.7320000000e+00   2.2840598471e-05 2.2150757511e-05   2.2840598471e-05 2.2150757511e-05   2.2840598471e-05 2.2150757511e-05
5.7340000000e+00   2.2796341279e-05 2.2106449818e-05   2.2796341279e-05 2.2106449818e-05   2.2796341279e-05 2.2106449818e-05
5.7360000000e+00   2.2752172610e-05 2.2062234315e-05   2.2752172610e-05 2.2062234315e-05   2.2752172610e-05 2.2062234315e-05
5.7380000000e+00   2.2708092280e-05 2.2018110801e-05   2.2708092280e-05 2.2018110801e-05   2.2708092280e-05 2.2018110801e-05
5.7400000000e+00   2.2664100105e-05 2.1974079075e-05   2.2664100105e-05 2.1974079075e-05   2.2664100105e-05 2.1974079075e-05
5.7420000000e+00   2.2620195903e-05 2.1930138937e-05   2.2620195903e-05 2.1930138937e-05   2.2620195903e-05 2.1930138937e-05
5.7440000000e+00   2.2576379489e-05 2.1886290187e-05   2.2576379489e-05 2.1886290187e-05   2.2576379489e-05 2.1886290187e-05
5.7460000000e+00   2.2532650681e-05 2.1842532624e-05   2.2532650681e-05 2.1842532624e-05   2.2532650681e-05 2.1842532624e-05
5.7480000000e+00   2.2489009298e-05 2.1798866052e-05   2.2489009298e-05 2.1798866052e-05   2.2489009298e-05 2.1798866052e-05
5.7500000000e+00   2.2445455156e-05 2.1755290269e-05   2.2445455156e-05 2.1755290269e-05   2.2445455156e-05 2.1755290269e-05
5.7520000000e+00   2.2401988076e-05 2.1711805080e-05   2.2401988076e-05 2.1711805080e-05   2.2401988076e-05 2.1711805080e-05
5.7540000000e+00   2.2358607876e-05 2.1668410285e-05   2.2358607876e-05 2.1668410285e-05   2.2358607876e-05 2.1668410285e-05
5.7560000000e+00   2.2315314375e-05 2.1625105688e-05   2.2315314375e-05 2.1625105688e-05   2.2315314375e-05 2.1625105688e-05
5.7580000000e+00   2.2272107393e-05 2.1581891091e-05   2.2272107393e-05 2.1581891091e-05   2.2272107393e-05 2.1581891091e-05
5.7600000000e+00   2.2228986751e-05 2.1538766300e-05   2.2228986751e-05 2.1538766300e-05   2.2228986751e-05 2.1538766300e-05
5.7620000000e+00   2.2185952268e-05 2.1495731117e-05   2.2185952268e-05 2.1495731117e-05   2.2185952268e-05 2.1495731117e-05
5.7640000000e+00   2.2143003767e-05 2.1452785347e-05   2.2143003767e-05 2.1452785347e-05   2.2143003767e-05 2.1452785347e-05
5.7660000000e+00   2.2100141067e-05 2.1409928796e-05   2.2100141067e-05 2.1409928796e-05   2.2100141067e-05 2.1409928796e-05
5.7680000000e+00   2.2057363992e-05 2.1367161269e-05   2.2057363992e-05 2.1367161269e-05   2.2057363992e-05 2.1367161269e-05
5.7700000000e+00   2.2014672363e-05 2.1324482572e-05   2.2014672363e-05 2.1324482572e-05   2.2014672363e-05 2.1324482572e-05
5.7720000000e+00   2.1972066003e-05 2.1281892511e-05   2.1972066003e-05 2.1281892511e-05   2.1972066003e-05 2.1281892511e-05
5.7740000000e+00   2.1929544734e-05 2.1239390893e-05   2.1929544734e-05 2.1239390893e-05   2.1929544734e-05 2.1239390893e-05
5.7760000000e+00   2.1887108380e-05 2.1196977526e-05   2.1887108380e-05 2.1196977526e-05   2.1887108380e-05 2.1196977526e-05
5.7780000000e+00   2.1844756765e-05 2.1154652217e-05   2.1844756765e-05 2.1154652217e-05   2.1844756765e-05 2.1154652217e-05
5.7800000000e+00   2.1802489713e-05 2.1112414774e-05   2.1802489713e-05 2.1112414774e-05   2.1802489713e-05 2.1112414774e-05
5.7820000000e+00   2.1760307048e-05 2.1070265007e-05   2.1760307048e-05 2.1070265007e-05   2.1760307048e-05 2.1070265007e-05
5.7840000000e+00   2.1718208594e-05 2.1028202724e-05   2.1718208594e-05 2.1028202724e-05   2.1718208594e-05 2.1028202724e-05
5.7860000000e+00   2.1676194179e-05 2.0986227734e-05   2.1676194179e-05 2.0986227734e-05   2.1676194179e-05 2.0986227734e-05
5.7880000000e+00   2.1634263625e-05 2.0944339848e-05   2.1634263625e-05 2.0944339848e-05   2.1634263625e-05 2.0944339848e-05
5.7900000000e+00   2.1592416761e-05 2.0902538876e-05   2.1592416761e-05 2.0902538876e-05   2.1592416761e-05 2.0902538876e-05
5.7920000000e+00   2.1550653412e-05 2.0860824629e-05   2.1550653412e-05 2.0860824629e-05   2.1550653412e-05 2.0860824629e-05
5.7940000000e+00   2.1508973405e-05 2.0819196918e-05   2.1508973405e-05 2.0819196918e-05   2.1508973405e-05 2.0819196918e-05
5.7960000000e+00   2.1467376567e-05 2.0777655555e-05   2.1467376567e-05 2.0777655555e-05   2.1467376567e-05 2.0777655555e-05
5.7980000000e+00   2.1425862725e-05 2.0736200352e-05   2.1425862725e-05 2.0736200352e-05   2.1425862725e-05 2.0736200352e-05
5.8000000000e+00   2.1384431708e-05 2.0694831122e-05   2.1384431708e-05 2.0694831122e-05   2.1384431708e-05 2.0694831122e-05
5.8020000000e+00   2.1343083344e-05 2.0653547677e-05   2.1343083344e-05 2.0653547677e-05   2.1343083344e-05 2.0653547677e-05
5.8040000000e+00   2.1301817460e-05 2.0612349831e-05   2.1301817460e-05 2.0612349831e-05   2.1301817460e-05 2.0612349831e-05
5.8060000000e+00   2.1260633887e-05 2.0571237398e-05   2.1260633887e-05 2.0571237398e-05   2.1260633887e-05 2.0571237398e-05
5.8080000000e+00   2.1219532454e-05 2.0530210192e-05   2.1219532454e-05 2.0530210192e-05   2.1219532454e-05 2.0530210192e-05
5.8100000000e+00   2.1178512990e-05 2.0489268028e-05   2.1178512990e-05 2.0489268028e-05   2.1178512990e-05 2.0489268028e-05
5.8120000000e+00   2.1137575325e-05 2.0448410721e-05   2.1137575325e-05 2.0448410721e-05   2.1137575325e-05 2.0448410721e-05
5.8140000000e+00   2.1096719291e-05 2.0407638087e-05   2.1096719291e-05 2.0407638087e-05   2.1096719291e-05 2.0407638087e-05
5.8160000000e+00   2.1055944717e-05 2.0366949941e-05   2.1055944717e-05 2.0366949941e-05   2.1055944717e-05 2.0366949941e-05
5.8180000000e+00   2.1015251435e-05 2.0326346101e-05   2.1015251435e-05 2.0326346101e-05   2.1015251435e-05 2.0326346101e-05
5.8200000000e+00   2.0974639276e-05 2.0285826382e-05   2.0974639276e-05 2.0285826382e-05   2.0974639276e-05 2.0285826382e-05
5.8220000000e+00   2.0934108073e-05 2.0245390602e-05   2.0934108073e-05 2.0245390602e-05   2.0934108073e-05 2.0245390602e-05
5.8240000000e+00   2.0893657658e-05 2.0205038580e-05   2.0893657658e-05 2.0205038580e-05   2.0893657658e-05 2.0205038580e-05
5.8260000000e+00   2.0853287863e-05 2.0164770132e-05   2.0853287863e-05 2.0164770132e-05   2.0853287863e-05 2.0164770132e-05
5.8280000000e+00   2.0812998522e-05 2.0124585077e-05   2.0812998522e-05 2.0124585077e-05   2.0812998522e-05 2.0124585077e-05
5.8300000000e+00   2.0772789467e-05 2.0084483236e-05   2.0772789467e-05 2.0084483236e-05   2.0772789467e-05 2.0084483236e-05
5.8320000000e+00   2.0732660533e-05 2.0044464426e-05   2.0732660533e-05 2.0044464426e-05   2.0732660533e-05 2.0044464426e-05
5.8340000000e+00   2.0692611554e-05 2.0004528467e-05   2.0692611554e-05 2.0004528467e-05   2.0692611554e-05 2.0004528467e-05
5.8360000000e+00   2.0652642364e-05 1.9964675180e-05   2.0652642364e-05 1.9964675180e-05   2.0652642364e-05 1.9964675180e-05
5.8380000000e+00   2.0612752799e-05 1.9924904386e-05   2.0612752799e-05 1.9924904386e-05   2.0612752799e-05 1.9924904386e-05
5.8400000000e+00   2.0572942692e-05 1.9885215905e-05   2.0572942692e-05 1.9885215905e-05   2.0572942692e-05 1.9885215905e-05
5.8420000000e+00   2.0533211880e-05 1.9845609558e-05   2.0533211880e-05 1.9845609558e-05   2.0533211880e-05 1.9845609558e-05
5.8440000000e+00   2.0493560199e-05 1.9806085169e-05   2.0493560199e-05 1.9806085169e-05   2.0493560199e-05 1.9806085169e-05
5.8460000000e+00   2.0453987485e-05 1.9766642558e-05   2.0453987485e-05 1.9766642558e-05   2.0453987485e-05 1.9766642558e-05
5.8480000000e+00   2.0414493575e-05 1.9727281549e-05   2.0414493575e-05 1.9727281549e-05   2.0414493575e-05 1.9727281549e-05
5.8500000000e+00   2.0375078305e-05 1.9688001964e-05   2.0375078305e-05 1.9688001964e-05   2.0375078305e-05 1.9688001964e-05
5.8520000000e+00   2.0335741513e-05 1.9648803627e-05   2.0335741513e-05 1.9648803627e-05   2.0335741513e-05 1.9648803627e-05
5.8540000000e+00   2.0296483036e-05 1.9609686363e-05   2.0296483036e-05 1.9609686363e-05   2.0296483036e-05 1.9609686363e-05
5.8560000000e+00   2.0257302713e-05 1.9570649994e-05   2.0257302713e-05 1.9570649994e-05   2.0257302713e-05 1.9570649994e-05
5.8580000000e+00   2.0218200382e-05 1.9531694347e-05   2.0218200382e-05 1.9531694347e-05   2.0218200382e-05 1.9531694347e-05
5.8600000000e+00   2.0179175882e-05 1.9492819245e-05   2.0179175882e-05 1.9492819245e-05   2.0179175882e-05 1.9492819245e-05
5.8620000000e+00   2.0140229052e-05 1.9454024515e-05   2.0140229052e-05 1.9454024515e-05   2.0140229052e-05 1.9454024515e-05
5.8640000000e+00   2.0101359731e-05 1.9415309982e-05   2.0101359731e-05 1.9415309982e-05   2.0101359731e-05 1.9415309982e-05
5.8660000000e+00   2.0062567758e-05 1.9376675472e-05   2.0062567758e-05 1.9376675472e-05   2.0062567758e-05 1.9376675472e-05
5.8680000000e+00   2.0023852975e-05 1.9338120813e-05   2.0023852975e-05 1.9338120813e-05   2.0023852975e-05 1.9338120813e-05
5.8700000000e+00   1.9985215222e-05 1.9299645831e-05   1.9985215222e-05 1.9299645831e-05   1.9985215222e-05 1.9299645831e-05
5.8720000000e+00   1.9946654339e-05 1.9261250355e-05   1.9946654339e-05 1.9261250355e-05   1.9946654339e-05 1.9261250355e-05
5.8740000000e+00   1.9908170168e-05 1.9222934210e-05   1.9908170168e-05 1.9222934210e-05   1.9908170168e-05 1.9222934210e-05
5.8760000000e+00   1.9869762549e-05 1.9184697227e-05   1.9869762549e-05 1.9184697227e-05   1.9869762549e-05 1.9184697227e-05
5.8780000000e+00   1.9831431326e-05 1.9146539234e-05   1.9831431326e-05 1.9146539234e-05   1.9831431326e-05 1.9146539234e-05
5.8800000000e+00   1.9793176340e-05 1.9108460059e-05   1.9793176340e-05 1.9108460059e-05   1.9793176340e-05 1.9108460059e-05
5.8820000000e+00   1.9754997433e-05 1.9070459532e-05   1.9754997433e-05 1.9070459532e-05   1.9754997433e-05 1.9070459532e-05
5.8840000000e+00   1.9716894450e-05 1.9032537483e-05   1.9716894450e-05 1.9032537483e-05   1.9716894450e-05 1.9032537483e-05
5.8860000000e+00   1.9678867231e-05 1.8994693742e-05   1.9678867231e-05 1.8994693742e-05   1.9678867231e-05 1.8994693742e-05
5.8880000000e+00   1.9640915622e-05 1.8956928140e-05   1.9640915622e-05 1.8956928140e-05   1.9640915622e-05 1.8956928140e-05
5.8900000000e+00   1.9603039467e-05 1.8919240508e-05   1.9603039467e-05 1.8919240508e-05   1.9603039467e-05 1.8919240508e-05
5.8920000000e+00   1.9565238609e-05 1.8881630677e-05   1.9565238609e-05 1.8881630677e-05   1.9565238609e-05 1.8881630677e-05
5.8940000000e+00   1.9527512892e-05 1.8844098479e-05   1.9527512892e-05 1.8844098479e-05   1.9527512892e-05 1.8844098479e-05
5.8960000000e+00   1.9489862163e-05 1.8806643746e-05   1.9489862163e-05 1.8806643746e-05   1.9489862163e-05 1.8806643746e-05
5.8980000000e+00   1.9452286266e-05 1.8769266311e-05   1.9452286266e-05 1.8769266311e-05   1.9452286266e-05 1.8769266311e-05
5.9000000000e+00   1.9414785046e-05 1.8731966006e-05   1.9414785046e-05 1.8731966006e-05   1.9414785046e-05 1.8731966006e-05
5.9020000000e+00   1.9377358350e-05 1.8694742665e-05   1.9377358350e-05 1.8694742665e-05   1.9377358350e-05 1.8694742665e-05
5.9040000000e+00   1.9340006024e-05 1.8657596121e-05   1.9340006024e-05 1.8657596121e-05   1.9340006024e-05 1.8657596121e-05
5.9060000000e+00   1.9302727915e-05 1.8620526209e-05   1.9302727915e-05 1.8620526209e-05   1.9302727915e-05 1.8620526209e-05
5.9080000000e+00   1.9265523869e-05 1.8583532763e-05   1.9265523869e-05 1.8583532763e-05   1.9265523869e-05 1.8583532763e-05
5.9100000000e+00   1.9228393733e-05 1.8546615618e-05   1.9228393733e-05 1.8546615618e-05   1.9228393733e-05 1.8546615618e-05
5.9120000000e+00   1.9191337355e-05 1.8509774609e-05   1.9191337355e-05 1.8509774609e-05   1.9191337355e-05 1.8509774609e-05
5.9140000000e+00   1.9154354584e-05 1.8473009572e-05   1.9154354584e-05 1.8473009572e-05   1.9154354584e-05 1.8473009572e-05
5.9160000000e+00   1.9117445267e-05 1.8436320342e-05   1.9117445267e-05 1.8436320342e-05   1.9117445267e-05 1.8436320342e-05
5.9180000000e+00   1.9080609252e-05 1.8399706756e-05   1.9080609252e-05 1.8399706756e-05   1.9080609252e-05 1.8399706756e-05
5.9200000000e+00   1.9043846389e-05 1.8363168651e-05   1.9043846389e-05 1.8363168651e-05   1.9043846389e-05 1.8363168651e-05
5.9220000000e+00   1.9007156527e-05 1.8326705863e-05   1.9007156527e-05 1.8326705863e-05   1.9007156527e-05 1.8326705863e-05
5.9240000000e+00   1.8970539516e-05 1.8290318231e-05   1.8970539516e-05 1.8290318231e-05   1.8970539516e-05 1.8290318231e-05
5.9260000000e+00   1.8933995204e-05 1.8254005591e-05   1.8933995204e-05 1.8254005591e-05   1.8933995204e-05 1.8254005591e-05
5.9280000000e+00   1.8897523443e-05 1.8217767783e-05   1.8897523443e-05 1.8217767783e-05   1.8897523443e-05 1.8217767783e-05
5.9300000000e+00   1.8861124083e-05 1.8181604644e-05   1.8861124083e-05 1.8181604644e-05   1.8861124083e-05 1.8181604644e-05
5.9320000000e+00   1.8824796975e-05 1.8145516014e-05   1.8824796975e-05 1.8145516014e-05   1.8824796975e-05 1.8145516014e-05
5.9340000000e+00   1.8788541970e-05 1.8109501732e-05   1.8788541970e-05 1.8109501732e-05   1.8788541970e-05 1.8109501732e-05
5.9360000000e+00   1.8752358919e-05 1.8073561637e-05   1.8752358919e-05 1.8073561637e-05   1.8752358919e-05 1.8073561637e-05
5.9380000000e+00   1.8716247674e-05 1.8037695570e-05   1.8716247674e-05 1.8037695570e-05   1.8716247674e-05 1.8037695570e-05
5.9400000000e+00   1.8680208087e-05 1.8001903371e-05   1.8680208087e-05 1.8001903371e-05   1.8680208087e-05 1.8001903371e-05
5.9420000000e+00   1.8644240011e-05 1.7966184880e-05   1.8644240011e-05 1.7966184880e-05   1.8644240011e-05 1.7966184880e-05
5.9440000000e+00   1.8608343299e-05 1.7930539939e-05   1.8608343299e-05 1.7930539939e-05   1.8608343299e-05 1.7930539939e-05
5.9460000000e+00   1.8572517803e-05 1.7894968390e-05   1.8572517803e-05 1.7894968390e-05   1.8572517803e-05 1.7894968390e-05
5.9480000000e+00   1.8536763376e-05 1.7859470074e-05   1.8536763376e-05 1.7859470074e-05   1.8536763376e-05 1.7859470074e-05
5.9500000000e+00   1.8501079874e-05 1.7824044833e-05   1.8501079874e-05 1.7824044833e-05   1.8501079874e-05 1.7824044833e-05
5.9520000000e+00   1.8465467148e-05 1.7788692509e-05   1.8465467148e-05 1.7788692509e-05   1.8465467148e-05 1.7788692509e-05
5.9540000000e+00   1.8429925055e-05 1.7753412947e-05   1.8429925055e-05 1.7753412947e-05   1.8429925055e-05 1.7753412947e-05
5.9560000000e+00   1.8394453448e-05 1.7718205989e-05   1.8394453448e-05 1.7718205989e-05   1.8394453448e-05 1.7718205989e-05
5.9580000000e+00   1.8359052183e-05 1.7683071478e-05   1.8359052183e-05 1.7683071478e-05   1.8359052183e-05 1.7683071478e-05
5.9600000000e+00   1.8323721114e-05 1.7648009259e-05   1.8323721114e-05 1.7648009259e-05   1.8323721114e-05 1.7648009259e-05
5.9620000000e+00   1.8288460098e-05 1.7613019177e-05   1.8288460098e-05 1.7613019177e-05   1.8288460098e-05 1.7613019177e-05
5.9640000000e+00   1.8253268989e-05 1.7578101074e-05   1.8253268989e-05 1.7578101074e-05   1.8253268989e-05 1.7578101074e-05
5.9660000000e+00   1.8218147646e-05 1.7543254798e-05   1.8218147646e-05 1.7543254798e-05   1.8218147646e-05 1.7543254798e-05
5.9680000000e+00   1.8183095922e-05 1.7508480193e-05   1.8183095922e-05 1.7508480193e-05   1.8183095922e-05 1.7508480193e-05
5.9700000000e+00   1.8148113677e-05 1.7473777104e-05   1.8148113677e-05 1.7473777104e-05   1.8148113677e-05 1.7473777104e-05
5.9720000000e+00   1.8113200766e-05 1.7439145379e-05   1.8113200766e-05 1.7439145379e-05   1.8113200766e-05 1.7439145379e-05
5.9740000000e+00   1.8078357048e-05 1.7404584863e-05   1.8078357048e-05 1.7404584863e-05   1.8078357048e-05 1.7404584863e-05
5.9760000000e+00   1.8043582380e-05 1.7370095404e-05   1.8043582380e-05 1.7370095404e-05   1.8043582380e-05 1.7370095404e-05
5.9780000000e+00   1.8008876619e-05 1.7335676848e-05   1.8008876619e-05 1.7335676848e-05   1.8008876619e-05 1.7335676848e-05
5.9800000000e+00   1.7974239625e-05 1.7301329042e-05   1.7974239625e-05 1.7301329042e-05   1.7974239625e-05 1.7301329042e-05
5.9820000000e+00   1.7939671256e-05 1.7267051836e-05   1.7939671256e-05 1.7267051836e-05   1.7939671256e-05 1.7267051836e-05
5.9840000000e+00   1.7905171371e-05 1.7232845076e-05   1.7905171371e-05 1.7232845076e-05   1.7905171371e-05 1.7232845076e-05
5.9860000000e+00   1.7870739829e-05 1.7198708612e-05   1.7870739829e-05 1.7198708612e-05   1.7870739829e-05 1.7198708612e-05
5.9880000000e+00   1.7836376490e-05 1.7164642293e-05   1.7836376490e-05 1.7164642293e-05   1.7836376490e-05 1.7164642293e-05
5.9900000000e+00   1.7802081213e-05 1.7130645967e-05   1.7802081213e-05 1.7130645967e-05   1.7802081213e-05 1.7130645967e-05
5.9920000000e+00   1.7767853859e-05 1.7096719484e-05   1.7767853859e-05 1.7096719484e-05   1.7767853859e-05 1.7096719484e-05
5.9940000000e+00   1.7733694289e-05 1.7062862694e-05   1.7733694289e-05 1.7062862694e-05   1.7733694289e-05 1.7062862694e-05
5.9960000000e+00   1.7699602362e-05 1.7029075447e-05   1.7699602362e-05 1.7029075447e-05   1.7699602362e-05 1.7029075447e-05
5.9980000000e+00   1.7665577941e-05 1.6995357594e-05   1.7665577941e-05 1.6995357594e-05   1.7665577941e-05 1.6995357594e-05
6.0000000000e+00   1.7631620885e-05 1.6961708986e-05   1.7631620885e-05 1.6961708986e-05   1.7631620885e-05 1.6961708986e-05
6.0020000000e+00   1.7597731059e-05 1.6928129474e-05   1.7597731059e-05 1.6928129474e-05   1.7597731059e-05 1.6928129474e-05
6.0040000000e+00   1.7563908322e-05 1.6894618910e-05   1.7563908322e-05 1.6894618910e-05   1.7563908322e-05 1.6894618910e-05
6.0060000000e+00   1.7530152537e-05 1.6861177146e-05   1.7530152537e-05 1.6861177146e-05   1.7530152537e-05 1.6861177146e-05
6.0080000000e+00   1.7496463567e-05 1.6827804033e-05   1.7496463567e-05 1.6827804033e-05   1.7496463567e-05 1.6827804033e-05
6.0100000000e+00   1.7462841275e-05 1.6794499425e-05   1.7462841275e-05 1.6794499425e-05   1.7462841275e-05 1.6794499425e-05
6.0120000000e+00   1.7429285524e-05 1.6761263174e-05   1.7429285524e-05 1.6761263174e-05   1.7429285524e-05 1.6761263174e-05
6.0140000000e+00   1.7395796177e-05 1.6728095134e-05   1.7395796177e-05 1.6728095134e-05   1.7395796177e-05 1.6728095134e-05
6.0160000000e+00   1.7362373098e-05 1.6694995158e-05   1.7362373098e-05 1.6694995158e-05   1.7362373098e-05 1.6694995158e-05
6.0180000000e+00   1.7329016151e-05 1.6661963100e-05   1.7329016151e-05 1.6661963100e-05   1.7329016151e-05 1.6661963100e-05
6.0200000000e+00   1.7295725200e-05 1.6628998815e-05   1.7295725200e-05 1.6628998815e-05   1.7295725200e-05 1.6628998815e-05
6.0220000000e+00   1.7262500111e-05 1.6596102157e-05   1.7262500111e-05 1.6596102157e-05   1.7262500111e-05 1.6596102157e-05
6.0240000000e+00   1.7229340747e-05 1.6563272981e-05   1.7229340747e-05 1.6563272981e-05   1.7229340747e-05 1.6563272981e-05
6.0260000000e+00   1.7196246974e-05 1.6530511143e-05   1.7196246974e-05 1.6530511143e-05   1.7196246974e-05 1.6530511143e-05
6.0280000000e+00   1.7163218658e-05 1.6497816497e-05   1.7163218658e-05 1.6497816497e-05   1.7163218658e-05 1.6497816497e-05
6.0300000000e+00   1.7130255663e-05 1.6465188900e-05   1.7130255663e-05 1.6465188900e-05   1.7130255663e-05 1.6465188900e-05
6.0320000000e+00   1.7097357857e-05 1.6432628208e-05   1.7097357857e-05 1.6432628208e-05   1.7097357857e-05 1.6432628208e-05
6.0340000000e+00   1.7064525106e-05 1.6400134278e-05   1.7064525106e-05 1.6400134278e-05   1.7064525106e-05 1.6400134278e-05
6.0360000000e+00   1.7031757276e-05 1.6367706966e-05   1.7031757276e-05 1.6367706966e-05   1.7031757276e-05 1.6367706966e-05
6.0380000000e+00   1.6999054234e-05 1.6335346130e-05   1.6999054234e-05 1.6335346130e-05   1.6999054234e-05 1.6335346130e-05
6.0400000000e+00   1.6966415847e-05 1.6303051627e-05   1.6966415847e-05 1.6303051627e-05   1.6966415847e-05 1.6303051627e-05
6.0420000000e+00   1.6933841983e-05 1.6270823315e-05   1.6933841983e-05 1.6270823315e-05   1.6933841983e-05 1.6270823315e-05
6.0440000000e+00   1.6901332510e-05 1.6238661053e-05   1.6901332510e-05 1.6238661053e-05   1.6901332510e-05 1.6238661053e-05
6.0460000000e+00   1.6868887295e-05 1.6206564698e-05   1.6868887295e-05 1.6206564698e-05   1.6868887295e-05 1.6206564698e-05
6.0480000000e+00   1.6836506207e-05 1.6174534110e-05   1.6836506207e-05 1.6174534110e-05   1.6836506207e-05 1.6174534110e-05
6.0500000000e+00   1.6804189115e-05 1.6142569148e-05   1.6804189115e-05 1.6142569148e-05   1.6804189115e-05 1.6142569148e-05
6.0520000000e+00   1.6771935887e-05 1.6110669670e-05   1.6771935887e-05 1.6110669670e-05   1.6771935887e-05 1.6110669670e-05
6.0540000000e+00   1.6739746393e-05 1.6078835538e-05   1.6739746393e-05 1.6078835538e-05   1.6739746393e-05 1.6078835538e-05
6.0560000000e+00   1.6707620501e-05 1.6047066611e-05   1.6707620501e-05 1.6047066611e-05   1.6707620501e-05 1.6047066611e-05
6.0580000000e+00   1.6675558083e-05 1.6015362749e-05   1.6675558083e-05 1.6015362749e-05   1.6675558083e-05 1.6015362749e-05
6.0600000000e+00   1.6643559007e-05 1.5983723814e-05   1.6643559007e-05 1.5983723814e-05   1.6643559007e-05 1.5983723814e-05
6.0620000000e+00   1.6611623144e-05 1.5952149666e-05   1.6611623144e-05 1.5952149666e-05   1.6611623144e-05 1.5952149666e-05
6.0640000000e+00   1.6579750365e-05 1.5920640166e-05   1.6579750365e-05 1.5920640166e-05   1.6579750365e-05 1.5920640166e-05
6.0660000000e+00   1.6547940541e-05 1.5889195177e-05   1.6547940541e-05 1.5889195177e-05   1.6547940541e-05 1.5889195177e-05
6.0680000000e+00   1.6516193542e-05 1.5857814559e-05   1.6516193542e-05 1.5857814559e-05   1.6516193542e-05 1.5857814559e-05
6.0700000000e+00   1.6484509240e-05 1.5826498177e-05   1.6484509240e-05 1.5826498177e-05   1.6484509240e-05 1.5826498177e-05
6.0720000000e+00   1.6452887506e-05 1.5795245891e-05   1.6452887506e-05 1.5795245891e-05   1.6452887506e-05 1.5795245891e-05
6.0740000000e+00   1.6421328213e-05 1.5764057565e-05   1.6421328213e-05 1.5764057565e-05   1.6421328213e-05 1.5764057565e-05
6.0760000000e+00   1.6389831233e-05 1.5732933063e-05   1.6389831233e-05 1.5732933063e-05   1.6389831233e-05 1.5732933063e-05
6.0780000000e+00   1.6358396439e-05 1.5701872248e-05   1.6358396439e-05 1.5701872248e-05   1.6358396439e-05 1.5701872248e-05
6.0800000000e+00   1.6327023702e-05 1.5670874983e-05   1.6327023702e-05 1.5670874983e-05   1.6327023702e-05 1.5670874983e-05
6.0820000000e+00   1.6295712896e-05 1.5639941132e-05   1.6295712896e-05 1.5639941132e-05   1.6295712896e-05 1.5639941132e-05
6.0840000000e+00   1.6264463895e-05 1.5609070561e-05   1.6264463895e-05 1.5609070561e-05   1.6264463895e-05 1.5609070561e-05
6.0860000000e+00   1.6233276572e-05 1.5578263134e-05   1.6233276572e-05 1.5578263134e-05   1.6233276572e-05 1.5578263134e-05
6.0880000000e+00   1.6202150801e-05 1.5547518716e-05   1.6202150801e-05 1.5547518716e-05   1.6202150801e-05 1.5547518716e-05
6.0900000000e+00   1.6171086455e-05 1.5516837172e-05   1.6171086455e-05 1.5516837172e-05   1.6171086455e-05 1.5516837172e-05
6.0920000000e+00   1.6140083410e-05 1.5486218369e-05   1.6140083410e-05 1.5486218369e-05   1.6140083410e-05 1.5486218369e-05
6.0940000000e+00   1.6109141540e-05 1.5455662171e-05   1.6109141540e-05 1.5455662171e-05   1.6109141540e-05 1.5455662171e-05
6.0960000000e+00   1.6078260720e-05 1.5425168445e-05   1.6078260720e-05 1.5425168445e-05   1.6078260720e-05 1.5425168445e-05
6.0980000000e+00   1.6047440825e-05 1.5394737059e-05   1.6047440825e-05 1.5394737059e-05   1.6047440825e-05 1.5394737059e-05
6.1000000000e+00   1.6016681730e-05 1.5364367878e-05   1.6016681730e-05 1.5364367878e-05   1.6016681730e-05 1.5364367878e-05
6.1020000000e+00   1.5985983312e-05 1.5334060770e-05   1.5985983312e-05 1.5334060770e-05   1.5985983312e-05 1.5334060770e-05
6.1040000000e+00   1.5955345446e-05 1.5303815602e-05   1.5955345446e-05 1.5303815602e-05   1.5955345446e-05 1.5303815602e-05
6.1060000000e+00   1.5924768008e-05 1.5273632243e-05   1.5924768008e-05 1.5273632243e-05   1.5924768008e-05 1.5273632243e-05
6.1080000000e+00   1.5894250876e-05 1.5243510560e-05   1.5894250876e-05 1.5243510560e-05   1.5894250876e-05 1.5243510560e-05
6.1100000000e+00   1.5863793925e-05 1.5213450421e-05   1.5863793925e-05 1.5213450421e-05   1.5863793925e-05 1.5213450421e-05
6.1120000000e+00   1.5833397033e-05 1.5183451695e-05   1.5833397033e-05 1.5183451695e-05   1.5833397033e-05 1.5183451695e-05
6.1140000000e+00   1.5803060077e-05 1.5153514252e-05   1.5803060077e-05 1.5153514252e-05   1.5803060077e-05 1.5153514252e-05
6.1160000000e+00   1.5772782935e-05 1.5123637960e-05   1.5772782935e-05 1.5123637960e-05   1.5772782935e-05 1.5123637960e-05
6.1180000000e+00   1.5742565485e-05 1.5093822689e-05   1.5742565485e-05 1.5093822689e-05   1.5742565485e-05 1.5093822689e-05
6.1200000000e+00   1.5712407604e-05 1.5064068309e-05   1.5712407604e-05 1.5064068309e-05   1.5712407604e-05 1.5064068309e-05
6.1220000000e+00   1.5682309171e-05 1.5034374690e-05   1.5682309171e-05 1.5034374690e-05   1.5682309171e-05 1.5034374690e-05
6.1240000000e+00   1.5652270065e-05 1.5004741702e-05   1.5652270065e-05 1.5004741702e-05   1.5652270065e-05 1.5004741702e-05
6.1260000000e+00   1.5622290164e-05 1.4975169216e-05   1.5622290164e-05 1.4975169216e-05   1.5622290164e-05 1.4975169216e-05
6.1280000000e+00   1.5592369348e-05 1.4945657103e-05   1.5592369348e-05 1.4945657103e-05   1.5592369348e-05 1.4945657103e-05
6.1300000000e+00   1.5562507495e-05 1.4916205235e-05   1.5562507495e-05 1.4916205235e-05   1.5562507495e-05 1.4916205235e-05
6.1320000000e+00   1.5532704487e-05 1.4886813483e-05   1.5532704487e-05 1.4886813483e-05   1.5532704487e-05 1.4886813483e-05
6.1340000000e+00   1.5502960201e-05 1.4857481718e-05   1.5502960201e-05 1.4857481718e-05   1.5502960201e-05 1.4857481718e-05
6.1360000000e+00   1.5473274520e-05 1.4828209814e-05   1.5473274520e-05 1.4828209814e-05   1.5473274520e-05 1.4828209814e-05
6.1380000000e+00   1.5443647322e-05 1.4798997642e-05   1.5443647322e-05 1.4798997642e-05   1.5443647322e-05 1.4798997642e-05
6.1400000000e+00   1.5414078490e-05 1.4769845075e-05   1.5414078490e-05 1.4769845075e-05   1.5414078490e-05 1.4769845075e-05
6.1420000000e+00   1.5384567902e-05 1.4740751986e-05   1.5384567902e-05 1.4740751986e-05   1.5384567902e-05 1.4740751986e-05
6.1440000000e+00   1.5355115442e-05 1.4711718249e-05   1.5355115442e-05 1.4711718249e-05   1.5355115442e-05 1.4711718249e-05
6.1460000000e+00   1.5325720990e-05 1.4682743737e-05   1.5325720990e-05 1.4682743737e-05   1.5325720990e-05 1.4682743737e-05
6.1480000000e+00   1.5296384428e-05 1.4653828324e-05   1.5296384428e-05 1.4653828324e-05   1.5296384428e-05 1.4653828324e-05
6.1500000000e+00   1.5267105637e-05 1.4624971884e-05   1.5267105637e-05 1.4624971884e-05   1.5267105637e-05 1.4624971884e-05
6.1520000000e+00   1.5237884501e-05 1.4596174291e-05   1.5237884501e-05 1.4596174291e-05   1.5237884501e-05 1.4596174291e-05
6.1540000000e+00   1.5208720901e-05 1.4567435421e-05   1.5208720901e-05 1.4567435421e-05   1.5208720901e-05 1.4567435421e-05
6.1560000000e+00   1.5179614720e-05 1.4538755148e-05   1.5179614720e-05 1.4538755148e-05   1.5179614720e-05 1.4538755148e-05
6.1580000000e+00   1.5150565841e-05 1.4510133348e-05   1.5150565841e-05 1.4510133348e-05   1.5150565841e-05 1.4510133348e-05
6.1600000000e+00   1.5121574148e-05 1.4481569896e-05   1.5121574148e-05 1.4481569896e-05   1.5121574148e-05 1.4481569896e-05
6.1620000000e+00   1.5092639523e-05 1.4453064668e-05   1.5092639523e-05 1.4453064668e-05   1.5092639523e-05 1.4453064668e-05
6.1640000000e+00   1.5063761850e-05 1.4424617539e-05   1.5063761850e-05 1.4424617539e-05   1.5063761850e-05 1.4424617539e-05
6.1660000000e+00   1.5034941014e-05 1.4396228388e-05   1.5034941014e-05 1.4396228388e-05   1.5034941014e-05 1.4396228388e-05
6.1680000000e+00   1.5006176898e-05 1.4367897089e-05   1.5006176898e-05 1.4367897089e-05   1.5006176898e-05 1.4367897089e-05
6.1700000000e+00   1.4977469387e-05 1.4339623521e-05   1.4977469387e-05 1.4339623521e-05   1.4977469387e-05 1.4339623521e-05
6.1720000000e+00   1.4948818366e-05 1.4311407559e-05   1.4948818366e-05 1.4311407559e-05   1.4948818366e-05 1.4311407559e-05
6.1740000000e+00   1.4920223719e-05 1.4283249083e-05   1.4920223719e-05 1.4283249083e-05   1.4920223719e-05 1.4283249083e-05
6.1760000000e+00   1.4891685331e-05 1.4255147969e-05   1.4891685331e-05 1.4255147969e-05   1.4891685331e-05 1.4255147969e-05
6.1780000000e+00   1.4863203089e-05 1.4227104096e-05   1.4863203089e-05 1.4227104096e-05   1.4863203089e-05 1.4227104096e-05
6.1800000000e+00   1.4834776877e-05 1.4199117342e-05   1.4834776877e-05 1.4199117342e-05   1.4834776877e-05 1.4199117342e-05
6.1820000000e+00   1.4806406581e-05 1.4171187585e-05   1.4806406581e-05 1.4171187585e-05   1.4806406581e-05 1.4171187585e-05
6.1840000000e+00   1.4778092089e-05 1.4143314705e-05   1.4778092089e-05 1.4143314705e-05   1.4778092089e-05 1.4143314705e-05
6.1860000000e+00   1.4749833285e-05 1.4115498581e-05   1.4749833285e-05 1.4115498581e-05   1.4749833285e-05 1.4115498581e-05
6.1880000000e+00   1.4721630056e-05 1.4087739091e-05   1.4721630056e-05 1.4087739091e-05   1.4721630056e-05 1.4087739091e-05
6.1900000000e+00   1.4693482291e-05 1.4060036116e-05   1.4693482291e-05 1.4060036116e-05   1.4693482291e-05 1.4060036116e-05
6.1920000000e+00   1.4665389874e-05 1.4032389536e-05   1.4665389874e-05 1.4032389536e-05   1.4665389874e-05 1.4032389536e-05
6.1940000000e+00   1.4637352695e-05 1.4004799230e-05   1.4637352695e-05 1.4004799230e-05   1.4637352695e-05 1.4004799230e-05
6.1960000000e+00   1.4609370640e-05 1.3977265079e-05   1.4609370640e-05 1.3977265079e-05   1.4609370640e-05 1.3977265079e-05
6.1980000000e+00   1.4581443597e-05 1.3949786965e-05   1.4581443597e-05 1.3949786965e-05   1.4581443597e-05 1.3949786965e-05
6.2000000000e+00   1.4553571455e-05 1.3922364768e-05   1.4553571455e-05 1.3922364768e-05   1.4553571455e-05 1.3922364768e-05
6.2020000000e+00   1.4525754101e-05 1.3894998369e-05   1.4525754101e-05 1.3894998369e-05   1.4525754101e-05 1.3894998369e-05
6.2040000000e+00   1.4497991424e-05 1.3867687650e-05   1.4497991424e-05 1.3867687650e-05   1.4497991424e-05 1.3867687650e-05
6.2060000000e+00   1.4470283313e-05 1.3840432492e-05   1.4470283313e-05 1.3840432492e-05   1.4470283313e-05 1.3840432492e-05
6.2080000000e+00   1.4442629657e-05 1.3813232779e-05   1.4442629657e-05 1.3813232779e-05   1.4442629657e-05 1.3813232779e-05
6.2100000000e+00   1.4415030345e-05 1.3786088391e-05   1.4415030345e-05 1.3786088391e-05   1.4415030345e-05 1.3786088391e-05
6.2120000000e+00   1.4387485267e-05 1.3758999212e-05   1.4387485267e-05 1.3758999212e-05   1.4387485267e-05 1.3758999212e-05
6.2140000000e+00   1.4359994312e-05 1.3731965125e-05   1.4359994312e-05 1.3731965125e-05   1.4359994312e-05 1.3731965125e-05
6.2160000000e+00   1.4332557370e-05 1.3704986013e-05   1.4332557370e-05 1.3704986013e-05   1.4332557370e-05 1.3704986013e-05
6.2180000000e+00   1.4305174331e-05 1.3678061758e-05   1.4305174331e-05 1.3678061758e-05   1.4305174331e-05 1.3678061758e-05
6.2200000000e+00   1.4277845086e-05 1.3651192245e-05   1.4277845086e-05 1.3651192245e-05   1.4277845086e-05 1.3651192245e-05
6.2220000000e+00   1.4250569526e-05 1.3624377358e-05   1.4250569526e-05 1.3624377358e-05   1.4250569526e-05 1.3624377358e-05
6.2240000000e+00   1.4223347541e-05 1.3597616981e-05   1.4223347541e-05 1.3597616981e-05   1.4223347541e-05 1.3597616981e-05
6.2260000000e+00   1.4196179022e-05 1.3570910998e-05   1.4196179022e-05 1.3570910998e-05   1.4196179022e-05 1.3570910998e-05
6.2280000000e+00   1.4169063860e-05 1.3544259294e-05   1.4169063860e-05 1.3544259294e-05   1.4169063860e-05 1.3544259294e-05
6.2300000000e+00   1.4142001948e-05 1.3517661753e-05   1.4142001948e-05 1.3517661753e-05   1.4142001948e-05 1.3517661753e-05
6.2320000000e+00   1.4114993177e-05 1.3491118262e-05   1.4114993177e-05 1.3491118262e-05   1.4114993177e-05 1.3491118262e-05
6.2340000000e+00   1.4088037439e-05 1.3464628705e-05   1.4088037439e-05 1.3464628705e-05   1.4088037439e-05 1.3464628705e-05
6.2360000000e+00   1.4061134627e-05 1.3438192969e-05   1.4061134627e-05 1.3438192969e-05   1.4061134627e-05 1.3438192969e-05
6.2380000000e+00   1.4034284632e-05 1.3411810938e-05   1.4034284632e-05 1.3411810938e-05   1.4034284632e-05 1.3411810938e-05
6.2400000000e+00   1.4007487347e-05 1.3385482500e-05   1.4007487347e-05 1.3385482500e-05   1.4007487347e-05 1.3385482500e-05
6.2420000000e+00   1.3980742666e-05 1.3359207541e-05   1.3980742666e-05 1.3359207541e-05   1.3980742666e-05 1.3359207541e-05
6.2440000000e+00   1.3954050481e-05 1.3332985948e-05   1.3954050481e-05 1.3332985948e-05   1.3954050481e-05 1.3332985948e-05
6.2460000000e+00   1.3927410687e-05 1.3306817607e-05   1.3927410687e-05 1.3306817607e-05   1.3927410687e-05 1.3306817607e-05
6.2480000000e+00   1.3900823176e-05 1.3280702406e-05   1.3900823176e-05 1.3280702406e-05   1.3900823176e-05 1.3280702406e-05
6.2500000000e+00   1.3874287842e-05 1.3254640232e-05   1.3874287842e-05 1.3254640232e-05   1.3874287842e-05 1.3254640232e-05
6.2520000000e+00   1.3847804579e-05 1.3228630973e-05   1.3847804579e-05 1.3228630973e-05   1.3847804579e-05 1.3228630973e-05
6.2540000000e+00   1.3821373283e-05 1.3202674517e-05   1.3821373283e-05 1.3202674517e-05   1.3821373283e-05 1.3202674517e-05
6.2560000000e+00   1.3794993846e-05 1.3176770753e-05   1.3794993846e-05 1.3176770753e-05   1.3794993846e-05 1.3176770753e-05
6.2580000000e+00   1.3768666165e-05 1.3150919568e-05   1.3768666165e-05 1.3150919568e-05   1.3768666165e-05 1.3150919568e-05
6.2600000000e+00   1.3742390133e-05 1.3125120851e-05   1.3742390133e-05 1.3125120851e-05   1.3742390133e-05 1.3125120851e-05
6.2620000000e+00   1.3716165646e-05 1.3099374492e-05   1.3716165646e-05 1.3099374492e-05   1.3716165646e-05 1.3099374492e-05
6.2640000000e+00   1.3689992600e-05 1.3073680380e-05   1.3689992600e-05 1.3073680380e-05   1.3689992600e-05 1.3073680380e-05
6.2660000000e+00   1.3663870890e-05 1.3048038403e-05   1.3663870890e-05 1.3048038403e-05   1.3663870890e-05 1.3048038403e-05
6.2680000000e+00   1.3637800412e-05 1.3022448453e-05   1.3637800412e-05 1.3022448453e-05   1.3637800412e-05 1.3022448453e-05
6.2700000000e+00   1.3611781062e-05 1.2996910418e-05   1.3611781062e-05 1.2996910418e-05   1.3611781062e-05 1.2996910418e-05
6.2720000000e+00   1.3585812736e-05 1.2971424189e-05   1.3585812736e-05 1.2971424189e-05   1.3585812736e-05 1.2971424189e-05
6.2740000000e+00   1.3559895330e-05 1.2945989656e-05   1.3559895330e-05 1.2945989656e-05   1.3559895330e-05 1.2945989656e-05
6.2760000000e+00   1.3534028743e-05 1.2920606711e-05   1.3534028743e-05 1.2920606711e-05   1.3534028743e-05 1.2920606711e-05
6.2780000000e+00   1.3508212869e-05 1.2895275244e-05   1.3508212869e-05 1.2895275244e-05   1.3508212869e-05 1.2895275244e-05
6.2800000000e+00   1.3482447607e-05 1.2869995146e-05   1.3482447607e-05 1.2869995146e-05   1.3482447607e-05 1.2869995146e-05
6.2820000000e+00   1.3456732854e-05 1.2844766308e-05   1.3456732854e-05 1.2844766308e-05   1.3456732854e-05 1.2844766308e-05
6.2840000000e+00   1.3431068508e-05 1.2819588623e-05   1.3431068508e-05 1.2819588623e-05   1.3431068508e-05 1.2819588623e-05
6.2860000000e+00   1.3405454466e-05 1.2794461983e-05   1.3405454466e-05 1.2794461983e-05   1.3405454466e-05 1.2794461983e-05
6.2880000000e+00   1.3379890626e-05 1.2769386278e-05   1.3379890626e-05 1.2769386278e-05   1.3379890626e-05 1.2769386278e-05
6.2900000000e+00   1.3354376887e-05 1.2744361402e-05   1.3354376887e-05 1.2744361402e-05   1.3354376887e-05 1.2744361402e-05
6.2920000000e+00   1.3328913147e-05 1.2719387248e-05   1.3328913147e-05 1.2719387248e-05   1.3328913147e-05 1.2719387248e-05
6.2940000000e+00   1.3303499304e-05 1.2694463708e-05   1.3303499304e-05 1.2694463708e-05   1.3303499304e-05 1.2694463708e-05
6.2960000000e+00   1.3278135258e-05 1.2669590675e-05   1.3278135258e-05 1.2669590675e-05   1.3278135258e-05 1.2669590675e-05
6.2980000000e+00   1.3252820908e-05 1.2644768043e-05   1.3252820908e-05 1.2644768043e-05   1.3252820908e-05 1.2644768043e-05
6.3000000000e+00   1.3227556153e-05 1.2619995705e-05   1.3227556153e-05 1.2619995705e-05   1.3227556153e-05 1.2619995705e-05
6.3020000000e+00   1.3202340892e-05 1.2595273555e-05   1.3202340892e-05 1.2595273555e-05   1.3202340892e-05 1.2595273555e-05
6.3040000000e+00   1.3177175025e-05 1.2570601487e-05   1.3177175025e-05 1.2570601487e-05   1.3177175025e-05 1.2570601487e-05
6.3060000000e+00   1.3152058452e-05 1.2545979396e-05   1.3152058452e-05 1.2545979396e-05   1.3152058452e-05 1.2545979396e-05
6.3080000000e+00   1.3126991074e-05 1.2521407175e-05   1.3126991074e-05 1.2521407175e-05   1.3126991074e-05 1.2521407175e-05
6.3100000000e+00   1.3101972790e-05 1.2496884720e-05   1.3101972790e-05 1.2496884720e-05   1.3101972790e-05 1.2496884720e-05
6.3120000000e+00   1.3077003502e-05 1.2472411926e-05   1.3077003502e-05 1.2472411926e-05   1.3077003502e-05 1.2472411926e-05
6.3140000000e+00   1.3052083110e-05 1.2447988687e-05   1.3052083110e-05 1.2447988687e-05   1.3052083110e-05 1.2447988687e-05
6.3160000000e+00   1.3027211514e-05 1.2423614900e-05   1.3027211514e-05 1.2423614900e-05   1.3027211514e-05 1.2423614900e-05
6.3180000000e+00   1.3002388617e-05 1.2399290459e-05   1.3002388617e-05 1.2399290459e-05   1.3002388617e-05 1.2399290459e-05
6.3200000000e+00   1.2977614320e-05 1.2375015262e-05   1.2977614320e-05 1.2375015262e-05   1.2977614320e-05 1.2375015262e-05
6.3220000000e+00   1.2952888523e-05 1.2350789203e-05   1.2952888523e-05 1.2350789203e-05   1.2952888523e-05 1.2350789203e-05
6.3240000000e+00   1.2928211130e-05 1.2326612180e-05   1.2928211130e-05 1.2326612180e-05   1.2928211130e-05 1.2326612180e-05
6.3260000000e+00   1.2903582042e-05 1.2302484089e-05   1.2903582042e-05 1.2302484089e-05   1.2903582042e-05 1.2302484089e-05
6.3280000000e+00   1.2879001161e-05 1.2278404827e-05   1.2879001161e-05 1.2278404827e-05   1.2879001161e-05 1.2278404827e-05
6.3300000000e+00   1.2854468390e-05 1.2254374290e-05   1.2854468390e-05 1.2254374290e-05   1.2854468390e-05 1.2254374290e-05
6.3320000000e+00   1.2829983632e-05 1.2230392377e-05   1.2829983632e-05 1.2230392377e-05   1.2829983632e-05 1.2230392377e-05
6.3340000000e+00   1.2805546788e-05 1.2206458984e-05   1.2805546788e-05 1.2206458984e-05   1.2805546788e-05 1.2206458984e-05
6.3360000000e+00   1.2781157764e-05 1.2182574010e-05   1.2781157764e-05 1.2182574010e-05   1.2781157764e-05 1.2182574010e-05
6.3380000000e+00   1.2756816460e-05 1.2158737352e-05   1.2756816460e-05 1.2158737352e-05   1.2756816460e-05 1.2158737352e-05
6.3400000000e+00   1.2732522782e-05 1.2134948909e-05   1.2732522782e-05 1.2134948909e-05   1.2732522782e-05 1.2134948909e-05
6.3420000000e+00   1.2708276633e-05 1.2111208578e-05   1.2708276633e-05 1.2111208578e-05   1.2708276633e-05 1.2111208578e-05
6.3440000000e+00   1.2684077916e-05 1.2087516259e-05   1.2684077916e-05 1.2087516259e-05   1.2684077916e-05 1.2087516259e-05
6.3460000000e+00   1.2659926536e-05 1.2063871851e-05   1.2659926536e-05 1.2063871851e-05   1.2659926536e-05 1.2063871851e-05
6.3480000000e+00   1.2635822396e-05 1.2040275252e-05   1.2635822396e-05 1.2040275252e-05   1.2635822396e-05 1.2040275252e-05
6.3500000000e+00   1.2611765403e-05 1.2016726363e-05   1.2611765403e-05 1.2016726363e-05   1.2611765403e-05 1.2016726363e-05
6.3520000000e+00   1.2587755459e-05 1.1993225081e-05   1.2587755459e-05 1.1993225081e-05   1.2587755459e-05 1.1993225081e-05
6.3540000000e+00   1.2563792471e-05 1.1969771308e-05   1.2563792471e-05 1.1969771308e-05   1.2563792471e-05 1.1969771308e-05
6.3560000000e+00   1.2539876342e-05 1.1946364943e-05   1.2539876342e-05 1.1946364943e-05   1.2539876342e-05 1.1946364943e-05
6.3580000000e+00   1.2516006979e-05 1.1923005887e-05   1.2516006979e-05 1.1923005887e-05   1.2516006979e-05 1.1923005887e-05
6.3600000000e+00   1.2492184287e-05 1.1899694039e-05   1.2492184287e-05 1.1899694039e-05   1.2492184287e-05 1.1899694039e-05
6.3620000000e+00   1.2468408172e-05 1.1876429300e-05   1.2468408172e-05 1.1876429300e-05   1.2468408172e-05 1.1876429300e-05
6.3640000000e+00   1.2444678539e-05 1.1853211572e-05   1.2444678539e-05 1.1853211572e-05   1.2444678539e-05 1.1853211572e-05
6.3660000000e+00   1.2420995294e-05 1.1830040756e-05   1.2420995294e-05 1.1830040756e-05   1.2420995294e-05 1.1830040756e-05
6.3680000000e+00   1.2397358345e-05 1.1806916752e-05   1.2397358345e-05 1.1806916752e-05   1.2397358345e-05 1.1806916752e-05
6.3700000000e+00   1.2373767596e-05 1.1783839462e-05   1.2373767596e-05 1.1783839462e-05   1.2373767596e-05 1.1783839462e-05
6.3720000000e+00   1.2350222956e-05 1.1760808788e-05   1.2350222956e-05 1.1760808788e-05   1.2350222956e-05 1.1760808788e-05
6.3740000000e+00   1.2326724330e-05 1.1737824633e-05   1.2326724330e-05 1.1737824633e-05   1.2326724330e-05 1.1737824633e-05
6.3760000000e+00   1.2303271626e-05 1.1714886897e-05   1.2303271626e-05 1.1714886897e-05   1.2303271626e-05 1.1714886897e-05
6.3780000000e+00   1.2279864751e-05 1.1691995484e-05   1.2279864751e-05 1.1691995484e-05   1.2279864751e-05 1.1691995484e-05
6.3800000000e+00   1.2256503613e-05 1.1669150295e-05   1.2256503613e-05 1.1669150295e-05   1.2256503613e-05 1.1669150295e-05
6.3820000000e+00   1.2233188120e-05 1.1646351235e-05   1.2233188120e-05 1.1646351235e-05   1.2233188120e-05 1.1646351235e-05
6.3840000000e+00   1.2209918178e-05 1.1623598206e-05   1.2209918178e-05 1.1623598206e-05   1.2209918178e-05 1.1623598206e-05
6.3860000000e+00   1.2186693696e-05 1.1600891111e-05   1.2186693696e-05 1.1600891111e-05   1.2186693696e-05 1.1600891111e-05
6.3880000000e+00   1.2163514583e-05 1.1578229853e-05   1.2163514583e-05 1.1578229853e-05   1.2163514583e-05 1.1578229853e-05
6.3900000000e+00   1.2140380746e-05 1.1555614337e-05   1.2140380746e-05 1.1555614337e-05   1.2140380746e-05 1.1555614337e-05
6.3920000000e+00   1.2117292095e-05 1.1533044466e-05   1.2117292095e-05 1.1533044466e-05   1.2117292095e-05 1.1533044466e-05
6.3940000000e+00   1.2094248538e-05 1.1510520144e-05   1.2094248538e-05 1.1510520144e-05   1.2094248538e-05 1.1510520144e-05
6.3960000000e+00   1.2071249984e-05 1.1488041276e-05   1.2071249984e-05 1.1488041276e-05   1.2071249984e-05 1.1488041276e-05
6.3980000000e+00   1.2048296343e-05 1.1465607766e-05   1.2048296343e-05 1.1465607766e-05   1.2048296343e-05 1.1465607766e-05
[truncated: 287,626 more chars]
