# Supplementary material for: Disordered RNA chaperones can enhance nucleic acid folding via local charge screening
Source: Nat Commun. 2019 Jun 5;10:2453. doi: 10.1038/s41467-019-10356-0 (PMC6549165; doi:10.1038/s41467-019-10356-0)
Supplement: Supplementary file 4 — Supplementary Software [file 41467_2019_10356_MOESM4_ESM.gz › hcvncd_models/sdlong_T300.mdp]

constraints         =  all-bonds
integrator          =  sd
ld_seed		    =  -1
dt                  =  0.010	; ps !
nsteps              =  705032704
comm_mode	    =  None
nstcomm             =  1
nstxout             =  100000000
nstxtcout           =  10000
nstvout             =  0
nstfout             =  0
nstlog              =  10000
nstenergy           =  10000
nstlist             =  10
pbc	            =  xyz
ns_type             =  grid
coulombtype         =  User
epsilon_r	    =  1
rcoulomb            =  2.5
vdwtype		    =  Cut-off
rlist               =  2.5
rvdw                =  2.5
;; langevin parms
tc-grps		    =  SYSTEM 
tau_t               =  5.0
ref_t               =  300
; Energy monitoring
energygrps          =  SYSTEM 
; Generate velocites is off at 300 K.
gen_vel             =  yes
gen_temp            =  300
gen_seed            =  -1
; Isotropic pressure coupling is now on
Pcoupl              =  no
