# Supplementary material for: Disordered RNA chaperones can enhance nucleic acid folding via local charge screening
Source: Nat Commun. 2019 Jun 5;10:2453. doi: 10.1038/s41467-019-10356-0 (PMC6549165; doi:10.1038/s41467-019-10356-0)
Supplement: Supplementary file 4 — Supplementary Software [file 41467_2019_10356_MOESM4_ESM.gz › hcvncd_models/3bead_protein_dna_qlist.dat]

  139   292    6.770
  137   292    8.170
  139   295    4.240
  137   295    8.080
  139   298    3.590
  139   301    5.360
  139   304    8.040
  142   289    6.770
  140   289    8.170
  142   292    4.240
  140   292    8.080
  142   295    3.590
  142   298    5.360
  142   301    8.040
  145   286    6.770
  143   286    8.170
  145   289    4.240
  143   289    8.080
  145   292    3.590
  145   295    5.360
  145   298    8.040
  148   283    6.770
  146   283    8.170
  148   286    4.240
  146   286    8.080
  148   289    3.590
  148   292    5.360
  148   295    8.040
  151   280    6.770
  149   280    8.170
  151   283    4.240
  149   283    8.080
  151   286    3.590
  151   289    5.360
  151   292    8.040
  154   277    6.770
  154   275    8.170
  154   280    4.240
  152   280    8.080
  154   283    3.590
  154   286    5.360
  154   289    8.040
  157   274    6.770
  157   272    8.170
  157   277    4.240
  157   275    8.080
  157   280    3.590
  157   283    5.360
  157   286    8.040
  160   280    5.360
  160   283    8.040
  163   280    8.040
