# Supplementary material for: Disordered RNA chaperones can enhance nucleic acid folding via local charge screening
Source: Nat Commun. 2019 Jun 5;10:2453. doi: 10.1038/s41467-019-10356-0 (PMC6549165; doi:10.1038/s41467-019-10356-0)
Supplement: Supplementary file 8 — Source Data File [file 41467_2019_10356_MOESM8_ESM.xlsx]

## Sheet: Figure 1c
	80 mM NaCl 50 mM PB pH 7.0
	Chaperone Concentration (nM)
Transfer efficiency of each but at specified conditions	150	0.828859	0.874225	0.84994	0.724308	0.412805	0.864753	0.961433	0.919783	0.973436	1.00416	0.852115	0.888139	0.637701	0.91992	0.919255	0.876826	0.952461	0.891345	0.964601	0.916341	0.789336	0.936088	0.855163	0.92792	0.95779	0.904842	0.845278	0.555379	1.01727	0.82401	0.894464	0.857712	0.934978	0.890644	0.941395	0.922679	0.764757	0.889135	1.03356	0.846672	0.916832	0.760468	0.415677	0.940348	0.559204	0.850269	0.879615	0.86591
	75	0.589976	0.769337	0.957848	0.782041	0.872749	0.781532	0.929946	0.79673	0.810683	0.884041	1.00439	0.986542	0.866449	0.910606	0.768281	0.878214	0.854337	0.911199	0.963431	0.850565	0.99676	0.85157	0.892482	0.899279	0.86932	0.981887	0.976192	0.906059	0.646041	0.779222	0.919233	0.821337	0.869236	0.932122	0.451419	1.02702	0.833111	0.678567	0.668166	0.85634	0.862842	0.873161	0.897987	0.947117	0.955146	0.862371	0.931725	0.899719
	37.5	1.00341	-0.00481409	1.04703	0.966155	0.899082	0.926549	0.847573	0.864445	0.900288	0.80251	0.935604	0.864936	0.897246	0.914131	-0.0081476	0.192381	0.16272	0.131148	0.883023	0.0928633	0.479562	0.777739	0.869639	0.916122	0.921895	0.55951	0.898137	0.793173	0.790089	0.932478	0.701812	0.896616	0.938137	0.724721	0.877801	0.810781	1.04368	0.913293	0.918932	0.918456	0.868203	0.5081	1.00462	0.795705	0.968196	0.881573	0.981744	0.903992
	18.75	0.91728	0.542145	0.875704	0.218126	0.978932	0.629472	0.944013	0.920859	0.917647	0.943073	0.919622	0.864726	0.893562	0.969286	0.910987	0.87463	0.782985	0.983817	0.848332	1.02624	0.939243	0.980204	0.936393	0.939247	0.826607	0.677624	0.443419	0.543869	0.951424	0.883276	0.871269	0.8863	0.926827	0.952685	0.872828	0.975724	0.856056	0.975633	0.447386	0.93163	0.642861	0.93412	0.920753	0.894821	0.983485	0.176061	-0.105276	0.902337
	9.375	0.0949637	0.846363	0.916497	0.918836	0.182606	-0.0276851	0.846871	0.861003	0.874471	0.395353	0.409202	0.12311	0.109302	0.931238	0.05955	0.0662075	0.037267	0.945901	0.0599882	1.01532	0.109688	0.0853998	0.029826	0.099897	0.150978	1.0544	1.06145	0.173126	-0.0365338	0.216704	0.958432	0.780709	0.859896	0.86814	0.123665	0.282369	0.0559419	-0.00058349	-0.137255	0.218365	0.0986001	0.137326	0.935539	1.06366	0.843286	0.0431821	0.0381502	-0.0928101
	4.6875	-0.00640785	0.90356	0.903899	0.926988	1.00012	-0.0462576	-0.000788536	0.0262456	0.049449	0.195112	-0.121457	0.138342	-0.22293	0.0976155	0.430209	-0.067187	0.981975	1.00055	0.954139	0.942708	0.921273	0.878035	0.209301	0.0696556	0.16639	-0.171069	0.0272133	0.143456	0.356725	0.91951	0.947896	0.916113	0.896569	1.00627	0.0467985	0.127081	0.203864	0.0691975	0.0105654	0.0379015	0.0160739	0.0391574	0.154791	0.929734	0.0862009	0.131964	-0.071743	0.829072
	2.34375	0.154064	0.0187194	0.353145	0.108152	0.94974	0.903854	1.08303	0.117667	0.0604522	0.072468	0.11171	0.0479703	0.121525	-0.0453452	0.262025	0.0877588	-0.0591902	0.76488	0.169978	0.0911721	0.0114774	0.0699534	0.132305	0.287204	0.0298964	0.0502075	-0.0543395	0.0316054	0.814153	0.016631	0.0954655	0.00264183	0.15107	0.926878	0.794342	-0.0973063	-0.0323743	0.0891453	0.152088	0.0456466	0.238413	-0.0742965	0.104487	0.0869072	0.126417	0.216014	0.0247805	-0.0115426
	1.17188	0.636669	0.0945814	0.907629	0.918468	0.113136	0.89644	0.836707	0.906952	0.370281	0.0553842	-0.0628859	0.0829377	-0.0822771	0.156581	0.0384313	-0.0454741	0.052124	0.200928	0.255907	0.123191	0.169066	0.911075	0.08921	-0.00133704	-0.0916235	0.0913935	0.0766197	0.922393	0.000259218	0.181543	0.169781	0.19286	0.942514	1.00897	0.0430244	0.250809	0.0337583	0.121684	0.911973	0.831932	0.895759	0.846111	1.03277	0.011487	0.0770966	-0.0864807	0.417487	0.104772
	0.1	0.041164	0.0951523	0.158564	-0.0194215	-0.0429926	0.955951	0.113343	0.0496515	0.0941959	0.885798	0.927836	1.01131	1.0907	0.884595	0.914657	0.989139	1.01756	0.955512	0.129413	-0.031695	0.145076	0.199824	0.048201	0.0266821	-0.0490461	0.0652749	0.151208	0.0150924	0.113144	0.0715013	0.120278	0.034947	0.126013	0.828431	0.922432	0.152845	0.148663	-0.0512359	0.0292802	0.0967561	-0.00696111	0.155817	0.947498	0.0478988	0.0986723	0.0391802	0.0844654	0.124231
	30 mM PB pH 7.0
	Chaperone Concentration (nM)
Transfer efficiency of each but at specified conditions	15	0.667378	0.939228	0.84014	0.82484	0.935331	0.844504	0.811875	0.929589	0.845542	0.779816	0.925519	0.92578	0.880792	0.93481	0.876305	1.01276	0.885429	0.898559	0.963248	1.01466	0.823118	0.744914	0.843604	0.943438	0.9667	0.982553	0.881445	0.860953	0.782796	0.862778	0.908437	0.860478	0.901242	1.00876	1.052	0.815629	1.08001	0.91813	0.773727	0.921461	0.82774	0.977058	0.847348	0.913566	0.787157	0.938211	0.802629	0.800248
	7.5	0.979313	0.874907	0.576702	0.88625	0.636285	0.729253	0.538651	0.823554	0.55304	0.8614	0.93982	0.943202	0.933419	0.900218	0.962469	0.905364	1.00304	0.754485	0.33719	0.474763	0.707822	0.816569	0.921479	1.01937	0.906016	0.870269	0.873308	0.869711	0.882428	0.937624	0.906699	0.98705	1.00356	0.857878	0.92899	0.849577	0.858053	0.861312	0.865607	0.877398	1.00379	0.915403	0.880935	0.843138	0.6663	0.664567	0.721633	0.910414
	3.75	0.829756	0.358558	0.460199	0.961448	0.882314	0.917412	0.870811	0.944327	0.550713	0.999199	0.790638	0.863147	0.913217	0.903507	0.916526	0.75546	1.14018	0.998999	0.309245	0.958362	0.894075	0.449459	0.947359	0.93655	0.889844	0.727742	0.649866	0.926337	0.941271	1.02061	0.996173	0.774236	0.912841	0.889992	0.588468	0.989816	0.806401	0.86186	0.868681	0.988399	0.765235	0.838104	0.915862	0.734432	0.898613	0.803477	0.845377	0.953008
	1.875	0.977476	0.949031	0.974792	0.975728	0.886856	0.800879	0.931081	1.08892	0.673587	0.510149	0.399952	0.387118	0.951061	0.948793	0.859724	0.931165	0.837343	0.944235	0.798536	0.920762	0.860358	0.48531	0.968776	0.903617	0.923708	1.00934	0.978944	0.545623	0.688322	0.636472	0.577557	0.914503	0.89038	0.855419	0.414833	0.996509	0.893799	1.04725	0.887557	0.953656	0.622391	0.891245	0.836142	0.998029	0.765955	0.927646	0.74425	0.954334
	0.9375	0.840301	0.869051	0.695268	1.02603	0.38094	1.00248	0.980304	0.986935	0.914638	0.76085	0.869222	0.947157	1.07854	0.878843	0.929335	0.880551	0.0270532	0.950476	0.889285	0.315281	0.542442	0.829784	0.165567	0.955343	0.911706	1.0065	0.929128	0.646892	0.111902	0.872524	0.493309	0.933091	0.961889	0.161468	0.1729	1.01809	0.693778	-0.00241723	0.117435	-0.08915	0.221274	0.319658	-0.0371476	0.0685459	-0.011303	0.967902	0.941515	0.928476
	0.46875	-0.0658241	0.00840708	0.0740466	0.105726	0.197002	0.106286	0.924859	-0.0884556	0.116906	-0.0370871	0.193473	0.109316	-0.00851408	0.949903	-0.0194445	0.175682	0.135949	0.127922	0.058214	0.107247	0.836226	0.96958	-0.0184287	1.05709	0.242715	0.0140859	-0.00702703	0.0255451	0.0090683	0.126977	0.0257767	0.00685632	0.107748	0.883454	0.0523385	0.0122039	0.278079	0.0556488	0.0499179	0.0743241	0.15344	0.948014	0.848738	0.605114	0.203233	0.93862	-0.182942	0.4866
	0.234375	-0.021336	0.16027	-0.0768007	0.118824	0.0829994	0.0404278	0.209273	0.134741	0.167024	0.934664	0.887479	0.878589	0.90072	0.998988	0.935742	0.866092	-0.0172531	0.0610023	0.0439291	0.284963	0.0588542	0.00192514	0.0158469	0.273756	0.0231105	0.187987	0.122624	0.0526605	0.936086	0.0449316	0.117755	0.0265753	0.0482726	0.0699756	0.0143553	0.254871	0.258272	0.116661	0.160153	0.223608	0.105689	0.0944753	-0.204062	0.0949694	0.0673865	1.02923	0.0384773	0.0779101
	0.117188	-0.0573748	0.0647837	0.04062	-0.0461497	0.013262	0.1069	0.439715	0.306031	0.906692	0.0267603	0.0693718	0.0879499	0.0402958	0.0178215	0.151234	0.0498562	0.0455542	0.081422	-0.0422468	2.741*10^-6	-0.0172951	-0.0157216	0.175824	0.111259	0.0367603	1.0231	0.10237	0.0163878	0.374017	0.0526147	-0.0555604	0.0152947	0.104148	0.299499	0.401285	0.244626	0.0310476	0.0687943	0.138502	0.045522	0.0179733	0.0590803	-0.0292747	0.894574	-0.106195	0.17273	0.124204	0.0982401
	0.0585938	0.154148	0.163148	-0.0134471	0.0568365	0.0228417	-0.139503	0.0794869	-0.110989	-0.0347828	-0.0592088	0.114849	-0.0295597	0.119857	0.188544	0.0202276	0.0164286	0.200513	-0.0320152	0.117759	0.656748	0.0718002	0.145025	0.154657	0.0579606	-0.012768	0.00700238	-0.0134629	-0.00417237	-0.0163918	-0.111197	-0.112325	0.0777083	-0.00974605	-0.106889	-0.106306	-0.00754751	-0.0166126	0.0243321	1.01113	0.329246	0.238107	0.275017	0.96548	0.86608	0.0920759	0.251613	0.955078	1.01382
	0.05	0.0401737	0.160108	0.907707	0.212926	0.887419	0.836115	0.96111	0.915883	-0.00670294	-0.0641685	0.0224283	-0.0879338	-0.191053	-0.0731389	-0.0122515	0.867914	0.88512	0.110769	0.912335	0.92769	0.0810327	0.0106269	-0.0260118	0.985705	-0.0685687	0.0685922	-0.0453272	0.201702	-0.0904599	0.0362377	0.080349	0.0545015	0.940066	0.945445	0.190478	0.0623768	-0.134471	0.264905	0.316057	0.0930874	0.31721	0.0881438	0.0211655	-0.0308912	0.0366395	0.201443	0.0588224	0.0140103
[truncated: 5,000 more columns]

## Sheet: Figure 1d
NaCl Concentraiton (mM)	appKd (nM)	Notes
80	18.3903	Fit from from mean transfer effieciency data in Figure 1c
80	4.3586	Calculated from bound/free populations at specified concentration of NaCl
116	49.5253	Calculated from bound/free populations at specified concentration of NaCl
128	56.796	Calculated from bound/free populations at specified concentration of NaCl
132.8	93.7862	Calculated from bound/free populations at specified concentration of NaCl
140	88.6244	Calculated from bound/free populations at specified concentration of NaCl
147.2	97.0506	Calculated from bound/free populations at specified concentration of NaCl
152	214.793	Calculated from bound/free populations at specified concentration of NaCl
156.8	384.783	Calculated from bound/free populations at specified concentration of NaCl
164	566.835	Calculated from bound/free populations at specified concentration of NaCl
171.2	789.131	Calculated from bound/free populations at specified concentration of NaCl
176	1144.43	Calculated from bound/free populations at specified concentration of NaCl
180.8	1947.46	Calculated from bound/free populations at specified concentration of NaCl
188	1738.47	Calculated from bound/free populations at specified concentration of NaCl
192.8	3285.64	Calculated from bound/free populations at specified concentration of NaCl
200	2191.62	Calculated from bound/free populations at specified concentration of NaCl

## Sheet: Figure 2a
Time Trace for Figure 2A
Time	0.1	0.102	0.104	0.106	0.108	0.11	0.112	0.114	0.116	0.118	0.12	0.122	0.124	0.126	0.128	0.13	0.132	0.134	0.136	0.138	0.14	0.142	0.144	0.146	0.148	0.15	0.152	0.154	0.156	0.158	0.16	0.162	0.164	0.166	0.168	0.17	0.172	0.174	0.176	0.178	0.18	0.182	0.184	0.186	0.188	0.19	0.192	0.194	0.196
Number of acceptor photons	12	8	12	6	8	8	8	7	9	10	10	8	11	6	6	9	10	5	10	14	11	11	14	10	12	16	8	6	8	10	11	12	10	8	8	6	10	7	8	11	11	6	8	12	10	13	7	6	8
Number of donor photons	33	34	38	34	50	39	34	41	45	41	33	24	25	33	35	33	34	38	37	38	34	34	33	34	55	46	33	27	43	43	29	33	39	42	26	41	37	37	33	45	35	26	39	35	25	46	50	50	28
[truncated: 1,451 more columns]

## Sheet: Figure 2b
Time Trace for Figure 2B
Time	0.2	0.202	0.204	0.206	0.208	0.21	0.212	0.214	0.216	0.218	0.22	0.222	0.224	0.226	0.228	0.23	0.232	0.234	0.236	0.238	0.24	0.242	0.244	0.246	0.248	0.25	0.252	0.254	0.256	0.258	0.26	0.262	0.264	0.266	0.268	0.27	0.272	0.274	0.276	0.278	0.28	0.282	0.284	0.286	0.288	0.29	0.292	0.294	0.296
Number of acceptor photons	67	73	73	91	92	80	88	97	80	99	102	66	94	90	106	96	76	75	82	93	94	96	92	84	81	95	104	75	89	82	102	64	84	87	88	99	96	88	91	83	80	96	97	89	83	71	77	75	111
Number of donor photons	17	13	11	14	18	12	15	10	13	21	25	17	28	16	20	17	13	18	11	21	10	21	18	18	13	16	16	24	11	17	28	83	55	20	18	23	22	11	21	9	55	28	18	14	19	42	33	24	18
[truncated: 201 more columns]

## Sheet: Figure 2c
		Rate constants from individual molecules
		kunfold	kfold
		20.787	39.6979
		37.3034	11.1807
		34.9163	16.7147
		40.8423	13.9854
		34.6981	16.2855
		37.5077	10.9401
		28.9213	9.91192
		24.0845	11.7424
		24.0845	11.7424
		27.5761	28.4413
		33.2456	15.3144
		69.8478	10.3191
		21.6774	12.4311
		47.8429	11.9272
		36.8107	8.96329
		33.7338	15.5672
		34.5046	13.1579
		14.3721	22.5401
		38.0539	14.6498
		38.3454	20.3835
		42.1786	20.0684
		30.7393	8.81367
		33.26	15.7666
		64.6636	14.0281
		49.2625	13.8105
		33.6214	22.3174
		41.6099	13.2875
		27.7108	12.2997
		40.0077	7.16851
		49.2676	10.1632
		60.9748	19.3016
		52.487	9.92103
		43.3785	18.7042
		40.8805	13.0266
		33.8697	16.938
		34.0523	14.5111
		34.5672	10.8614
		34.3752	18.6565
		38.1131	20.5199
		27.2073	11.9846
		36.0779	10.8654
		62.8107	11.4152
		32.271	11.8318
		29.1827	16.2191
		46.432	21.8541
		35.4796	16.2632
		40.8989	12.2186
		54.6851	24.4594
		68.0572	13.8829
		42.3876	14.3037
		38.8641	30.554
		15.349	16.2998
		33.7126	17.4916
		30.4372	12.4913

## Sheet: Figure 2d
		Rate constants from individual molecules
		kunfold	kfold
		49.6598	163.25
		63.124	278.803
		30.613	291.838
		50.3523	331.256
		28.2726	531.19
		25.6012	177.456
		47.4639	355.893
		53.6561	588.368
		30.188	360.03
		30.0756	454.8
		24.0204	341.571
		44.4566	224.759
		74.1083	242.994
		53.1682	641.572
		36.9652	444.935
		43.6843	222.552
		93.0925	532.568
		27.2701	293.914
		38.4359	158.305
		47.1827	313.11
		30.3018	175.163
		30.0458	352.792
		31.4982	252.7
		29.1637	318.398
		31.6113	255.86
		29.3119	419.354

## Sheet: Figure 3c and 3e
FREE CHAPERONE			Mean Transfer Efficiency		Mean Transfer Efficiency
'S2C'	'S130C'		0.26		0.272
'S2C'	'T65C'		0.44		0.433
'T65C'	'S130C'		0.61		0.588
FREE UNFOLDED HAIRPIN
'5p'	'3p'		0.11		0.139
'3p'	'mid'		0.33		0.436
'5p'	'mid'		0.21		0.344
FREE FOLDED HAIRPIN
'5p'	'3p'		0.94		0.999
'3p'	'mid'		0.48		0.591
'5p'	'mid'		0.28		0.374
INTRAMOLECULAR FRET WITH UNFOLDED DNA HAIRPIN
'S2C'	'S130C'		0.51		0.359
'S2C'	'T65C'		0.68		0.654
'T65C'	'S130C'		0.71		0.59
'5p'	'3p'		0.25		0.286
'3p'	'mid'		0.72		0.658
'5p'	'mid'		0.45		0.428
INTRAMOLECULAR FRET WITH UNFOLDED DNA HAIRPIN
'S2C'	'S130C'		0.54		0.385
'S2C'	'T65C'		0.73		0.79
'T65C'	'S130C'		0.62		0.575
'5p'	'3p'		0.88		0.999
'3p'	'mid'		0.7		0.751
'5p'	'mid'		0.47		0.605
INTERMOLECULAR FRET UNFOLDED HAIRPIN
'S2C'	'5p'		0.5		0.396
'T65C'	'5p'		0.52		0.412
'S130C'	'5p'		0.49		0.273
'S2C'	'mid'		0.71		0.759
'T65C'	'mid'		0.8		0.795
'S130C'	'mid'		0.54		0.433
'S2C'	'3p'		0.64		0.756
'T65C'	'3p'		0.7		0.808
'S130C'	'3p'		0.55		0.433
INTERMOLECULAR FRET FOLDED DNA HAIRPIN
'S2C'	'5p'		0.66		0.861
'T65C'	'5p'		0.73		0.884
'S130C'	'5p'		0.5		0.461
'S2C'	'mid'		0.65		0.747
'T65C'	'mid'		0.75		0.763
'S130C'	'mid'		0.55		0.374
'S2C'	'3p'		0.81		0.925
'T65C'	'3p'		0.9		0.937
'S130C'	'3p'		0.64		0.478

## Sheet: Figure 4c
	Transfer efficiency distributions were first fit with Gausians to determine mean transfer efficiency of folding -incompetent hairpin ...
	mean transfer efficiencies were then used with the worm like chain model P(r) and the E(r) from FRET theory to determine average interdye distance.
	Na+ Concentration (mM)
Transfer efficiency of each but at specified conditions	3755	0.230183	0.966469	0.77569	0.56271	0.344594	0.878078	0.156698	0.17709	0.891433	0.408079	0.646013	0.709818	0.477568	0.581424	0.654339	0.929998	0.198114	0.471692	0.495762	0.316639	0.233405	0.719855	1.05779	0.924495	0.282749	0.668808	0.225683	0.569189	0.732708	0.938691	0.828544	0.889018	0.115263	0.931343	0.495022	0.432618	0.320643	0.566697	0.657116	0.215036	0.481064	0.735201	0.584541	0.238609	0.379729	0.723976	0.682335	0.444652
	3075	0.533975	0.348834	1.00898	0.45897	0.637546	0.0800832	0.471117	0.599035	0.483633	0.846947	0.534022	0.410738	0.650706	0.949067	0.550786	0.317711	0.238274	0.311604	0.12259	0.882517	0.224076	0.299304	0.321334	0.514635	0.798205	0.603634	0.842269	0.31531	0.757816	0.457556	0.337329	0.442207	0.385282	0.839995	0.712402	0.787464	0.364559	0.98602	0.945734	0.49847	0.859211	0.838646	0.347052	0.686961	0.197035	0.616021	0.539588	0.673283
	2075	0.0512246	0.303905	0.271238	0.713002	0.220678	-0.248337	0.280156	0.0856303	0.565403	0.238285	0.182332	0.337199	0.262982	0.271841	0.208622	0.367699	0.401566	0.397769	0.407184	0.147494	0.183453	0.409052	0.402322	0.333667	-0.0753827	0.142571	0.32347	0.198339	0.296906	0.20968	0.271978	0.40033	0.104142	0.220659	0.217826	0.661151	0.358748	0.894348	0.500277	0.307982	0.445846	0.0366255	0.28698	0.367988	0.111228	0.167378	0.104783	0.291387
	1915	-0.252511	0.1703	0.125749	0.154874	0.128524	-0.118575	0.278619	0.275653	0.157803	0.29387	0.00329375	0.26908	0.947448	0.0776808	0.111074	0.170689	-0.0622548	0.713561	-0.13715	0.248849	0.254853	0.994881	1.10306	0.240621	0.341944	0.485513	0.401243	0.00367169	0.343446	1.01306	0.254253	0.097008	0.0645569	0.0718119	0.538513	0.102339	0.212385	0.461651	0.176885	0.847706	0.296974	1.02473	0.213615	0.316391	0.501273	0.21039	0.0585979	0.340057
	995	-0.00332648	-0.0183371	-0.0977428	0.0298612	0.105736	0.0807021	0.0715948	0.0629833	0.162188	-0.0212679	0.302074	0.00686988	0.0961898	0.236027	0.212754	0.2139	0.138974	-0.00617084	0.217988	0.217721	0.191093	0.237977	-0.0778128	0.0684043	0.0562415	-0.102658	0.189861	-0.0333829	0.0554188	-0.111048	0.371105	0.0319549	0.00582196	0.15677	0.45974	0.128182	0.175819	0.277975	0.0586745	0.174875	0.220728	-0.0692051	0.105406	0.103011	0.106961	0.348485	0.187366	0.211871
	535	0.0711229	-0.0283197	0.0209159	0.048755	0.154478	0.0668098	-0.00891876	0.0156741	0.141589	0.137898	-0.0169381	0.135722	0.124416	0.0277646	0.898481	0.16231	0.151934	0.341429	0.112508	0.094072	0.261031	0.128036	0.0498875	0.00107522	0.380391	0.00487463	-0.0348969	-0.0423501	-0.0045333	0.00520672	-0.0046435	-0.109074	0.0618949	0.286505	-0.171637	-0.0192197	0.211828	0.0838237	0.0620648	-0.0307497	0.0160984	0.239788	-0.172456	0.15143	0.243054	0.0717749	-0.0187802	-0.0549566
	305	-0.0597956	0.00306596	0.0488085	0.083295	-0.14949	0.00966124	0.0471161	0.13093	0.000823041	-0.0123321	0.107477	-0.142153	0.14132	-0.0670926	0.142151	0.503591	0.121333	0.0433095	0.0489831	0.0786796	0.0217237	-0.0245204	0.399856	-0.174486	-0.00840024	0.196317	0.0286077	0.128891	-0.110699	0.317884	0.263574	0.232909	-0.036251	0.0825536	-0.083283	-0.0932536	-0.00693455	0.0487406	0.195316	0.0342302	0.0728114	0.0716103	-0.00618974	-0.142356	0.160947	-0.0402973	0.0273607	0.157899
	190	-0.21234	0.0147934	0.268929	0.232751	0.00872511	0.252261	0.0221019	0.0522668	-0.0693915	0.154188	-0.123299	0.230621	-0.0282672	0.22678	-0.000812672	0.137211	0.130185	0.030952	0.00882486	0.150901	0.00589135	0.203788	-0.0270309	0.433038	0.0801254	-0.121983	0.000632834	0.0174796	0.124947	-0.128081	-0.0253005	-0.0446136	-0.014455	0.0176974	0.133986	0.0388888	0.105486	0.0469108	-0.119054	0.0443786	0.123884	0.221783	0.0721369	0.0602126	-0.0510483	0.0891514	-0.0228917	0.0300418
	75	-0.0752704	-0.00412435	0.206815	0.145042	0.100399	0.307266	0.160857	0.131315	0.182138	0.273654	0.0891145	0.267593	-0.0465849	0.0961335	0.179879	0.0243237	0.0573377	0.13642	0.126561	0.0585568	0.0492755	0.145496	0.172517	0.0568198	0.0752688	-0.136508	0.0687228	-0.0818268	0.0141533	-0.0201597	0.0401426	0.0558886	0.00916831	-0.00503315	0.116245	0.626423	0.31731	0.135401	-0.0259641	-0.0376081	0.033242	0.070215	0.109905	0.0870367	-0.0598312	0.276938	0.0785568	0.101139
[truncated: 5,000 more columns]

## Sheet: Figure 4d
Na+ concentration	155 mM				195 mM				235 mM				275 mM				325 mM				375 mM				425 mM				475 mM
NaCl Conecntration	80 mM				120 mM				160 mM				200 mM				250 mM				300 mM				350 mM				400 mM
	Rate constants from individual molecules				Rate constants from individual molecules				Rate constants from individual molecules				Rate constants from individual molecules				Rate constants from individual molecules				Rate constants from individual molecules				Rate constants from individual molecules				Rate constants from individual molecules
	kunfold	kfold			kunfold	kfold			kunfold	kfold			kunfold	kfold			kunfold	kfold			kunfold	kfold			kunfold	kfold			kunfold	kfold
	20.787	39.6979			104.01	44.4102			25.228	49.8204			19.1407	66.4464			27.5129	39.1547			11.3204	97.8516			24.1345	141.544			12.5425	97.5361
	37.3034	11.1807			18.1197	33.5612			9.40936	51.7839			22.9303	53.4871			48.2915	115.204			17.1442	94.5785			14.8225	75.6786			18.8233	92.1454
	34.9163	16.7147			38.6227	21.8952			10.643	52.0601			23.3595	44.1512			23.5968	76.0344			16.6736	79.1152			23.2282	88.5283			19.3226	163.278
	40.8423	13.9854			52.3723	21.0751			26.0095	34.7746			44.7046	64.8772			22.3533	66.9			8.97406	89.0282			15.5378	83.4078			26.0684	97.4277
	34.6981	16.2855			41.8161	26.5889			28.9299	36.3415			15.7751	60.6221			21.266	52.9135			29.3277	63.636			23.0714	105.777			14.0304	123.572
	37.5077	10.9401			31.4229	30.212			28.08	37.3586			24.0888	76.0554			30.4205	42.5692			17.7841	82.6474			27.626	80.2415			15.1691	77.3889
	28.9213	9.91192			37.7611	29.3751			21.3742	33.3604			46.7529	33.6659			26.5046	39.8172			16.3739	86.2786			21.5091	106.985			14.4155	101.829
	24.0845	11.7424			40.126	19.8642			24.2242	33.178			34.6082	83.3825			12.2955	100.835			15.1763	115.48			14.1192	89.6346			14.0594	109.552
	24.0845	11.7424			23.2888	26.9299			26.5334	28.1004			32.7035	89.8541			12.7718	58.316			17.0477	84.4094			22.8226	287.238			14.491	119.717
	27.5761	28.4413			37.6758	14.0735			32.183	32.7853			34.4988	50.9375			17.5536	61.1979			20.8936	83.0068			15.5423	110.585			14.491	119.717
	33.2456	15.3144			38.4705	30.4924			34.9364	29.2437			22.2404	56.6494			29.4273	64.7385			25.8539	94.9243			16.9853	93.5771			16.234	85.4309
	69.8478	10.3191			36.6749	34.6859			23.051	31.0842			14.715	46.4884			21.9774	71.8062			8.03956	108.532			23.2572	80.9505			13.9143	141.225
	21.6774	12.4311			38.8359	26.6361			29.3746	37.2637			29.5089	49.4143			23.5379	58.2853			16.7642	82.4947			17.73	109.119			11.4091	154.21
	47.8429	11.9272			36.4211	34.2473			26.2031	40.4974			22.4904	54.2415			30.4601	57.2811			27.1405	72.9093			13.1714	81.8891			22.891	192.904
	36.8107	8.96329			88.2358	19.3637			30.4256	20.5956			18.6935	42.7783			25.3091	55.5522			22.8309	94.6885			11.9095	71.9492			22.016	104.272
	33.7338	15.5672			36.4834	22.0602			25.7618	30.3158			23.9971	33.6069			17.2186	121.855			16.9835	93.8093			14.7652	81.2021			8.39755	93.0169
	34.5046	13.1579			49.9294	21.8863			21.7613	17.549			25.7109	43.7656			28.673	66.8471			17.4658	75.4175			12.2596	91.7321			17.52	92.4951
	14.3721	22.5401			26.3618	27.1932			25.746	85.2093			25.7086	42.6042			20.1719	39.709			18.8609	129.53			17.3456	96.8615			15.3164	151.106
	38.0539	14.6498			47.7306	39.5737			24.7953	48.463			21.8984	48.7787			22.1928	61.1607			16.2051	68.2816			19.8039	90.7529			14.9206	128.752
	38.3454	20.3835			33.5876	26.9319							30.8499	46.6754			20.0709	59.8786			23.0021	92.6237			13.6252	60.3149			18.8622	118.132
	42.1786	20.0684			15.9669	31.1493							12.1981	110.787			16.0382	76.8226			32.2696	74.3853			16.9719	136.258			12.0928	102.912
	30.7393	8.81367			19.2882	30.8829							28.8666	44.0832			15.2439	50.2425			19.0166	92.9362			16.9761	108.994			29.9088	103.39
	33.26	15.7666			33.4762	14.8003							28.1586	39.2965			23.2898	73.5256							28.3662	121.622			21.2395	96.6237
	64.6636	14.0281			26.2713	20.0912							25.4977	36.0072			21.7843	72.5918							17.4956	66.4343			12.3643	151.023
	49.2625	13.8105			24.8236	25.7894							27.003	42.9823			42.9582	94.0204							15.8109	98.0309
	33.6214	22.3174			21.5768	23.9456							18.3599	75.1975			16.6756	43.1307							19.2699	98.1363
	41.6099	13.2875			43.4651	26.2209							32.2024	31.9467			21.3754	73.8202							23.705	98.28
	27.7108	12.2997			36.1302	18.1358							24.9768	103.125			29.0655	82.8051							32.6289	68.2234
	40.0077	7.16851			35.3477	27.1111							23.1656	47.6205			46.8792	64.1626							15.9227	83.2714
	49.2676	10.1632			24.5858	30.8965							22.9702	62.2038			22.9	92.1489							13.7536	121.522
	60.9748	19.3016			28.0589	28.0981											14.4408	47.6519							8.55169	41.0981
	52.487	9.92103			29.1938	20.1482											19.5217	68.4958							22.2685	101.923
	43.3785	18.7042			60.2486	34.2405											24.2582	70.1465							8.76728	77.7645
	40.8805	13.0266			111.846	18.0479											37.7383	67.1299							11.4247	65.4737
	33.8697	16.938			27.8932	30.8682											24.9107	68.6482							16.0694	76.6024
	34.0523	14.5111			32.3669	28.705											19.3723	69.2634							18.2683	132.289
	34.5672	10.8614			25.4768	28.3113											15.2537	46.9454							15.2945	95.9305
	34.3752	18.6565			33.2507	28.3962											22.7621	46.0213							11.7667	125.793
	38.1131	20.5199			27.6959	19.3414											19.4413	68.7629							15.4548	96.036
	27.2073	11.9846			25.4315	29.8584											16.3048	105.441							16.2718	110.785
	36.0779	10.8654			31.5117	26.6975											13.7469	34.2546							14.8936	130.545
	62.8107	11.4152			36.5588	17.0092																			12.7583	101.284
	32.271	11.8318			20.8473	25.1928
	29.1827	16.2191			44.597	39.1782
	46.432	21.8541			30.6361	26.9078
	35.4796	16.2632			32.3018	25.9216
	40.8989	12.2186			21.0733	22.0282
	54.6851	24.4594			29.761	25.2327
	68.0572	13.8829			39.0173	25.1383
	42.3876	14.3037			30.1652	27.3891
	38.8641	30.554			38.1454	18.5761
	15.349	16.2998			24.7672	19.3418
	33.7126	17.4916			60.5477	23.9595
	30.4372	12.4913			37.7252	16.5406
					31.9598	26.6355
					31.0304	23.5856
					51.5682	32.9396
					44.5956	20.6266
					22.1649	25.451
					21.7143	28.6439
					23.6381	20.5929
					42.7445	12.7511
					35.6287	11.5147
					40.5206	19.6533
					34.6761	26.2758
					14.6768	28.7539
					28.7019	34.3676
					29.5449	18.0125
					47.7983	21.9524
					26.5244	21.3624
					65.6631	32.3113

## Sheet: Supplementary Figure 1c
	Original Gel Image from Supplementary Figure 1C

[truncated: 7 more sheets: Supplementary Figure 2, Supplementary Figure 4a, Supplementary Figure 5b, Supplementary Figure 6, Supplementary Figure 10b, Supplementary Figure 10c, Supplementary Figure 10f]
